# Supplementary material for: Roles of bacteriophages, plasmids and CRISPR immunity in microbial community dynamics revealed using time-series integrated meta-omics
Source: Nat Microbiol. 2020 Nov 2;6(1):123–35. doi: 10.1038/s41564-020-00794-8 (PMC7752763; doi:10.1038/s41564-020-00794-8)
Supplement: Supplementary file 5 — Supplementary Tables 1–4, 7 and 9–16. [file 41564_2020_794_MOESM5_ESM.xlsx]

## Sheet: Supp. Tab. 1
Supplementary Table 1: Sample-wise summary. This table includes sampling dates, MG and MT sequencing information, large-scale bioinformatics processing from IMP, sample assessment results from Non-pareil and number of bins.
Sample information		Sequencing		Large-scale integrated MG and MT processing (using IMP)								Sequencing depth assessment (using Nonpareil)																		Binning of co-assembly contigs
		Metagenomic reads	Metatranscriptomic reads	MG retained pairs	MG retained singles	MT retained pairs	MT retained singles	MT rRNA pairs	MT rRNA singles	Contigs		Metagenomic						Metatranscriptomic						Metagenomic + Metatranscriptomic
Date	Sample_ID									MT contigs	Co-assembly contigs	kappa	C	LRstar	LR	modelR	diversity	kappa	C	LRstar	LR	modelR	diversity	kappa	C	LRstar	LR	modelR	diversity	B	C	E	G	L	O	P	Total Bins	PGOL Bins
2010-10-04	A01	17531630	56764165	16368148	1078317	46430755	1833300	8162922	211837	57491	126390	0.63109	0.656537	1.26165e+10	1.54407e+09	0.996303	20.0031	0.93366	0.93918	1.96873e+10	4.48154e+09	0.991596	19.4165	0.86472	0.875582	2.55304e+10	6.02562e+09	0.995688	19.9545	2	33	91	2	1	3	NA	132	6
2011-01-25	A02	14699402	16493393	13108258	1199766	9119940	1951440	4110417	775696	47726	208345	0.27763	0.309929	2.79569e+10	1.16346e+09	0.998959	21.4603	0.55505	0.583833	57524678198648	8.94675e+08	0.929126	19.6127	0.43244	0.464721	6.31621e+12	2.05815e+09	0.955875	21.9977	3	57	98	6	3	2	NA	169	11
2011-03-21	D37	35999747	35975301	32911158	2199347	13400496	2315369	17642665	2323133	61242	431078	0.45942	0.491156	7.0595e+10	2.65495e+09	0.998643	21.5558	0.56448	0.592894	2.04616e+11	1.47931e+09	0.998128	20.1993	0.5257	0.555547	1.65787e+11	4.13427e+09	0.999386	21.6415	7	209	281	12	7	7	NA	523	26
2011-03-29	D02	34135175	33912215	27721744	2837683	13612603	1826984	16504703	1719392	81321	443307	0.41416	0.446731	4.86505e+10	2.59051e+09	0.999266	21.7486	0.63797	0.663077	1.66848e+13	1.30128e+09	0.970355	18.3004	0.51252	0.542801	2.89876e+12	3.89179e+09	0.964356	21.8724	11	230	236	8	12	11	NA	508	31
2011-04-05	D39	28908243	38592454	26605828	1673538	17367979	2504144	16717068	1685117	118913	479608	0.39625	0.429038	6.82263e+10	2.79791e+09	0.999547	21.9184	0.57077	0.59893	1.03684e+11	1.78009e+09	0.997993	20.5668	0.49692	0.527679	1.56079e+11	4.57799e+09	0.9991	21.9694	9	205	305	9	13	13	NA	554	35
2011-04-14	D24	29187268	36395674	27401321	1354513	18174395	2162663	14460847	1445338	130962	517506	0.37617	0.40912	5.62518e+10	2.46273e+09	0.999442	21.8659	0.57863	0.606465	8.38176e+10	1.82959e+09	0.998861	20.5411	0.49398	0.524824	1.46743e+11	4.29233e+09	0.999247	21.9222	10	251	377	6	17	11	NA	672	34
2011-04-21	D25	25320222	33954127	20487745	4083256	13847740	1736581	16687126	1534912	91152	331870	0.63831	0.6634	1.61637e+10	2.1485e+09	0.996619	20.333	0.74576	0.764787	3.97237e+10	2.38347e+09	0.997531	19.1446	0.71315	0.734158	4.98001e+10	4.53194e+09	0.997788	20.2588	6	118	168	8	10	8	NA	318	26
2011-04-29	D35	30371838	29681622	27587583	1797893	12018746	1441649	14775098	1342298	73557	377432	0.3626	0.395607	1.07347e+11	2.47175e+09	0.998253	21.9648	0.55035	0.579313	1.13423e+11	1.14889e+09	0.998494	20.158	0.44823	0.480209	2.16727e+11	3.62064e+09	0.999459	21.9708	8	168	239	10	15	5	NA	445	30
2011-05-06	D46	28122705	34116436	25044633	2528946	13596582	2102990	15704281	1559060	86116	389063	0.39708	0.429859	4.27743e+10	1.48177e+09	0.997502	21.2357	0.59535	0.622465	1.15906e+11	1.24793e+09	0.994096	19.9403	0.51726	0.547389	1.44791e+11	2.72969e+09	0.998671	21.2886	11	165	220	8	14	8	NA	426	30
2011-05-13	D13	31173943	35894482	29336922	1467456	12307140	1424327	20133094	1889977	70840	478799	0.46623	0.497807	5.22067e+10	2.80552e+09	0.999545	21.62	0.57856	0.606398	1.1165e+11	1.14156e+09	0.998442	19.8792	0.5259	0.555741	1.19161e+11	3.94711e+09	0.998878	21.673	12	217	271	7	8	11	NA	526	26
2011-05-20	D40	25651909	27707752	24085668	1018577	9331432	1515442	14726480	1669177	44671	326463	0.50158	0.5322	3.50308e+10	2.41964e+09	0.998145	21.2388	0.65807	0.682149	9.84547e+10	1.66516e+09	0.998134	19.5498	0.59297	0.62019	1.17652e+11	4.0848e+09	0.998353	21.1785	5	131	189	7	3	6	2	343	18
2011-05-27	D33	30235782	27369514	28307886	1506824	10155882	1139082	14561598	1374840	72686	401437	0.42061	0.453086	6.98123e+10	2.59367e+09	0.998552	21.7069	0.58103	0.608764	1.3363e+11	1.2062e+09	0.998387	19.8627	0.49872	0.529426	1.67151e+11	3.79985e+09	0.998635	21.7117	9	195	281	10	7	5	1	508	23
2011-06-03	D06	30216637	32430876	26954409	1576187	12235924	1998252	16026593	1959118	89444	396383	0.46907	0.500578	7.78809e+10	2.64217e+09	0.998112	21.4994	0.60222	0.629028	1.56122e+11	8.02892e+08	0.995257	19.3466	0.51872	0.548801	1.46315e+11	3.44506e+09	0.999417	21.5235	10	205	262	3	7	8	1	496	19
2011-06-09	D27	27497422	30331588	25777061	1306125	11628944	1328863	15895274	1332740	94475	413711	0.42752	0.459886	4.70107e+10	2.36361e+09	0.999353	21.6027	0.60854	0.63506	9.00106e+10	1.09099e+09	0.998464	19.6218	0.51164	0.541949	1.33284e+11	3.45458e+09	0.998239	21.6033	7	205	293	8	15	3	2	533	28
2011-06-17	D42	27303250	34544359	25503950	1313167	14363643	1328939	17320121	1449468	117872	468428	0.37354	0.406504	8.56541e+10	2.78522e+09	0.999533	22.0388	0.61929	0.645307	2.90962e+12	1.17852e+09	0.981815	18.453	0.46696	0.498519	4.94386e+12	3.96372e+09	0.975226	22.2253	10	211	315	10	13	6	1	566	30
2011-06-24	D03	32347395	32699565	29220419	1797971	18755346	2503880	9988214	944102	145997	553152	0.44098	0.473104	4.77724e+10	2.05865e+09	0.998795	21.3919	0.61658	0.642725	7.85194e+10	1.16794e+09	0.997517	19.7305	0.5335	0.563078	1.1467e+11	3.22659e+09	0.997806	21.3883	18	288	387	11	10	6	2	722	29
2011-07-01	D47	30109054	36766788	27730630	1936737	19790420	2959780	12327661	1279728	132644	494971	0.69367	0.715805	1.14686e+10	2.36231e+09	0.996224	20.1709	0.77072	0.788152	4.46895e+10	2.51803e+09	0.998041	18.7678	0.75133	0.770007	4.35446e+10	4.8803e+09	0.996974	20.0381	16	245	281	11	13	6	2	574	32
2011-07-08	D18	23391679	31924022	22164878	1066058	13802753	1538828	15093605	1388116	107211	404870	0.42573	0.458125	7.70824e+10	2.4434e+09	0.998373	21.6334	0.6103	0.636738	1.24172e+11	9.87781e+08	0.99765	19.4774	0.50118	0.531812	1.82057e+11	3.43119e+09	0.998778	21.6162	14	160	199	7	16	2	1	399	26
2011-08-05	D45	29930665	35378306	27829830	1644918	15997138	2372196	14915695	1347833	103844	517913	0.42495	0.457358	7.37471e+10	2.06145e+09	0.997323	21.45	0.54306	0.572294	1.64361e+11	9.73445e+08	0.997937	19.9327	0.48984	0.520802	1.66676e+11	3.03488e+09	0.99925	21.5283	12	207	288	7	13	6	1	534	27
2011-08-11	D51	29852842	44174409	26901508	2115968	18564123	2671740	20249314	2173170	108969	490163	0.34139	0.3744	5.10588e+10	2.10398e+09	0.99939	21.8473	0.54726	0.576339	9.84661e+11	1.31738e+09	0.994137	20.042	0.44487	0.476917	8.28687e+11	3.42135e+09	0.988242	22.0899	9	195	261	7	11	3	1	487	22
2011-08-19	D43	26075473	27171859	24281057	1444335	14640598	1251988	10516375	682408	119962	438208	0.45558	0.487402	7.0449e+10	2.6416e+09	0.999046	21.5896	0.55447	0.583276	2.04853e+11	1.18563e+09	0.997758	20.0676	0.51546	0.545647	1.61332e+11	3.82724e+09	0.999052	21.6671	12	170	211	6	11	7	1	418	25
2011-08-29	D34	30403109	28421236	28058664	2030863	14285422	1622021	11327996	1029180	115348	425668	0.56791	0.596186	3.51978e+10	2.91003e+09	0.997123	21.0405	0.77249	0.789806	4.56703e+10	2.70405e+09	0.997495	18.856	0.6869	0.709416	1.34638e+11	5.61407e+09	0.993675	20.5949	16	199	271	6	15	8	NA	515	29
2011-09-05	D30	30532662	29515165	28718715	1490886	15646084	2024810	10561939	1116334	128807	482611	0.39252	0.425345	6.18715e+10	2.11455e+09	0.998953	21.6561	0.56841	0.596666	1.35029e+11	1.09189e+09	0.997095	19.995	0.47996	0.511191	1.67342e+11	3.20643e+09	0.998693	21.7131	15	223	277	12	12	5	1	545	30
2011-09-12	D04	29014224	35007981	25778552	1730152	19311266	2775618	11158731	1232688	154729	500533	0.41906	0.45156	9.43225e+10	2.76583e+09	0.998188	21.7819	0.57185	0.599966	1.61987e+11	1.71026e+09	0.996607	20.4649	0.49865	0.529358	2.11908e+11	4.47606e+09	0.999329	21.89	7	247	298	6	17	12	1	588	36
2011-09-19	D31	25456037	30499924	23744583	1302766	18342790	1783389	9426018	755439	144450	448666	0.42433	0.456748	3.55831e+10	1.75868e+09	0.998561	21.2879	0.54561	0.57475	1.65362e+11	1.73307e+09	0.998785	20.5808	0.51567	0.54585	1.47018e+11	3.49172e+09	0.997738	21.5329	15	244	292	1	10	12	NA	574	23
2011-09-28	D29	29839175	33708983	27199081	2226114	17931937	2782354	10936159	1380297	133424	504283	0.40874	0.441384	6.17413e+10	2.61121e+09	0.999425	21.7972	0.57417	0.602191	2.83185e+11	1.731e+09	0.997882	20.2543	0.49592	0.526708	3.05408e+11	4.34223e+09	0.997261	21.9324	7	229	278	11	13	9	NA	547	33
2011-10-05	D49	29042305	29639609	26641829	1400099	14248134	1675031	12356024	1169930	104818	443476	0.36159	0.3946	4.33053e+10	1.91288e+09	0.999332	21.6686	0.607	0.63359	8.23575e+11	1.31984e+09	0.990405	19.6274	0.48769	0.518712	7.14999e+11	3.23272e+09	0.986316	21.7897	10	199	281	5	9	12	1	517	27
2011-10-12	D32	28460125	31894222	26905139	1280844	17448520	1520300	11887316	902949	149581	538414	0.43384	0.466097	6.06758e+10	2.56464e+09	0.999302	21.6679	0.69927	0.721086	2.79857e+10	9.50395e+08	0.992472	19.4053	0.52474	0.55462	9.68943e+10	3.51501e+09	0.998979	21.6081	19	271	329	7	15	9	1	651	32
2011-11-02	D23	23448618	32127592	18851501	3923449	18036232	2631682	9851426	1340869	134971	353499	0.34375	0.376765	6.01713e+10	2.38848e+09	0.999435	21.9734	0.56831	0.59657	9.29614e+10	1.10727e+09	0.999288	19.9366	0.44151	0.473623	1.99484e+11	3.49574e+09	0.998503	22.0058	13	155	196	3	12	8	1	388	24
2011-11-07	D44	27963482	23803138	24897807	2376671	16386146	1843356	4949382	514343	113204	415829	0.50822	0.538637	4.27476e+10	2.63477e+09	0.998385	21.286	0.73645	0.756054	5.3622e+10	2.0023e+09	0.998634	19.1961	0.62864	0.654207	1.4183e+11	4.63706e+09	0.998203	21.0272	23	144	210	6	10	8	2	403	26
2011-11-16	D20	32139021	33469570	30421843	1283367	28141065	1936802	3111109	208282	137445	466269	0.3885	0.421361	5.96271e+10	2.57211e+09	0.999458	21.8614	0.54617	0.575289	1.1233e+11	1.71566e+09	0.997478	20.7406	0.48021	0.511434	1.4687e+11	4.28776e+09	0.999242	22.0145	13	209	352	6	9	10	2	601	27
2011-11-23	D15	26973299	35418302	24536053	1365590	26585849	4005009	4108201	572155	114025	338261	0.3548	0.387821	6.12168e+10	2.65335e+09	0.999513	22.0281	0.5465	0.575607	7.7e+10	1.50381e+09	0.998676	20.5732	0.4531	0.484976	1.38897e+11	4.15716e+09	0.999339	22.103	11	108	243	5	9	6	NA	382	20
2011-11-29	D05	25621580	32499996	22949103	773926	25199023	3264871	3342329	446283	117807	334496	0.38717	0.420042	6.80088e+10	2.25692e+09	0.998813	21.7401	0.6237	0.649506	5.18692e+10	1749902166	0.997965	20.3411	0.52265	0.5526	1.22334e+11	4.0068e+09	0.999399	21.702	14	122	260	5	6	4	NA	411	15
2011-12-21	D28	29329592	34336596	27574163	1289080	20937720	2097177	10285053	900638	111373	442661	0.39236	0.425186	5.04773e+10	2.56312e+09	0.999294	21.8262	0.5534	0.582247	2.06766e+11	1.6653e+09	0.997944	20.43	0.48978	0.520744	1.98254e+11	4.22841e+09	0.998065	21.9265	14	210	320	5	11	7	NA	567	23
2011-12-28	D09	31138147	33883001	25898148	3088153	17654965	2767161	11810528	1504504	112721	399510	0.34671	0.379729	9.76126e+10	2.61559e+09	0.999093	22.0916	0.53702	0.566473	1.33892e+11	9.77108e+08	0.998254	20.0726	0.42191	0.454366	2.15032e+11	3.59271e+09	0.999451	22.1219	11	205	247	6	6	9	NA	484	21
2012-01-03	D38	24493806	23571029	22681193	991272	12051161	1421055	9055794	858754	84128	339691	0.33255	0.365527	8.7247e+10	2.52828e+09	0.999161	22.1078	0.55823	0.58689	8.0922e+10	1.37361e+09	0.998057	20.4104	0.44194	0.474045	1.82959e+11	3.90192e+09	0.997518	22.0976	4	162	293	5	9	8	NA	481	22
2012-01-11	D36	34928806	37853692	32014419	2069892	16360403	3039172	15527661	2517756	114618	482520	0.34194	0.374951	6.25034e+10	2.49143e+09	0.999409	22.0206	0.61829	0.644354	7.21309e+11	1.15598e+09	0.989713	19.3326	0.44981	0.481756	7.98524e+11	3.64743e+09	0.984759	22.1499	7	253	370	6	20	7	NA	663	33
2012-01-19	D12	26256782	32078032	24765672	1183841	11415158	1142644	17950311	1459721	87563	417909	0.42204	0.454494	5.44845e+10	2.89644e+09	0.999209	21.817	0.57611	0.604051	1.31748e+11	1.56672e+09	0.998552	20.2745	0.50162	0.532239	1.54524e+11	4.46316e+09	0.998915	21.8967	15	191	276	2	14	8	NA	506	24
2012-01-25	D10	32576299	35356100	28822117	2112865	12792706	2064782	18080293	2224365	98151	403369	0.39897	0.431729	7.10983e+10	2.97323e+09	0.998922	21.9469	0.67042	0.693842	7.5948e+12	1.29418e+09	0.969424	17.1119	0.49845	0.529164	9.34612e+12	4.26743e+09	0.967727	22.0031	9	228	283	2	15	7	NA	544	24
2012-02-01	D14	26995145	33583347	22067691	2719767	12404420	1860511	17209617	1986249	91357	354881	0.45796	0.489729	3.16607e+10	2.10876e+09	0.998478	21.3194	0.63544	0.660673	6.29507e+10	1.15777e+09	0.995831	19.4375	0.54717	0.576252	1.02269e+11	3.26654e+09	0.998276	21.2899	10	194	326	5	11	5	NA	551	21
2012-02-08	D08	33462713	32414295	29590993	2191955	11974617	1443747	17301018	1546768	94461	501333	0.43538	0.467609	6.06321e+10	2.54775e+09	0.998978	21.6373	0.60536	0.632025	1.02759e+12	1.64556e+09	0.987816	19.8788	0.53235	0.561968	3.35087e+11	4.1933e+09	0.993498	21.6718	11	243	361	5	14	15	1	650	35
2012-02-14	D26	29242844	31735326	27118676	1565421	9954805	1106915	19045314	1542360	57897	423528	0.30464	0.33738	7.10273e+10	2.23741e+09	0.999426	22.0925	0.59276	0.619989	3.14503e+12	8.84358e+08	0.983645	18.5727	0.40238	0.435101	5.48404e+12	3.12179e+09	0.971091	22.4996	3	223	273	6	9	10	1	525	26
2012-02-23	D21	24350474	34301246	22754752	1033309	11506763	1627570	19117272	1858032	86515	375114	0.43974	0.471887	7.31773e+10	2.62723e+09	0.998731	21.645	0.54038	0.569712	2.76912e+11	8.0997e+08	0.993958	19.7376	0.48644	0.517496	1.58437e+11	3.43722e+09	0.998723	21.7099	15	213	248	4	13	6	NA	499	23
2012-02-29	D19	32574065	36394504	28288700	3165796	12496491	1734078	19915026	2069786	97348	449815	0.35517	0.388191	5.73864e+10	2.41839e+09	0.999563	21.9419	0.55399	0.582814	1.39094e+11	1.37117e+09	0.999063	20.2423	0.45708	0.488869	2.23668e+11	3.78953e+09	0.99797	22.0198	21	250	292	7	13	7	NA	590	27
2012-03-08	D17	23876138	30362735	22226625	1033784	10236878	1340616	17044898	1653723	79024	333653	0.32599	0.358931	1.00094e+11	2.2906e+09	0.998886	22.07	0.52011	0.550145	2.97201e+11	1.39774e+09	0.997261	20.5384	0.42878	0.461125	3.2982e+11	3.68833e+09	0.9982	22.1461	6	192	232	3	10	8	1	452	22
2012-03-14	D41	30626165	27396429	28490276	1515664	8434111	1040702	16251236	1553860	61024	395166	0.45992	0.491645	3.70759e+10	2.33992e+09	0.998839	21.425	0.64441	0.669193	1.08139e+11	1.57733e+09	0.997254	19.5763	0.56344	0.591895	1.68546e+11	3.91727e+09	0.996641	21.3477	6	227	310	5	11	8	1	568	25
2012-03-22	D11	29495784	35677196	27691057	1348071	8436575	1195654	23290747	2631821	50236	401414	0.3298	0.362763	5.62236e+10	2.66434e+09	0.99967	22.1243	0.56483	0.59323	1.6235e+11	1.03501e+09	0.997378	19.9012	0.41278	0.44537	6.4514e+11	2.0011e+09	0.995662	21.715	5	209	238	4	9	12	2	479	27
2012-03-28	D16	28186198	36820589	26162520	1081186	10406024	1424590	22364722	2538008	69141	370833	0.37673	0.409676	6.20702e+10	2.34353e+09	0.999418	21.8303	0.61072	0.637139	1.69359e+11	1.50503e+09	0.993853	20.0291	0.4582	0.489964	3.50868e+11	4.16935e+09	0.995062	22.1757	9	147	231	7	11	9	NA	414	27
2012-04-04	D07	21699617	34514784	15940878	3465313	13143860	1791203	17520794	1800547	93079	264999	0.38862	0.42148	5.49632e+10	2.63211e+09	0.999458	21.8739	0.5907	0.618019	1.21965e+12	1.28723e+09	0.991865	19.6315	0.47794	0.509224	6.78314e+11	3.63077e+09	0.990357	21.9354	7	138	177	4	13	1	1	341	19
2012-04-10	D22	33671265	34097677	30670757	2094658	17817055	3145665	11029695	1793094	116509	432627	0.43686	0.469062	7.63359e+10	2.42947e+09	0.997965	21.5596	0.59899	0.625943	3.38754e+11	1.86161e+09	0.995404	20.1726	0.50713	0.537581	3.33592e+11	4.49369e+09	0.994842	21.9032	11	229	295	6	16	9	NA	566	31
2012-04-17	D01	32692858	33418152	27975133	2329138	15582015	2155159	13975373	1477695	113332	465002	0.36224	0.395248	4.76152e+10	2.45494e+09	0.999164	21.895	0.62014	0.646116	1.60988e+11	1.46069e+09	0.996592	19.817	0.53459	0.564129	2.0325e+11	3.89014e+09	0.9975	21.5153	14	229	352	9	15	8	1	628	33
2012-04-25	D50	24359112	32882193	22277277	1450478	16384859	1888715	12992641	1329066	108632	380672	0.43641	0.46862	5.92743e+10	2.13414e+09	0.998143	21.4244	0.57469	0.602689	3.16904e+11	1.27534e+09	0.996383	19.9192	0.47261	0.50403	8.78418e+11	1.95186e+09	0.993957	21.2398	16	184	239	5	11	8	NA	463	24
2012-05-03	D48	27267336	32450531	25359794	1619284	15443434	2107587	13248562	1405761	106065	412436	0.3164	0.349266	7.13285e+10	2.5444e+09	0.999626	22.1655	0.56487	0.593268	3.39211e+11	1.35897e+09	0.993337	20.0923	0.46117	0.492866	2.89479e+11	3.81389e+09	0.994834	22.0236	12	204	341	4	9	8	NA	578	21
Total		1504179064	1751412079								21988235
Average		2.83807e+07	3.30455e+07								414872
Median		29042305	33469570								417909
Standard deviation		4.02517e+06	5.38822e+06								79092.2

## Sheet: Supp. Tab. 2
Supplementary Table 2: Metaproteomics summary. Overview of the metaproteomic data per sample including the number of MS/MS spectra measured, number of spectra assigned to a peptide, the percentage of identified spectra and the total number of peptides.
Date	Sample	No. of Spectra	No. of Identified Spectra	ID rate	No. of peptides
2011-03-21	D37	146866	34608	23.5637	1883336
2011-03-29	D02	155154	35390	22.809	1917967
2011-04-05	D39	147568	32458	21.9946	1794821
2011-04-14	D24	161206	32404	20.1004	1918514
2011-04-21	D25	153630	33152	21.5785	2192750
2011-04-29	D35	145196	26941	18.5542	1599398
2011-05-06	D46	155845	26589	17.0605	1623177
2011-05-13	D13	147997	18097	12.2273	1075299
2011-05-20	D40	152126	27217	17.8904	1688878
2011-05-27	D33	147011	26829	18.249	1537591
2011-06-03	D06	134509	25010	18.5928	1490935
2011-06-09	D27	154532	34123	22.0809	2198933
2011-06-17	D42	134936	28623	21.2115	1823785
2011-06-24	D03	143524	30538	21.2766	1823889
2011-07-01	D47	164984	30353	18.3969	1932219
2011-07-08	D18	150977	30571	20.2481	1893873
2011-08-05	D45	139943	27547	19.6837	1713466
2011-08-11	D51	153357	26906	17.544	1768468
2011-08-19	D43	135331	23119	17.0826	1482952
2011-08-29	D34	137733	21820	15.8415	1339790
2011-09-05	D30	144862	30395	20.9813	1745407
2011-09-12	D04	144626	29070	20.0994	1557726
2011-09-19	D31	138509	23859	17.2249	1413474
2011-09-28	D29	149186	36109	24.2033	2210344
2011-10-05	D49	155123	31192	20.1073	1861725
2011-10-12	D32	150216	34307	22.8378	1915819
2011-11-02	D23	141480	34796	24.5936	2394396
2011-11-07	D44	158715	49057	30.9082	2911043
2011-11-16	D20	164209	55670	33.9013	3140304
2011-11-23	D15	138946	26490	19.0642	1771257
2011-11-29	D05	139473	45277	32.4622	2464766
2011-12-21	D28	151503	50796	33.5274	3130767
2011-12-28	D09	145894	29722	20.3716	1924800
2012-01-03	D38	147157	35301	23.988	2267642
2012-01-11	D36	148310	37219	25.0947	2156865
2012-01-19	D12	137151	22295	16.2551	1521045
2012-01-25	D10	144631	9372	6.47925	1433433
2012-02-01	D14	137402	29199	21.2501	1871697
2012-02-08	D08	144381	23929	16.5728	1491319
2012-02-14	D26	162163	38356	23.6521	2372922
2012-02-23	D21	155220	33305	21.456	2153178
2012-02-29	D19	148765	34660	23.2978	2030275
2012-03-08	D17	154368	29822	19.3181	1509371
2012-03-14	D41	136314	32404	23.7709	2027600
2012-03-22	D11	145103	20483	14.1155	1439045
2012-03-28	D16	155843	30147	19.3438	1495353
2012-04-04	D07	141642	33410	23.5869	2009260
2012-04-10	D22	138048	32175	23.3064	2202779
2012-04-17	D01	151662	20344	13.4134	1514721
2012-04-25	D50	158359	36844	23.2655	2444439
2012-05-03	D48	162080	28651	17.6765	1854517
Total		7553766	1576951	1062.11	96937330
Average		148113	60652	40.8504	3.72836e+06
Median		147568	30395	20.3716	1861725
Standard deviation		8235.97	7953.36	4.96651	428772

## Sheet: Supp. Tab. 3
Supplementary Table 3: Taxonomy of rMAGs. Summary of representative metagenome-assembled genomes (rMAGs), including standard assembly statistics and taxonomic predictions.
representative MAGs simplified id	representative MAGs	Assembly statistics (using CheckM)													Taxonomy prediction
		N50	closest cluster member	cluster	cluster members	completeness	completeness metric	contamination	completeness - contamination	contamination metric	furthest cluster member	score	size	strain heterogeneity	superkingdom	phylum	class	order	family	genus	species
rMAG-1	A01_O1.2.4	3531	99.29	57_1	17	71.03	substantial	0	71.03	none	97.69	72.8039	2366778	0	Bacteria(12,8/12,8)	Proteobacteria(12,8/12,8)	Gammaproteobacteria(12,8/12,8)	Pseudomonadales(10,9/11,84)	Moraxellaceae(9,9/11,84)	Acinetobacter(1,07/1,57)	Marinobacter hydrocarbonoclasticus(0,35/0,5)
rMAG-4	D01_O1.59	2478	99.47	48_1	30	59.64	moderate	1.12	58.52	low	97.71	55.7371	553221	0	Bacteria(28,11/28,11)	low confidence assignment	low confidence assignment	low confidence assignment	low confidence assignment	low confidence assignment	low confidence assignment
rMAG-10	D03_O1.31.2	2306	99.85	60_1	9	74.37	substantial	2.27	72.1	low	99.55	31.3714	1707769	33.33	Bacteria(17,7/17,7)	Proteobacteria(17,7/17,7)	Betaproteobacteria(17,7/17,7)	Nitrosomonadales(17,7/17,7)	Nitrosomonadaceae(17,7/17,7)	Nitrosomonas(17,68/17,68)	Nitrosomonas sp, Is79A3(2,79/3,5)
rMAG-11	D04_G2.13	6209	99.81	31_1	40	93.18	near	2.27	90.91	low	99.36	83.7265	3973098	0	Bacteria	Nitrospirae	Nitrospira	Nitrospirales	Nitrospiraceae	Nitrospira	Nitrospira sp, ND1
rMAG-12	D04_G2.5	2377	99.3	17_1	17	86.89	substantial	1.01	85.88	low	98.78	83.528	4269165	0	Bacteria	Chloroflexi(19,67/21,37)	Anaerolineae(16,82/20,39)	Anaerolineales(16,82/18,99)	Anaerolineaceae(16,82/18,76)	Anaerolinea(16,82/18,76)	Anaerolinea thermophila(16,82/18,37)
rMAG-18	D04_L6	1376	NA	66_2	1	56.21	moderate	2.12	54.09	low	NA	47.1793	3235674	0	Bacteria	Chloroflexi(12,27/17,55)	Anaerolineae(12,27/17,42)	Anaerolineales(12,27/16,4)	Anaerolineaceae(12,27/15,72)	Anaerolinea(12,27/15,72)	Anaerolinea thermophila(12,27/15,24)
rMAG-19	D04_O2.19	2184	99.7	8_1	6	74.7	substantial	1.7	73	low	99.54	45.6496	3446290	22.22	Bacteria	Actinobacteria	Actinobacteria	Corynebacteriales	Mycobacteriaceae	Mycobacterium	Mycobacterium smegmatis(3,43/9,52)
rMAG-21	D05_G3.14.1	8261	99.86	5_1	6	69.11	moderate	0.78	68.33	low	99.76	67.1685	1684247	0	Bacteria	Actinobacteria(21,93/21,93)	Actinobacteria(21,93/21,93)	Actinomycetales(21,93/21,93)	Nocardioidaceae(19,88/21,28)	Nocardioides(19,88/20,68)	Nocardioides sp, JS614(19,88/20,68)
rMAG-22	D05_G3.4	2849	99.81	3_1	4	85.34	substantial	2.44	82.9	low	99.74	67.7273	1845299	7.14	Bacteria	Actinobacteria(35,23/35,23)	Actinobacteria(35,23/35,23)	Actinomycetales(34,25/35,23)	Nocardioidaceae(14,39/25,03)	Nocardioides(11,63/22,56)	Nocardioides sp, JS614(11,63/20,95)
rMAG-23	D05_L3.17	3368	NA	22_1	1	64.42	moderate	1.29	63.13	low	NA	16.8737	2546171	42.86	Bacteria	Proteobacteria(11,82/11,82)	Betaproteobacteria(11,82/11,82)	Rhodocyclales(3,23/8,06)	Rhodocyclaceae(3,23/7,23)	Thiobacillus(2,08/3,56)	Thiobacillus denitrificans(2,08/3,56)
rMAG-25	D08_G1.16	3944	99.6	74_1	14	78.37	substantial	0.25	78.12	low	97.65	78.918	2901199	0	Bacteria	Bacteroidetes	Chitinophagia	Chitinophagales	Chitinophagaceae	Chitinophaga(22,58/23,48)	Chitinophaga pinensis(22,58/23,48)
rMAG-29	D08_O6	1587	99.08	15_1	2	63.16	moderate	0.97	62.19	low	99.08	59.9103	1865908	0	Bacteria	Acidobacteria(18,18/23,72)	low confidence assignment	low confidence assignment	low confidence assignment	low confidence assignment	low confidence assignment
rMAG-30	D08_P1.44	2922	99.54	59_1	5	83.28	substantial	3.34	79.94	low	99.41	63.0528	1630249	5.26	Bacteria(38,88/38,88)	Proteobacteria(36,01/37,77)	Gammaproteobacteria(29,48/37,04)	Legionellales(10,13/26,97)	low confidence assignment	low confidence assignment	low confidence assignment
rMAG-31	D09_G1.28	9092	99.64	10_3	12	88.4	substantial	0	88.4	none	99.38	90.3793	2390589	0	Bacteria	Actinobacteria	Actinobacteria	Streptomycetales	Streptomycetaceae	Streptomyces	Intrasporangium calvum(12,53/18,1)
rMAG-35	D10_O1.45	2847	99.07	83_1	26	76.02	substantial	1.72	74.3	low	98.65	69.1472	2980203	0	Bacteria	Bacteroidetes(13,74/13,74)	Chitinophagia	Chitinophagales	Chitinophagaceae	Chitinophaga(3,7/7,86)	Chitinophaga pinensis(3,7/7,5)
rMAG-36	D11_O1.27.3	7415	99.45	27_4	23	66.9	moderate	0	66.9	none	97.05	68.8351	2616172	0	Bacteria	Proteobacteria	Betaproteobacteria	Burkholderiales	Comamonadaceae	Verminephrobacter(3,51/6,55)	Verminephrobacter eiseniae(3,51/4,53)
rMAG-37	D11_O1.7	1609	96.82	29_2	2	75.05	substantial	6.79	68.26	medium	96.82	8.41328	4205936	34.29	Bacteria	Actinobacteria	Acidimicrobiia	Acidimicrobiales	Microthrixaceae	Candidatus Microthrix	Candidatus Microthrix parvicella
rMAG-38	D12_L1.3	10705	99.64	10_2	22	58.53	moderate	0	58.53	none	99.06	60.5448	1803367	0	Bacteria	Actinobacteria	Actinobacteria	Actinomycetales(11,92/11,92)	Intrasporangiaceae(9,21/9,93)	Intrasporangium(9,21/9,93)	Intrasporangium calvum(9,21/9,93)
rMAG-40	D13_G1.3.2	6319	99.84	67_2	31	91.19	near	0	91.19	none	98.22	93.0903	4998693	0	Bacteria	Spirochaetes(20,79/20,79)	Spirochaetia(20,79/20,79)	Spirochaetales(20,79/20,79)	Leptospiraceae(20,79/20,79)	Leptospira(20,79/20,79)	Leptospira biflexa(5,79/6,15)
rMAG-43	D13_L7	1399	99.56	30_1	4	51.52	moderate	1.39	50.13	low	99.43	46.1429	2386753	0	Bacteria(28,65/28,65)	Verrucomicrobia(25,95/27,47)	Verrucomicrobiae(22,81/26,03)	Verrucomicrobiales(22,81/25,38)	Verrucomicrobiaceae(22,81/25,37)	Akkermansia(22,81/25,37)	Akkermansia muciniphila(22,81/23,79)
rMAG-44	D15_G1.18.2	2524	99.85	46_1	8	70.01	substantial	0.36	69.65	low	99.58	44.911	1697860	25	Bacteria	Proteobacteria	Gammaproteobacteria(27,52/27,52)	Pseudomonadales(25,05/26,73)	Moraxellaceae(23,89/26,49)	Acinetobacter(4,59/6,37)	Hahella chejuensis(0,91/1,68)
rMAG-45	D15_G1.8	2365	NA	27_3	1	86.27	substantial	8.05	78.22	medium	NA	5.20692	3665265	42.5	Bacteria	Proteobacteria	Betaproteobacteria	Burkholderiales	Comamonadaceae(18,84/18,84)	Albidiferax(12,6/15,73)	Albidiferax ferrireducens(12,6/14,21)
rMAG-46	D15_G4	2444	99.8	64_1	2	87.98	substantial	2.6	85.38	low	99.8	43.3441	2807707	33.33	Bacteria	Proteobacteria	Gammaproteobacteria(34,59/34,59)	Pseudomonadales(34,59/34,59)	Moraxellaceae(34,59/34,59)	Acinetobacter(30,32/30,32)	Acinetobacter sp, ADP1(0,6/0,73)
rMAG-47	D15_L1.3	1662	NA	45_1	1	70.02	substantial	4.36	65.66	low	NA	24.8303	2301709	25	Bacteria	Proteobacteria	Gammaproteobacteria	Pseudomonadales(10,78/13,7)	Moraxellaceae(9,71/12,29)	Acinetobacter(1,39/4,01)	Alcanivorax borkumensis(1/1,85)
rMAG-49	D15_O1.7.1.2.1	1901	NA	67_4	1	85.73	substantial	8.93	76.8	medium	NA	6.35949	5948468	36.36	Bacteria	Spirochaetes(15,77/15,77)	Spirochaetia(15,77/15,77)	Spirochaetales(15,77/15,77)	Leptospiraceae(15,77/15,77)	Leptospira(15,77/15,77)	Leptospira biflexa(4,78/5,01)
rMAG-50	D16_L2.2.1.1.9.1	1744	99.84	53_1	3	52.21	moderate	0.34	51.87	low	99.78	52.1308	514901	0	Bacteria(19,42/19,42)	low confidence assignment	low confidence assignment	low confidence assignment	low confidence assignment	low confidence assignment	low confidence assignment
rMAG-51	D16_L3.1.1	1981	98.83	85_2	10	66.09	moderate	3.56	62.53	low	98.28	23.2684	2222085	26.67	Bacteria	Bacteroidetes(20,4/20,9)	Sphingobacteriia(9,52/18,98)	Sphingobacteriales(9,52/18,76)	Sphingobacteriaceae(7,2/14,54)	Fluviicola(2,92/5,86)	Fluviicola taffensis(2,92/4,1)
rMAG-52	D16_O2.2.1.1.14	1457	97.91	80_1	26	61.76	moderate	5.39	56.37	medium	97.35	32.5417	2630247	3.85	Bacteria	Bacteroidetes(34,64/39,3)	Sphingobacteriia(32,65/38,58)	Sphingobacteriales(32,65/37,68)	Saprospiraceae(28,4/35,18)	Haliscomenobacter(28,4/34,67)	Haliscomenobacter hydrossis(28,4/31,32)
rMAG-54	D19_G1.34.1.1	7608	99.89	76_3	23	87.13	substantial	0.74	86.39	low	99.7	85.3706	3963413	0	Bacteria	Bacteroidetes(31,85/31,85)	Sphingobacteriia(29,38/30,37)	Sphingobacteriales(29,38/30,37)	Saprospiraceae(26,55/28,47)	Haliscomenobacter(26,55/28,47)	Haliscomenobacter hydrossis(26,55/26,55)
rMAG-55	D20_G1.24	3353	99.92	56_1	3	78.5	substantial	3.52	74.98	low	98.71	31.8927	2254177	30.77	Bacteria	Proteobacteria	Betaproteobacteria	Rhodocyclales(7,32/14,81)	Rhodocyclaceae(7,32/13,63)	low confidence assignment	low confidence assignment
rMAG-58	D20_O1.13	2546	98.82	29_1	17	82.98	substantial	4.52	78.46	low	96.94	62.0829	7168890	0	Bacteria	Proteobacteria(14,55/16,45)	Deltaproteobacteria(13,56/15,12)	Myxococcales(12,59/13,82)	Kofleriaceae(8,18/10,23)	Haliangium(8,18/9,83)	Haliangium ochraceum(8,18/9,69)
rMAG-59	D20_O1.17	1817	99.66	47_1	4	73.04	substantial	7.07	65.97	medium	99.58	39.3197	1810322	0	Bacteria	Proteobacteria	Betaproteobacteria(15,75/16,72)	Neisseriales(8,96/12,6)	Neisseriaceae(8,96/12,6)	low confidence assignment	low confidence assignment
rMAG-61	D20_P23	12690	99.75	26_1	23	96.51	near	0.93	95.58	low	99.38	93.9117	2403858	0	Bacteria	Proteobacteria	Gammaproteobacteria	Xanthomonadales	Xanthomonadaceae	Xanthomonas(9,49/15,71)	Pseudoxanthomonas suwonensis(5,23/11,42)
rMAG-63	D22_G1.42.2	4873	99.76	51_2	22	85.33	substantial	0.85	84.48	low	99.25	82.9239	1444753	0	Bacteria(22,56/22,56)	Actinobacteria(18,09/21,67)	Actinobacteria(18,09/21,67)	Acidimicrobiales(12,14/17,29)	Acidimicrobiaceae(12,14/16,23)	Acidimicrobium(12,14/15,09)	Acidimicrobium ferrooxidans(12,14/15,08)
rMAG-64	D22_L1.5.4	4779	99.32	10_4	5	52.97	moderate	0.81	52.16	low	98.63	50.7597	1494536	0	Bacteria	Actinobacteria	Actinobacteria	Actinomycetales(10,95/10,95)	Intrasporangiaceae(8,85/8,92)	Intrasporangium(8,85/8,85)	Intrasporangium calvum(8,85/8,85)
rMAG-67	D23_P13	18651	99.97	73_1	25	99.01	near	0	99.01	none	99.73	101.145	2893015	0	Bacteria	Bacteroidetes(30,99/30,99)	Chitinophagia	Chitinophagales	Chitinophagaceae	Chitinophaga(30,93/30,93)	Chitinophaga pinensis(30,93/30,93)
rMAG-69	D24_L14	6063	99.26	24_2	4	64.66	moderate	0	64.66	none	98.31	66.5513	3390098	0	Bacteria	Proteobacteria	Betaproteobacteria(9,83/9,83)	Rhodocyclales(8,04/8,04)	Rhodocyclaceae(8,04/8,04)	Thauera(0,89/2,1)	Thauera sp, MZ1T(0,89/2,1)
rMAG-70	D24_L24	1795	99.47	88_2	3	54.28	moderate	1.69	52.59	low	99.38	47.457	354443	0	Bacteria(27,1/27,1)	low confidence assignment	low confidence assignment	low confidence assignment	low confidence assignment	low confidence assignment	low confidence assignment
rMAG-73	D26_L1.23	3514	99.34	83_2	35	55.42	moderate	0	55.42	none	98.02	57.1929	2366406	0	Bacteria	Bacteroidetes(15,69/15,69)	Chitinophagia	Chitinophagales	Chitinophagaceae	Chitinophaga(4,53/10,94)	Chitinophaga pinensis(4,53/10,15)
rMAG-76	D27_L1.3.2	1603	98.12	57_2	5	54.05	moderate	1.38	52.67	low	97.63	-26.2475	1671097	75	Bacteria(14,92/14,92)	Proteobacteria(14,92/14,92)	Gammaproteobacteria(14,92/14,92)	Pseudomonadales(12,92/14)	Moraxellaceae(11,84/13,92)	Acinetobacter(5,59/6,67)	Alcanivorax borkumensis(1,08/1,41)
rMAG-80	D28_L2.9	1494	NA	8_3	1	66.83	moderate	15.95	50.88	very high	NA	-58.0028	4002872	46.67	Bacteria	Actinobacteria(17,56/17,56)	Actinobacteria(17,56/17,56)	Actinomycetales(17,56/17,56)	Gordoniaceae(7,59/15,38)	Gordonia(7,59/15,33)	Gordonia bronchialis(7,59/10,14)
rMAG-83	D28_O5	1507	NA	45_2	1	58.28	moderate	0.46	57.82	low	NA	57.5691	1156178	0	Bacteria	Candidatus Cloacimonetes	unassigned	unassigned	unassigned	unassigned	Candidatus Cloacimonetes bacterium ADurb,Bin088
rMAG-87	D29_L5	1805	NA	13_0	1	72.5	substantial	3.41	69.09	low	NA	57.0782	1783434	0	Bacteria	Actinobacteria	Actinobacteria	Actinomycetales(24,7/24,7)	Nocardioidaceae(18,91/22,24)	Nocardioides(18,52/19,92)	Nocardioides sp, JS614(18,52/19,26)
rMAG-88	D29_O1.25	1779	98.88	3_2	12	81.19	substantial	3.85	77.34	low	98.78	63.5651	2895934	0	Bacteria	Actinobacteria(26,14/26,14)	Actinobacteria(26,14/26,14)	Acidimicrobiales(21,94/22,87)	Acidimicrobiaceae(21,94/22,87)	Acidimicrobium(21,94/22,87)	Acidimicrobium ferrooxidans(21,94/22,87)
rMAG-89	D30_G5	4553	99.67	4_1	3	82.32	substantial	2.42	79.9	low	99.55	38.7191	2797301	33.33	Bacteria	Proteobacteria	Actinobacteria(28,88/29,76)	Acidimicrobiales(26,13/27,92)	Acidimicrobiaceae(26,13/27,76)	Acidimicrobium(26,13/27,76)	Acidimicrobium ferrooxidans(26,13/27,76)
rMAG-91	D30_O2.4.2.2.2	11173	99.92	25_3	21	73.62	substantial	0.47	73.15	low	96.94	73.2941	2534672	0	Bacteria	Proteobacteria	Betaproteobacteria(12,93/12,93)	Rhodocyclales(11,98/12,19)	Rhodocyclaceae(11,98/12,19)	Dechloromonas(11,98/11,98)	Dechloromonas aromatica(11,98/11,98)
rMAG-92	D30_P23	13812	99.94	40_1	5	98.52	near	0.99	97.53	low	99.83	95.6401	3867986	0	Bacteria(30,36/30,36)	Bacteroidetes(28,98/29,95)	Sphingobacteriia(19,43/25,03)	Sphingobacteriales(19,43/25,03)	Saprospiraceae(9,22/18,21)	Haliscomenobacter(9,22/17,41)	Haliscomenobacter hydrossis(9,22/11,75)
rMAG-95	D31_L12	1407	97.87	94_3	15	55.9	moderate	5.44	50.46	medium	96.77	30.2741	671904	0	Bacteria(43,4/43,4)	low confidence assignment	low confidence assignment	low confidence assignment	low confidence assignment	low confidence assignment	low confidence assignment
rMAG-96	D31_L19	9064	NA	91_2	1	68.89	moderate	0	68.89	none	NA	70.8687	1055193	0	Bacteria(54,53/54,53)	low confidence assignment	low confidence assignment	low confidence assignment	low confidence assignment	low confidence assignment	low confidence assignment
rMAG-97	D31_O1.3.2	3329	99.77	67_3	20	84.35	substantial	0.11	84.24	low	98.44	85.5612	5399492	0	Bacteria	Spirochaetes(19,9/20,9)	Spirochaetia(19,9/20,9)	Spirochaetales(19,9/20,9)	Leptospiraceae(19,9/20,9)	Leptospira(19,9/20,9)	Leptospira biflexa(7,52/8,52)
rMAG-98	D32_G1.43	2386	NA	58_1	1	61.31	moderate	9.72	51.59	medium	NA	2.63884	604717	11.76	Bacteria(37,81/37,81)	low confidence assignment	low confidence assignment	low confidence assignment	low confidence assignment	low confidence assignment	low confidence assignment
rMAG-102	D32_L11.2	2116	NA	95_0	1	56.4	moderate	1.72	54.68	low	NA	49.4628	772637	0	Bacteria(42,36/42,36)	low confidence assignment	low confidence assignment	low confidence assignment	low confidence assignment	low confidence assignment	low confidence assignment
rMAG-104	D32_O1.57	4916	99.51	47_2	10	90.94	near	1.67	89.27	low	99.38	51.1058	2326857	33.33	Bacteria	Proteobacteria	Gammaproteobacteria(13,69/13,69)	Pseudomonadales(4,32/8,05)	Pseudomonadaceae(3,32/6,54)	Cellvibrio(1,33/2,79)	Cellvibrio japonicus(1,33/1,33)
rMAG-105	D33_L1.8.2	3552	99.35	74_2	12	52.82	moderate	0.16	52.66	low	96.87	53.7952	2051430	0	Bacteria	Bacteroidetes(11,96/11,96)	Chitinophagia	Chitinophagales	Chitinophagaceae	Chitinophaga(10/11,51)	Chitinophaga pinensis(10/11,51)
rMAG-109	D34_O11.2.1	3745	99.37	93_1	3	54.22	moderate	0	54.22	none	99.21	56.0067	897567	0	Bacteria(33,73/33,73)	low confidence assignment	low confidence assignment	low confidence assignment	low confidence assignment	low confidence assignment	low confidence assignment
rMAG-110	D35_G2.16	2040	99.41	79_1	6	72.68	substantial	2.38	70.3	low	99.13	62.4348	2834898	0	Bacteria(28,83/28,83)	Bacteroidetes(28,83/28,83)	Sphingobacteriia(28,42/28,42)	Sphingobacteriales(28,42/28,42)	Saprospiraceae(21,67/26,05)	Haliscomenobacter(21,67/26,05)	Haliscomenobacter hydrossis(21,67/21,67)
rMAG-111	D35_G2.23	4280	99.44	84_1	47	86.98	substantial	1.77	85.21	low	99.03	79.9457	3914451	0	Bacteria	Bacteroidetes(19,76/19,76)	Chitinophagia	Chitinophagales	Chitinophagaceae	Chitinophaga(8,95/12,5)	Chitinophaga pinensis(8,95/12,32)
rMAG-112	D35_G2.27	3212	98.93	78_1	7	83.17	substantial	4.24	78.93	low	98.57	45.5434	2590585	18.18	Bacteria(32,81/32,81)	Bacteroidetes(32,81/32,81)	Sphingobacteriia(30,88/31,39)	Sphingobacteriales(30,88/31,39)	Saprospiraceae(25,31/28,79)	Haliscomenobacter(25,31/28,79)	Haliscomenobacter hydrossis(25,31/25,77)
rMAG-113	D35_G2.61	10447	99.78	77_2	15	93.61	near	1.24	92.37	low	98.74	89.4195	3530364	0	Bacteria	Bacteroidetes(28,8/28,8)	Sphingobacteriia(26,84/27,4)	Sphingobacteriales(26,84/27,4)	Saprospiraceae(21,61/24,59)	Haliscomenobacter(21,61/24,59)	Haliscomenobacter hydrossis(21,61/22,59)
rMAG-117	D36_G7	1660	99.46	42_1	41	76.77	substantial	2.41	74.36	low	97.92	66.3301	4135819	0	Bacteria	Bacteroidetes(28,56/28,56)	Sphingobacteriia(22,06/25,26)	Sphingobacteriales(22,06/25,26)	Saprospiraceae(7,68/18,46)	Haliscomenobacter(7,68/16,35)	Haliscomenobacter hydrossis(7,68/8,92)
rMAG-118	D36_L1.15	4757	99.71	27_1	20	70.69	substantial	0	70.69	none	97.16	72.5287	2401960	0	Bacteria	Proteobacteria	Betaproteobacteria	Burkholderiales	Comamonadaceae(8,57/9,56)	Albidiferax(4,79/7,68)	Albidiferax ferrireducens(4,79/5,3)
rMAG-119	D36_L1.41	8110	99.6	10_5	7	62.07	moderate	0	62.07	none	99.36	64.0245	1817781	0	Bacteria	Actinobacteria(9,86/9,86)	Actinobacteria(9,86/9,86)	Actinomycetales(9,86/9,86)	Intrasporangiaceae(6,09/7,5)	Intrasporangium(6,09/7,47)	Intrasporangium calvum(6,09/7,47)
rMAG-120	D36_L12	2494	99.01	92_1	2	67.45	moderate	0	67.45	none	99.01	69.1484	1164862	0	Bacteria(46,85/46,85)	low confidence assignment	low confidence assignment	low confidence assignment	low confidence assignment	low confidence assignment	low confidence assignment
rMAG-122	D36_L2.1.6.2	5301	99.39	67_1	3	55.81	moderate	3.7	52.11	low	99.11	-60.8278	4622279	100	Bacteria	Spirochaetes(12,9/12,9)	Spirochaetia(12,9/12,9)	Spirochaetales(12,9/12,9)	Leptospiraceae(12,9/12,9)	Leptospira(12,9/12,9)	Leptospira biflexa(6,81/6,81)
rMAG-123	D36_O18	2126	NA	58_2	1	55.25	moderate	0	55.25	none	NA	56.9138	803804	0	Bacteria(28,81/28,81)	low confidence assignment	low confidence assignment	low confidence assignment	low confidence assignment	low confidence assignment	low confidence assignment
rMAG-124	D37_G1.25.1	10524	99.24	6_5	21	88.46	substantial	0.85	87.61	low	97.37	86.2211	3299277	0	Bacteria	Actinobacteria	Actinobacteria(30,6/31,57)	Acidimicrobiales(25,74/27,67)	Acidimicrobiaceae(25,74/26,8)	Acidimicrobium(25,74/26,8)	Acidimicrobium ferrooxidans(25,74/26,8)
rMAG-125	D37_G11	5574	99.39	7_2	23	91.4	near	1.8	89.6	low	99.08	84.2731	3898222	0	Bacteria	Actinobacteria	Actinobacteria	Acidimicrobiales(21,46/24,1)	Acidimicrobiaceae(21,46/23)	Acidimicrobium(21,46/22,3)	Acidimicrobium ferrooxidans(21,46/22,3)
rMAG-126	D37_G5	1501	99.36	16_1	3	61.12	moderate	2.92	58.2	low	99.36	35.6082	2241327	12.5	Bacteria	Bacteroidetes(31,18/31,18)	Flavobacteriia(18,88/26,06)	Flavobacteriales(18,88/26,06)	Cryomorphaceae(16,13/20,1)	Fluviicola(16,13/19,83)	Fluviicola taffensis(16,13/18,62)
rMAG-127	D37_L8	1922	99.88	88_1	3	57.25	moderate	5.62	51.63	medium	99.86	30.7919	604493	0	Bacteria(26,07/26,07)	Proteobacteria(7,11/20,46)	low confidence assignment	low confidence assignment	low confidence assignment	low confidence assignment	low confidence assignment
rMAG-128	D37_O7	10555	99.58	91_1	8	67.79	moderate	0	67.79	none	99.23	69.8017	1002173	0	Bacteria(40,31/40,31)	low confidence assignment	low confidence assignment	low confidence assignment	low confidence assignment	low confidence assignment	low confidence assignment
rMAG-129	D38_G2.3	1829	99.88	68_1	3	67.2	moderate	1.08	66.12	low	99.86	63.4311	1392343	0	Bacteria	Bacteroidetes(29,43/30,4)	Flavobacteriia(29,4/30,37)	Flavobacteriales(29,4/30,37)	Flavobacteriaceae(24,9/25,87)	Weeksella(1,41/2,99)	Weeksella virosa(1,41/1,69)
rMAG-130	D38_O15	8468	99.95	94_1	8	73.82	substantial	0	73.82	none	99.77	75.7839	1049922	0	Bacteria	low confidence assignment	low confidence assignment	low confidence assignment	low confidence assignment	low confidence assignment	low confidence assignment
rMAG-131	D39_G1.35	4279	99.63	76_1	9	73.55	substantial	1.28	72.27	low	99.24	68.9657	3411127	0	Bacteria	Bacteroidetes(24,82/24,82)	Sphingobacteriia(23,2/24,17)	Sphingobacteriales(23,2/24,17)	Saprospiraceae(20,53/22,96)	Haliscomenobacter(20,53/22,96)	Haliscomenobacter hydrossis(20,53/21,02)
rMAG-134	D39_O1.57	5071	99.11	10_1	18	76.66	substantial	1.08	75.58	low	98.38	73.1125	2727056	0	Bacteria	Actinobacteria(17,7/17,7)	Actinobacteria(17,7/17,7)	Actinomycetales(17,7/17,7)	Intrasporangiaceae(10,98/13,17)	Intrasporangium(10,98/12,68)	Intrasporangium calvum(10,98/12,68)
rMAG-137	D41_O4	1600	98	73_2	8	70.67	substantial	3.4	67.27	low	97.81	35.2721	3060896	20	Bacteria(30,85/30,85)	Bacteroidetes(30,85/30,85)	Chitinophagia	Chitinophagales	Chitinophagaceae	Chitinophaga(26,3/30,13)	Chitinophaga pinensis(26,3/29,22)
rMAG-138	D42_G1.1.2.3	9824	99.9	82_1	14	90.08	near	1.49	88.59	low	99.8	84.6261	2793296	0	Bacteria(29,72/29,72)	Bacteroidetes(29,72/29,72)	Sphingobacteriia(26,54/27,54)	Sphingobacteriales(26,54/27,54)	Saprospiraceae(21,2/24,9)	Haliscomenobacter(21,2/24,9)	Haliscomenobacter hydrossis(21,2/22,05)
rMAG-139	D42_G14	8426	99.82	10_6	36	94.39	near	0	94.39	none	99.34	96.3528	2891221	0	Bacteria	Actinobacteria(29,58/29,58)	Actinobacteria(29,58/29,58)	Actinomycetales(29,58/29,58)	Intrasporangiaceae(9,5/21,5)	Intrasporangium(9,5/19,45)	Intrasporangium calvum(9,5/19,29)
rMAG-143	D43_G6	2669	99.23	7_1	11	86.7	substantial	1.28	85.42	low	99.13	82.0132	3488631	0	Bacteria	Actinobacteria	Actinobacteria	Acidimicrobiales(19,65/23,26)	Acidimicrobiaceae(19,65/23,05)	Acidimicrobium(19,65/23)	Acidimicrobium ferrooxidans(19,65/21,86)
rMAG-145	D44_G14	13762	99.88	63_1	14	99.01	near	1.74	97.27	low	99.63	70.1593	3470012	22.22	Bacteria	Proteobacteria	Gammaproteobacteria	Pseudomonadales	Moraxellaceae	Acinetobacter	Acinetobacter tjernbergiae
rMAG-146	D44_L1.1.2.2.1.1.3.4.1	1393	NA	85_3	1	29.19	partial	2.22	26.97	low	NA	1.48198	764356	18.18	Bacteria	Bacteroidetes(16,77/16,77)	Sphingobacteriia(14,24/14,78)	Sphingobacteriales(14,24/14,78)	Saprospiraceae(11,87/13,28)	Haliscomenobacter(11,87/13,28)	Haliscomenobacter hydrossis(11,87/12,67)
rMAG-149	D46_L2.48	1463	99.87	52_1	2	57.02	moderate	4.79	52.23	low	99.87	-9.78738	891832	44.44	Bacteria(19,58/19,58)	Actinobacteria(13,99/16,11)	Actinobacteria(13,99/15,88)	Acidimicrobiales(9,43/13,42)	Acidimicrobiaceae(9,43/13,42)	Acidimicrobium(9,43/11,69)	Acidimicrobium ferrooxidans(9,43/11,2)
rMAG-152	D47_G1.71.2	15983	99.94	51_1	7	91.88	near	1.79	90.09	low	99.85	51.7018	1671234	33.33	Bacteria(30,51/30,51)	Actinobacteria(27,41/28,89)	Actinobacteria(27,41/28,89)	Acidimicrobiales(18/23,01)	Acidimicrobiaceae(18/21,34)	Acidimicrobium(18/20,28)	Acidimicrobium ferrooxidans(18/20,24)
rMAG-155	D47_O14	2889	99.2	78_2	18	88.54	substantial	0.74	87.8	low	98.98	86.5704	2744426	0	Bacteria	Bacteroidetes(12,74/12,74)	Sphingobacteriia(8,48/10,22)	Sphingobacteriales(8,48/10,22)	Saprospiraceae(3,75/8,07)	Haliscomenobacter(3,75/8,02)	Haliscomenobacter hydrossis(3,75/5)
rMAG-156	D47_O5	2561	99.42	84_2	40	79.31	substantial	0	79.31	none	98.4	81.0142	4294807	0	Bacteria	Bacteroidetes(13,85/13,85)	Chitinophagia	Chitinophagales	Chitinophagaceae	Chitinophaga(4,71/8,51)	Chitinophaga pinensis(4,71/7,62)
rMAG-157	D47_P30	9814	NA	10_8	1	96.28	near	1.97	94.31	low	NA	42.9759	2668904	45.45	Bacteria	Actinobacteria	Actinobacteria	Corynebacteriales	Corynebacteriaceae	Corynebacterium	Corynebacterium humireducens
rMAG-159	D48_O6	2233	99.82	53_2	4	68.53	moderate	0.17	68.36	low	99.65	69.3544	716830	0	Bacteria(32,12/32,12)	low confidence assignment	low confidence assignment	low confidence assignment	low confidence assignment	low confidence assignment	low confidence assignment
rMAG-160	D49_G15	2104	99.7	14_1	4	83.3	substantial	2.2	81.1	low	99.61	65.6315	3219526	8.33	Bacteria	Actinobacteria	Actinobacteria	Streptomycetales	Streptomycetaceae	Streptomyces	Fluviicola taffensis(14,75/17,24)
rMAG-162	D49_O1	1715	99.19	1_1	3	71.92	substantial	2.29	69.63	low	99.18	62.0871	6365277	0	Bacteria	Proteobacteria(12,3/18,46)	Deltaproteobacteria(11,89/16,6)	low confidence assignment	low confidence assignment	low confidence assignment	low confidence assignment
rMAG-164	D49_O6	2168	NA	55_0	1	54.24	moderate	3.43	50.81	low	NA	18.758	595167	20	Bacteria(28,1/28,1)	low confidence assignment	low confidence assignment	low confidence assignment	low confidence assignment	low confidence assignment	low confidence assignment
rMAG-165	D51_G1.1.2	9334	99.94	6_4	49	82.34	substantial	0.85	81.49	low	99.61	80.075	2961884	0	Bacteria	Actinobacteria	Acidimicrobiia	Acidimicrobiales	Microthrixaceae	Candidatus Microthrix	Candidatus Microthrix parvicella
rMAG-166	D51_G9	1616	98.6	65_1	16	72.44	substantial	3.64	68.8	low	96.79	15.8442	1771756	40	Bacteria(39,09/39,09)	Proteobacteria(39,09/39,09)	Betaproteobacteria(37,11/39,09)	Burkholderiales(37,11/38,45)	Comamonadaceae(35,4/36,82)	Albidiferax(9,46/22,79)	Albidiferax ferrireducens(9,46/15,48)
rMAG-168	D51_L1.24	1877	99.21	23_1	4	63.89	moderate	1.02	62.87	low	99.13	60.4267	2239065	0	Bacteria	Proteobacteria	Gammaproteobacteria(17,87/17,87)	Xanthomonadales(16,87/17,87)	Xanthomonadaceae(16,87/17,87)	Xanthomonas(1,28/3,11)	Xanthomonas albilineans(1,16/2,14)

## Sheet: Spp. Tab. 4
Supplementary Table 4: CRISPR-Cas information of rMAGs. Summary of CRISPR-Cas information per rMAG including number of CRISPR elements detected, sequence of CRISPR repeats and classification of the CRISPR-Cas system.
rMAG	Population	Number of unique CRISPR-flanks	Number of unique CRISPR-repeats	Number of unique CRISPR-spacers	Targets of CRISPR-spacers: undetected	Targets of CRISPR-spacers: phage	Targets of CRISPR-spacers: plasmid	Targets of CRISPR-spacers: ambiguous	Targets of CRISPR-spacers: unclassified	Array	cas genes	CRISPR type	Subtype	Consensus repeats
rMAG-1	A01_O1.2.4	16	6	574	259	8	68	188	51	yes	yes	Type-I, Type-III	Subtype-I-F, Subtype-III-B	Len34: TTACCCTTCACTGCCGCATAGGCAGCTTAGAAAA
rMAG-4	D01_O1.59	NA	NA	NA	NA	NA	NA	NA	NA	no	no	NA	NA	NA
rMAG-10	D03_O1.31.2	NA	NA	NA	NA	NA	NA	NA	NA	no	no	NA	NA	NA
rMAG-11	D04_G2.13	39	4	325	319	NA	1	2	3	yes	yes	Type-I	Subtype-I-C	Len40:GTAGCGCCCGTCCTTAGTGACGGGCGAGGATTGAAAC
rMAG-12	D04_G2.5	52	50	671	439	3	32	184	13	yes	no	NA	NA	NA
rMAG-18	D04_L6	16	10	479	267	15	79	37	81	yes	no	NA	NA	NA
rMAG-19	D04_O2.19	20	10	1156	864	4	40	236	12	yes	no	NA	NA	NA
rMAG-21	D05_G3.14.1	3	3	363	217	3	12	125	6	yes	yes	Type-I	Subtype-I-C	Len29X: GGAGCCGTCCCCGCGTGCGTGGGCCGGAC
rMAG-22	D05_G3.4	4	3	597	382	4	21	184	6	yes	no	NA	NA	NA
rMAG-23	D05_L3.17	4	8	160	150	NA	6	3	1	yes	no	NA	NA	NA
rMAG-25	D08_G1.16	NA	NA	NA	NA	NA	NA	NA	NA	no	no	NA	NA	NA
rMAG-29	D08_O6	44	20	459	305	2	17	134	1	yes	no	NA	NA	NA
rMAG-30	D08_P1.44	1	1	3	3	NA	NA	NA	NA	yes	no	NA	NA	NA
rMAG-31	D09_G1.28	93	24	1099	794	4	32	259	10	yes	yes	Type-I, Type-III	Subtype-I-C, Subtype-III-D	Len37:GCAGCGGCCCCTCCTCGGAGGGGCCGAGGATCGCAAC, Len37:GTTTCAATTCGCTGTCTCTTAGCGAGTACAGCGGAAC
rMAG-35	D10_O1.45	12	18	360	245	2	9	97	7	yes	yes	Class 1	NA	Len46:GTTGTGAATTGCTTTCAAAATTGTATCTTTAAAGAGAAATCGCAAC
rMAG-36	D11_O1.27.3	1	1	377	243	1	8	120	5	yes	no	NA	NA	NA
rMAG-37	D11_O1.7	9	9	685	529	2	21	125	8	yes	no	NA	NA	NA
rMAG-38	D12_L1.3	10	13	1251	808	30	56	342	15	yes	no	NA	NA	NA
rMAG-40	D13_G1.3.2	299	33	2269	1257	40	218	744	10	yes	yes	Type-III, Type-V	Subtype-III-B-D, Subtype-V-A	Len36:ATCTACAATAGTAGAAATTTAAAACCTCTTATCGAG
rMAG-43	D13_L7	11	8	828	585	5	26	201	11	yes	no	NA	NA	NA
rMAG-44	D15_G1.18.2	NA	NA	NA	NA	NA	NA	NA	NA	no	no	NA	NA	NA
rMAG-45	D15_G1.8	5	4	30	28	NA	NA	1	1	yes	yes	Type-I	Subtype-I-C	Len38: AGGTCCGGACGGCCCGCCCGCTGATAGGGCTTTGTGAC
rMAG-46	D15_G4	13	10	774	446	4	34	283	7	yes	yes	Type-I	Subtype-I-F	Len28: GTTCACTGCCGCGTAGGCAGCTTAGAAA
rMAG-47	D15_L1.3	4	5	273	244	2	8	18	1	yes	yes	Type-I, Type-III	Subtype-I-E	MULT
rMAG-49	D15_O1.7.1.2.1	18	5	2030	1342	33	219	224	212	yes	yes	Type-I, Type-III	Subtype-I-E, Subtype-III-D	Len37: GTTTCAATCCACTCTCTTCATTTCTGAAGAGAGAAAC, Len37: ATTTCTCTCTTCGTAATTGAAGAGAGTGGATTGAAAC, Len30: CGGTTCAACTCCACGTGTGTGGAGAATAGT
rMAG-50	D16_L2.2.1.1.9.1	NA	NA	NA	NA	NA	NA	NA	NA	no	no	NA	NA	NA
rMAG-51	D16_L3.1.1	5	4	21	5	NA	12	2	2	yes	no	NA	NA	NA
rMAG-52	D16_O2.2.1.1.14	52	40	518	363	4	13	136	2	yes	no	NA	NA	NA
rMAG-54	D19_G1.34.1.1	45	12	41	41	NA	NA	NA	NA	yes	no	NA	NA	NA
rMAG-55	D20_G1.24	3	3	411	247	3	15	142	4	yes	yes	Type-I	Subtype-I-A	Len36: GTCGCGCCCGCCAGCAATGGCGGGCGAGGATTGAAA
rMAG-58	D20_O1.13	94	49	3599	2771	47	193	559	29	yes	yes	Type-I, Type-III	Subtype-I-B-C, Subtype-III-B-D	Len37: GTTTCAATCCACGCCCCTCTCCATAGAGAGGAGCGAC
rMAG-59	D20_O1.17	4	2	784	508	7	34	202	33	yes	yes	Class 1	NA	Len37: ATTATAGCTTTCCGGGGTGAGAGAGGGAGCTACAACC
rMAG-61	D20_P23	7	9	674	447	3	18	198	8	yes	yes	Type-I	Subtype-I-c	NA
rMAG-63	D22_G1.42.2	33	3	313	274	1	6	31	1	yes	yes	Type-I	NA	Len24: CCCGAAAATAGGGGTAAAAAAGGC
rMAG-64	D22_L1.5.4	5	4	653	435	3	21	190	4	yes	no	NA	NA	NA
rMAG-67	D23_P13	30	9	62	52	NA	4	1	5	yes	yes	Type-II	Subtype-II-C	Len47: GTTGTATAAGAGCTAAGCTACACAAAAATTTGAAAGCAAATCACAAC
rMAG-69	D24_L14	27	9	1097	799	4	32	250	12	yes	yes	Type-I	NA	Len28: CGTCACTGCCGGATAGGCAGCTCAGAAA
rMAG-70	D24_L24	NA	NA	NA	NA	NA	NA	NA	NA	no	no	NA	NA	NA
rMAG-73	D26_L1.23	20	7	1249	846	34	110	241	18	yes	yes	Type-III	NA	MULT
rMAG-76	D27_L1.3.2	90	12	1839	1104	31	174	513	17	yes	yes	Type-I	Subtype-I-E-F	Len36: GTAGTAACTCTTCCCTGATTATTAAGGGATTAAGAC
rMAG-80	D28_L2.9	17	8	1231	908	7	34	269	13	yes	no	NA	NA	NA
rMAG-83	D28_O5	3	1	19	19	NA	NA	NA	NA	yes	no	NA	NA	NA
rMAG-87	D29_L5	33	9	4183	2597	91	512	381	602	yes	no	NA	NA	NA
rMAG-88	D29_O1.25	4	3	297	159	2	10	122	4	yes	no	NA	NA	NA
rMAG-89	D30_G5	25	12	1362	881	18	96	298	69	yes	no	NA	NA	NA
rMAG-91	D30_O2.4.2.2.2	6	5	667	443	4	23	189	8	yes	yes	Type-II	Subtype-II-C	Len41: GTTGTAGCTCCCTCTCTCACCCCGGAAGGCTACAATCCCTT
rMAG-92	D30_P23	25	22	1297	887	34	111	242	23	yes	no	NA	NA	NA
rMAG-95	D31_L12	3	1	169	98	5	20	15	31	yes	no	NA	NA	NA
rMAG-96	D31_L19	12	3	56	53	3	NA	NA	NA	yes	no	NA	NA	NA
rMAG-97	D31_O1.3.2	137	25	4092	2648	84	471	321	568	yes	yes	Type-I	Subtype-I-B	Len37: ATTTCTCTCTTCGTAAATGAAGAGAGTGGATTGAAAC
rMAG-98	D32_G1.43	NA	NA	NA	NA	NA	NA	NA	NA	no	no	NA	NA	NA
rMAG-102	D32_L11.2	1	2	2	2	NA	NA	NA	NA	yes	no	NA	NA	NA
rMAG-104	D32_O1.57	2	4	24	18	NA	3	NA	3	yes	no	NA	NA	NA
rMAG-105	D33_L1.8.2	11	7	179	142	2	5	23	7	yes	no	NA	NA	NA
rMAG-109	D34_O11.2.1	2	2	1449	965	24	173	73	214	yes	no	NA	NA	NA
rMAG-110	D35_G2.16	4	4	12	11	NA	NA	1	NA	yes	no	NA	NA	NA
rMAG-111	D35_G2.23	98	27	571	416	1	20	126	8	yes	yes	Type-II, Type-III	Subtype-II-C, Subtype-III-B	Len40:GTTGTCGAACCAAAAATAAGAACATAATTTGAAATCAATTCACAAC, Len35:GTCGAAAGTAATCTTCATCAAATAATCATTCCCAC
rMAG-112	D35_G2.27	6	5	63	50	NA	3	10	NA	yes	no	NA	NA	NA
rMAG-113	D35_G2.61	84	49	294	253	1	10	29	1	yes	yes	NOT CLEAR	NA	MULT
rMAG-117	D36_G7	140	51	6574	4183	174	749	748	720	yes	yes	NOT CLEAR	NA	MULT
rMAG-118	D36_L1.15	4	5	162	108	4	13	11	26	yes	no	NA	NA	NA
rMAG-119	D36_L1.41	5	5	302	182	1	6	105	8	yes	no	NA	NA	NA
rMAG-120	D36_L12	4	4	8	8	NA	NA	NA	NA	yes	no	NA	NA	NA
rMAG-122	D36_L2.1.6.2	29	9	471	227	8	83	135	18	yes	yes	Type-I	Subtype-I-B	Len36: ATGTATTAATCTTAGATGCCGTTAGGCGTTGAGCAC
rMAG-123	D36_O18	5	3	49	21	1	12	6	9	yes	no	NA	NA	NA
rMAG-124	D37_G1.25.1	141	31	1406	1060	14	41	277	14	yes	yes	Type-I	Subtype-I-U	Len36: CCGACTCCCGCCCTTCGGGGCGGGCAGCATTGAAGC
rMAG-125	D37_G11	21	15	715	469	3	22	209	12	yes	no	NA	NA	NA
rMAG-126	D37_G5	2	3	7	7	NA	NA	NA	NA	yes	no	NA	NA	NA
rMAG-127	D37_L8	3	3	6	2	NA	1	2	1	yes	no	NA	NA	NA
rMAG-128	D37_O7	NA	NA	NA	NA	NA	NA	NA	NA	yes	no	NA	NA	NA
rMAG-129	D38_G2.3	8	6	1677	1127	51	122	351	26	yes	no	NA	NA	NA
rMAG-130	D38_O15	1	1	2	2	NA	NA	NA	NA	yes	no	NA	NA	NA
rMAG-131	D39_G1.35	3	3	92	54	2	15	5	16	yes	yes	Type-III	Subtype-III-D	Len36: ATACAAGTATATTCGATCTTATATGATCACTGAAAC
rMAG-134	D39_O1.57	155	34	1346	1014	7	39	272	14	yes	no	NA	NA	NA
rMAG-137	D41_O4	33	16	1116	717	24	130	74	171	yes	no	NA	NA	MULT
rMAG-138	D42_G1.1.2.3	10	6	12	11	NA	NA	1	NA	yes	no	NA	NA	NA
rMAG-139	D42_G14	20	12	1850	1244	38	136	404	28	yes	no	NA	NA	NA
rMAG-143	D43_G6	46	27	1058	752	5	33	250	18	yes	no	NA	NA	NA
rMAG-145	D44_G14	40	23	435	357	4	12	62	NA	yes	yes	Type-I	Subtype-I-F	Len28: TTTCTAAGCTGCCTATACGGCAGTGAAC
rMAG-146	D44_O1.1.2.2.1.2.7	42	46	198	188	1	4	NA	5	yes	no	NA	NA	NA
rMAG-149	D46_L2.48	1	1	147	93	4	13	11	26	yes	no	NA	NA	NA
rMAG-152	D47_G1.71.2	3	6	1609	1087	51	112	334	25	yes	no	NA	NA	NA
rMAG-155	D47_O14	30	13	450	299	7	31	86	27	yes	yes	Type-I	NA	Len37:TATTTACCTTCATGCGATAGCGCAAAGCGAAGGAAAC
rMAG-156	D47_O5	65	19	204	94	2	47	9	52	yes	no	NA	NA	NA
rMAG-157	D47_P30	19	4	1180	855	4	47	255	19	yes	yes	Type-I	Subtype-I-E	Len28: GTGCTCCCCGCGTCAGCGGGGATGAGCC
rMAG-159	D48_O6	NA	NA	NA	NA	NA	NA	NA	NA	no	no	NA	NA	NA
rMAG-160	D49_G15	3	1	706	463	5	19	208	11	yes	no	NA	NA	NA
rMAG-162	D49_O1	81	59	1745	1312	11	60	346	16	yes	no	NA	NA	NA
rMAG-164	D49_O6	NA	NA	NA	NA	NA	NA	NA	NA	no	no	NA	NA	NA
rMAG-165	D51_G1.1.2	57	10	773	525	2	27	212	7	yes	yes	Type-I	Subtype-I-U	Len36:CTTCCCCCGGCCATCAGGCCGGGGCTCCATTGCGGC
rMAG-166	D51_G9	5	4	158	104	4	13	11	26	yes	no	NA	NA	NA
rMAG-168	D51_L1.24	3	3	15	11	NA	4	NA	NA	yes	no	NA	NA	NA

## Sheet: Supp. Tab. 7
Suplementary Table 7. Function within iMGEs. COG categories identified in plasmids and phages. Number of genes and number of protospacers per functional category.
Functional category	Plasmids						Phages
	Number of genes within non-PSCC	Number of genes within PSCCs	Percentage of genes within PSCC (from total PSCC genes)	Number of genes containing protospacers	Percentage of genes that contain protospacers (from total PSCC genes)	Number of protospacers within genes	Number of genes within non-PSCC	Number of genes within PSCCs	Percentage of genes within PSCC (from total PSCC)	Number of genes containing protospacers	Percentage of genes that contain protospacers	Number of protospacers within genes
Amino acid transport and metabolism	57677	413	3.8333	45	0.417672	111	1833	74	2.43501	7	9.45946	13
Antimicrobial resistance: ResFam	3366	11	0.102098	2	0.0185632	2	213	5	0.164528	0	0	0
Carbohydrate transport and metabolism	39786	210	1.94914	21	0.194914	27	1017	38	1.25041	3	7.89474	3
Cell cycle control, cell division, chromosome partitioning	16532	362	3.35994	102	0.946724	308	809	125	4.1132	25	20	53
Cell motility	10929	114	1.0581	9	0.0835344	11	344	8	0.263244	1	12.5	1
Cell wall/membrane/envelope biogenesis	69865	663	6.1537	128	1.18805	272	2455	85	2.79697	29	34.1176	82
Coenzyme transport and metabolism	45956	420	3.89827	50	0.46408	99	1184	76	2.50082	10	13.1579	28
Defense mechanisms	26345	432	4.00965	119	1.10451	400	1555	59	1.94143	26	44.0678	72
Energy production and conversion	52759	424	3.9354	48	0.445517	92	1818	4	0.131622	1	25	1
Extracellular structures	884	16	0.148506	2	0.0185632	6	2	0	0	0	0	0
Function unknown	37905	364	3.3785	42	0.389827	90	1222	103	3.38927	17	16.5049	34
General function prediction only	86498	936	8.68758	181	1.67997	412	3669	276	9.08193	64	23.1884	108
Inorganic ion transport and metabolism	51466	217	2.01411	28	0.259885	67	1330	23	0.756828	9	39.1304	34
Intracellular trafficking, secretion, and vesicular transport	17052	83	0.770373	15	0.139224	17	827	0	0	0	0	0
Lipid transport and metabolism	41113	388	3.60126	32	0.297011	98	1028	5	0.164528	2	40	2
Mobilome: prophages, transposons	28421	805	7.47169	253	2.34825	549	2507	358	11.7802	93	25.9777	230
Nucleotide transport and metabolism	24252	208	1.93057	24	0.222758	2478	2329	229	7.53537	18	7.86026	69
Posttranslational modification, protein turnover, chaperones	60728	446	4.1396	91	0.844626	57	3129	225	7.40375	24	10.6667	61
Replication, recombination and repair	62626	2427	22.5265	721	6.69204	1860	6652	847	27.871	168	19.8347	351
RNA processing and modification	500	0	0	0	0	0	37	0	0	0	0	0
Secondary metabolites biosynthesis, transport and catabolism	12610	36	0.334138	6	0.0556896	13	157	0	0	0	0	0
Signal transduction mechanisms	60028	302	2.80304	41	0.380546	127	1563	67	2.20467	27	40.2985	166
Transcription	65448	896	8.31632	180	1.67069	390	3065	273	8.98322	102	37.3626	251
Translation, ribosomal structure and biogenesis	83362	601	5.57824	84	0.779655	184	6760	159	5.23198	43	27.044	104
Total	956108	10774	100	2224		7670	45505	3039	100	669		1663
Mean	39837.8	448.917	4.16667	92.6667	0.860095	319.583	1896.04	126.625	4.16667	27.875	18.9194	69.2917
Median	40449.5	376	3.48988	43.5	0.40375	98.5	1442.5	70.5	2.31984	13.5	18.1698	34
Standard Deviation	1.0364e+06	11598.9	107.657	2360.17	1.38571	597.398	1792	185.87	6.11615	41.1142	14.6821	93.3402

## Sheet: Supp. Tab. 9
Supplementary Table 9. Specific ARGs within the iMGEs. List of ARGs from ResFams database found within the iMGEs.
ResfamID	Resfam Family Name	Description	HMM Source	Antibiotic Classification (Resfam Only)	Mechanism Classification	Beta-Lactamase Ambler Class	Tetracycline Resistance (Resfam Only)	Found in Plasmids	Found in Plasmids-PSCC	Found in Plasmids-PSCC and gene contains a protospacer	Found in Phages	Found in Phages-PSCC
RF0002	AAC3	Aminoglycoside Acetyltransferase (AAC3)	ResFam	Aminoglycoside Modifying Enzyme	Acetyltransferase			yes			yes
RF0003	AAC3-I	Aminoglycoside Acetyltransferase (AAC3-I)	ResFam	Aminoglycoside Modifying Enzyme	Acetyltransferase			yes
RF0004	AAC6-I	Aminoglycoside Acetyltransferase (AAC6-I)	ResFam	Aminoglycoside Modifying Enzyme	Acetyltransferase			yes
RF0005	AAC6-Ib	Aminoglycoside Acetyltransferase (AAC6-Ib)	ResFam	Aminoglycoside Modifying Enzyme	Acetyltransferase			yes
RF0007	ABC	ATP-binding cassette (ABC) antibiotic efflux pump	ResFam	ABC Transporter	ABC Transporter						yes
RF0021	adeC-adeK-oprM	adeC-adeK-oprM: outer membrane factor the multidrug efflux complex	ResFam	RND Antibiotic Efflux	RND Antibiotic Efflux			yes
RF0027	ANT3	Aminoglycoside Nucleotidyltransferase (ANT3)	ResFam	Aminoglycoside Modifying Enzyme	Nucleotidyltransferase			yes	yes	yes
RF0029	ANT6	Aminoglycoside Nucleotidyltransferase (ANT6)	ResFam	Aminoglycoside Modifying Enzyme	Nucleotidyltransferase			yes
RF0033	APH3	aminoglycoside phosphotransferase (APH3)	ResFam	Aminoglycoside Modifying Enzyme	Phosphotransferase			yes
RF0173	APH3'	Broad-spectrum Aminoglycoside Phosphotransferase	Resfam	Aminoglycoside Modifying Enzyme	Phosphotransferase			yes			yes
RF0172	APH3''	Streptomycin phosphotransferase	Resfam	Aminoglycoside Modifying Enzyme	Phosphotransferase			yes	yes	yes	yes
RF0034	APH6	aminoglycoside phosphotransferase (APH3)	ResFam	Aminoglycoside Modifying Enzyme	Phosphotransferase			yes
RF0174	ArmA_Rmt	16S rRNA methyltransferase providing aminoglycoside resistance	Resfam	Aminoglycoside Resistance	rRNA Methyltransferase			yes
RF0051	Chlor	chloramphenicol efflux pump	ResFam	Chloramphenicol Resistance	Other Efflux			yes
RF0053	ClassA	Class A beta-lactamase	ResFam	Beta-Lactamase	Beta-Lactamase	Class A		yes			yes
RF0054	ClassB	Class B beta-lactamase	ResFam	Beta-Lactamase	Beta-Lactamase	Class B		yes	yes
RF0055	ClassC-AmpC	Class C beta-lactamases	ResFam	Beta-Lactamase	Beta-Lactamase	Class C		yes
RF0056	ClassD	Class D beta-lactamases	ResFam	Beta-Lactamase	Beta-Lactamase	Class D		yes	yes	yes	yes	yes
RF0067	Erm23S	Emr 23S ribosomal RNA methyltransferase: rRNA methyltransferase conferring antibiotic resistance	ResFam	rRNA Methyltransferase	rRNA Methyltransferase			yes
RF0070	ErmB	ErmB: Erm 23S ribosomal RNA methyltransferase: rRNA methyltransferase conferring antibiotic resistance	ResFam	rRNA Methyltransferase	rRNA Methyltransferase			yes			yes
RF0080	IMP	Plasmid mediated IMP-type carbapenemases (subclass B1 (metallo-) beta-lactamase)	ResFam	Beta-Lactamase	Beta-Lactamase	Class B		yes
RF0089	macB	macB: subunit of efflux pump conferring antibiotic resistance	ResFam	ABC Transporter	ABC Transporter			yes
RF0098	MexE	mexE: membrane fusion protein of the MexEF-OprN multidrug efflux complex	ResFam	RND Antibiotic Efflux	RND Antibiotic Efflux			yes
RF0099	MexH	mexH: membrane fusion protein of the efflux complex MexGHI-OpmD	ResFam	RND Antibiotic Efflux	RND Antibiotic Efflux			yes
RF0100	MexW-MexI	A grouping of related mexW and mexI subunits of efflux pumps conferring antibiotic resistance	ResFam	RND Antibiotic Efflux	RND Antibiotic Efflux			yes
RF0101	MexX	mexX: subunit of efflux pump conferring antibiotic resistance	ResFam	RND Antibiotic Efflux	RND Antibiotic Efflux			yes
RF0107	msbA	msbA: ATP-binding cassette (ABC) antibiotic efflux pump	ResFam	ABC Transporter	ABC Transporter			yes
RF0108	NDM-CcrA	A grouping of related NDM and CcrA beta-lactamases	ResFam	Beta-Lactamase	Beta-Lactamase	Class B		yes
RF0115	RND	resistance-nodulation-cell division (RND) antibiotic efflux pump	ResFam	RND Antibiotic Efflux	RND Antibiotic Efflux			yes
RF0121	soxR	soxR: mutant efflux regulatory protein conferring antibiotic resistance	ResFam	Gene Modulating Resistance	Gene Modulating Resistance			yes
RF0123	SubclassB1	Subclass B1 (metallo-) beta-lactamase hydrolize penicillins, cephalosporins and carbapenems	ResFam	Beta-Lactamase	Beta-Lactamase	Class B		yes	yes		yes
RF0124	SubclassB2	Subclass B2 (metallo-) beta-lactamase selectively hydrolize carbapenems	ResFam	Beta-Lactamase	Beta-Lactamase	Class B		yes
RF0125	SubclassB3	Subclass B3 (metallo-) beta-lactamase hydrolize penicillins, cephalosporins and carbapenems	ResFam	Beta-Lactamase	Beta-Lactamase	Class B		yes
RF0168	TE	Leginoella_TE_Inactivator	Resfam	Tetracycline Inactivation	Antibiotic Inactivation			yes			yes
RF0127	Tet	tet: tetracycline resistance MFS efflux pump	ResFam	Tetracycline MFS Efflux	MFS Transporter		Tetracycline MFS Efflux	yes
RF0133	TetM-TetW-TetO-TetS	tetM, tetW, tetO, and tetS: tetracycline resistance ribosomal protection protein	ResFam	Tetracycline Ribosomal Protection	Target Protection		Tetracycline Ribosomal Protection	yes
RF0155	vanS	VanS: trasncriptional regulator of van glycopeptide resistance genes	ResFam	Gylcopeptide Resistance	Gene Modulating Resistance			yes
RF0161	VEB-PER	VEB and PER beta-lactamases (class a)	ResFam	Beta-Lactamase	Beta-Lactamase	Class A		yes

## Sheet: Supp. Tab. 10
Supplementary Table 10. Correlations between family-level groups. Pearson correlations between MG-derived relative abundances of family-level bacterial, plasmid and phage groups, filtered by p-value ≤ 0.001. Columns correspond to the analysed time intervals, i.e. entire time-series, before, during, and after the community shift. The table shows correlations only if they are significant in selecte…
	1st member of the pair	2nd member of the pair	All_time_series	Before_shift	During_shift	After_shift
All the time frames	Acidimicrobiaceae	Acidimicrobiaceae_plasmid	0.801676	0.717395	0.97457	0.71486
	Acidimicrobiaceae	Microthrixaceae	0.782174	0.705376	0.923539	0.933292
	Acidimicrobiaceae	Microthrixaceae_plasmid	0.820039	0.737211	0.95333	0.945715
	Acidimicrobiaceae_phage	Microthrixaceae	0.786594	0.771554	0.933704	0.748351
	Acidimicrobiaceae_phage	Microthrixaceae_plasmid	0.796699	0.780766	0.953204	0.744943
	Acidimicrobiaceae_plasmid	Anaerolineaceae	0.547163	0.713451	0.754192	0.942766
	Acidimicrobiaceae_plasmid	Anaerolineaceae_plasmid	0.473203	0.682016	0.697377	0.794885
	Anaerolineaceae	Anaerolineaceae_phage	0.980222	0.991855	0.990104	0.860344
	Anaerolineaceae	Anaerolineaceae_plasmid	0.974944	0.992358	0.975401	0.790385
	Anaerolineaceae_phage	Anaerolineaceae_plasmid	0.990483	0.992029	0.990932	0.702858
	Anaerolineaceae_phage	Mycobacteriaceae_plasmid	0.791159	0.936911	0.876427	-0.699469
	Anaerolineaceae_phage	Nitrosomonadaceae_plasmid	0.931654	0.888863	0.954045	0.737061
	Chitinophaga	Chitinophaga_plasmid	0.765364	0.727378	0.71703	0.981756
	Chitinophaga_phage	Chitinophaga_plasmid	0.894097	0.861402	0.93975	0.848017
	Comamonadaceae_phage	Comamonadaceae_plasmid	0.915515	0.898981	0.945528	0.908753
	Cryomorphaceae	Cryomorphaceae_phage	0.987734	0.987942	0.990067	0.993503
	Cryomorphaceae	Cryomorphaceae_plasmid	0.973631	0.978561	0.968946	0.98643
	Cryomorphaceae_phage	Cryomorphaceae_plasmid	0.995047	0.997171	0.989014	0.99638
	Flavobacteriaceae	Flavobacteriaceae_plasmid	0.990885	0.716484	0.993203	0.992025
	Gordoniaceae_phage	Gordoniaceae_plasmid	0.996377	0.9178	0.997503	0.99759
	Intrasporangiaceae	Intrasporangiaceae_phage	0.946195	0.923137	0.974471	0.946752
	Intrasporangiaceae_phage	Intrasporangiaceae_plasmid	0.899202	0.988828	0.919663	0.798494
	Kofleriaceae	Kofleriaceae_phage	0.981028	0.997751	0.970868	0.976115
	Kofleriaceae	Kofleriaceae_plasmid	0.987616	0.992144	0.986378	0.982883
	Kofleriaceae_phage	Kofleriaceae_plasmid	0.989314	0.993983	0.992145	0.954559
	Leptospiraceae	Leptospiraceae_phage	0.990238	0.981134	0.992923	0.982843
	Leptospiraceae	Leptospiraceae_plasmid	0.996716	0.989066	0.998026	0.996902
	Leptospiraceae_phage	Leptospiraceae_plasmid	0.997444	0.99113	0.998173	0.993679
	Microthrixaceae	Microthrixaceae_phage	0.981785	0.983055	0.975802	0.979934
	Microthrixaceae	Microthrixaceae_plasmid	0.992858	0.995156	0.983241	0.997247
	Microthrixaceae_phage	Microthrixaceae_plasmid	0.982037	0.971622	0.994267	0.975404
	Moraxellaceae	Moraxellaceae_phage	0.972111	0.987782	0.961616	0.983761
	Moraxellaceae	Moraxellaceae_plasmid	0.986621	0.990274	0.982918	0.993952
	Moraxellaceae_phage	Moraxellaceae_plasmid	0.993869	0.99397	0.991275	0.995029
	Mycobacteriaceae_phage	Mycobacteriaceae_plasmid	0.900519	0.965803	0.851422	0.712422
	Neisseriaceae	Neisseriaceae_plasmid	0.966937	0.955211	0.954745	0.959155
	Nitrosomonadaceae	Nitrosomonadaceae_plasmid	0.943	0.936423	0.951957	0.882087
	Nitrosomonadaceae	Nitrospiraceae_phage	0.816348	0.690639	0.835082	0.798694
	Nitrosomonadaceae	Nitrospiraceae_plasmid	0.86429	0.774083	0.882868	0.796705
	Nitrosomonadaceae	Xanthomonadaceae	0.642147	0.821338	0.76999	-0.774493
	Nitrosomonadaceae	Xanthomonadaceae_phage	0.65665	0.829658	0.747295	-0.734574
	Nitrosomonadaceae_plasmid	Nitrospiraceae	0.782286	0.682046	0.943782	0.850989
	Nitrosomonadaceae_plasmid	Nitrospiraceae_phage	0.875162	0.840596	0.929529	0.853621
	Nitrosomonadaceae_plasmid	Nitrospiraceae_plasmid	0.923414	0.916957	0.965571	0.844757
	Nitrospiraceae	Nitrospiraceae_phage	0.935509	0.81557	0.97993	0.931435
	Nitrospiraceae	Nitrospiraceae_plasmid	0.901435	0.823267	0.984221	0.93213
	Nitrospiraceae_phage	Nitrospiraceae_plasmid	0.967052	0.928263	0.980538	0.901104
	Nocardioidaceae	Nocardioidaceae_phage	0.929229	0.965205	0.90623	0.985246
	Nocardioidaceae	Nocardioidaceae_plasmid	0.978791	0.949397	0.976689	0.984288
	Nocardioidaceae_phage	Nocardioidaceae_plasmid	0.975843	0.94585	0.964368	0.998558
	Saprospiraceae_phage	Saprospiraceae_plasmid	0.923549	0.948404	0.951377	0.971716
	Saprospiraceae_phage	Sphingobacteriaceae	0.766832	0.764526	0.761211	0.806117
	Sphingobacteriaceae	Sphingobacteriaceae_phage	0.992444	0.951118	0.995132	0.994134
	Sphingobacteriaceae	Sphingobacteriaceae_plasmid	0.978205	0.799598	0.987048	0.993318
	Sphingobacteriaceae_phage	Sphingobacteriaceae_plasmid	0.986456	0.911727	0.992128	0.990139
	Streptomycetaceae	Streptomycetaceae_plasmid	0.892176	0.792525	0.892483	0.854108
	Streptomycetaceae_phage	Streptomycetaceae_plasmid	0.65253	0.906276	0.755094	0.768752
	Verrucomicrobiaceae	Verrucomicrobiaceae_phage	0.940713	0.925537	0.86291	0.865442
	Verrucomicrobiaceae	Verrucomicrobiaceae_plasmid	0.974475	0.963614	0.873206	0.957445
	Xanthomonadaceae	Xanthomonadaceae_phage	0.950414	0.973709	0.926173	0.861895
	Xanthomonadaceae	Xanthomonadaceae_plasmid	0.948624	0.975098	0.943712	0.959013
	Xanthomonadaceae_phage	Xanthomonadaceae_plasmid	0.930183	0.972203	0.897505	0.759553
Before & During & After	Chitinophaga	Cryomorphaceae		-0.832404	0.851816	0.852917
	Chitinophaga	Cryomorphaceae_phage		-0.790574	0.84201	0.86979
	Chitinophaga	Cryomorphaceae_plasmid		-0.761473	0.850402	0.886241
	Chitinophaga	Nitrospiraceae_plasmid		0.687189	0.707581	0.743783
	Chitinophaga	Saprospiraceae_plasmid		-0.691627	0.782817	0.914922
Before & During	Comamonadaceae_plasmid	Streptomycetaceae_plasmid		-0.758771	0.700604
	Intrasporangiaceae	Rhodocyclaceae_plasmid		0.815239	-0.843364
	Moraxellaceae	Rhodocyclaceae		-0.681106	0.854204
	Moraxellaceae_phage	Rhodocyclaceae		-0.719285	0.710453
	Moraxellaceae_plasmid	Rhodocyclaceae		-0.704578	0.770282
	Nitrospiraceae_plasmid	Saprospiraceae		-0.911815	0.691592
During & After	Acidimicrobiaceae	Anaerolineaceae			0.829699	0.698444
	Acidimicrobiaceae	Anaerolineaceae_phage			0.800585	0.789317
	Acidimicrobiaceae	Nitrosomonadaceae			0.691682	0.815229
	Acidimicrobiaceae	Nitrosomonadaceae_plasmid			0.771062	0.796503
	Acidimicrobiaceae	Nitrospiraceae_plasmid			0.797154	0.814466
	Acidimicrobiaceae_phage	Nitrospiraceae			0.700385	0.788743
	Acidimicrobiaceae_phage	Nitrospiraceae_phage			0.729215	0.803159
	Anaerolineaceae	Moraxellaceae			-0.79058	-0.775624
	Anaerolineaceae	Moraxellaceae_phage			-0.841798	-0.683947
	Anaerolineaceae	Moraxellaceae_plasmid			-0.832808	-0.731792
	Anaerolineaceae	phage_NA			-0.748821	-0.833739
	Anaerolineaceae_phage	Moraxellaceae			-0.762778	-0.904832
	Anaerolineaceae_phage	Moraxellaceae_phage			-0.820768	-0.850915
	Anaerolineaceae_phage	Moraxellaceae_plasmid			-0.806372	-0.873914
	Chitinophaga	Nitrosomonadaceae			0.685754	0.867866
	Chitinophaga	Nitrosomonadaceae_phage			0.775857	0.883224
	Chitinophaga	Nitrosomonadaceae_plasmid			0.704043	0.907205
	Chitinophaga_plasmid	Nitrosomonadaceae_phage			0.714582	0.887976
	Comamonadaceae	Saprospiraceae			0.69208	0.818406
	Cryomorphaceae_phage	Leptospiraceae			-0.696226	-0.683999
	Cryomorphaceae_phage	Nitrospiraceae			0.700486	0.961431
	Cryomorphaceae_phage	Nitrospiraceae_phage			0.692155	0.899004
	Cryomorphaceae_plasmid	Leptospiraceae			-0.736702	-0.711636
	Cryomorphaceae_plasmid	Nitrospiraceae			0.733778	0.962146
	Cryomorphaceae_plasmid	Nitrospiraceae_phage			0.726644	0.89493
	Leptospiraceae	Nitrospiraceae_plasmid			-0.682853	-0.683511
	Leptospiraceae_plasmid	plasmid_NA			0.684024	0.699212
	Microthrixaceae	Nitrospiraceae			0.680438	0.938416
	Microthrixaceae	Nitrospiraceae_phage			0.695158	0.896656
	Microthrixaceae_phage	Nitrospiraceae			0.734813	0.93266
	Microthrixaceae_phage	Nitrospiraceae_phage			0.751484	0.884476
	Microthrixaceae_phage	Nitrospiraceae_plasmid			0.692528	0.846079
	Microthrixaceae_plasmid	Nitrospiraceae			0.748386	0.934118
	Microthrixaceae_plasmid	Nitrospiraceae_phage			0.763025	0.903026
	Microthrixaceae_plasmid	Nitrospiraceae_plasmid			0.704258	0.842458
	Moraxellaceae	Mycobacteriaceae_plasmid			-0.709592	0.850728
	Moraxellaceae	Nitrosomonadaceae			-0.722236	-0.79676
	Moraxellaceae	Nitrosomonadaceae_plasmid			-0.802685	-0.844814
	Moraxellaceae	plasmid_NA			0.779428	0.789198
	Moraxellaceae_phage	Mycobacteriaceae_plasmid			-0.756123	0.875401
	Moraxellaceae_phage	Nitrosomonadaceae			-0.800684	-0.808812
	Moraxellaceae_phage	Nitrosomonadaceae_plasmid			-0.865916	-0.855601
	Moraxellaceae_phage	plasmid_NA			0.722446	0.772824
	Moraxellaceae_plasmid	Mycobacteriaceae_plasmid			-0.750414	0.884497
	Moraxellaceae_plasmid	Nitrosomonadaceae			-0.766299	-0.803141
	Moraxellaceae_plasmid	Nitrosomonadaceae_plasmid			-0.845976	-0.852922
	Moraxellaceae_plasmid	plasmid_NA			0.754623	0.776511
	Mycobacteriaceae_plasmid	phage_NA			-0.680733	0.755358
	Nitrosomonadaceae_phage	plasmid_NA			-0.757314	-0.752584
	Nitrosomonadaceae_plasmid	Rhodocyclaceae_phage			0.776939	0.838624
	Nitrospiraceae	Saprospiraceae			0.7417	0.767606
	Nitrospiraceae_phage	Rhodocyclaceae_phage			0.689646	0.78062
	Nitrospiraceae_plasmid	Rhodocyclaceae_phage			0.736236	0.828382
	Rhodocyclaceae	phage_NA			0.705743	0.67899
	Sphingobacteriaceae	Xanthomonadaceae			0.74639	-0.786378
	Sphingobacteriaceae_phage	Xanthomonadaceae			0.772494	-0.769787
	Sphingobacteriaceae_plasmid	Xanthomonadaceae			0.784791	-0.753882
	phage_NA	plasmid_NA			0.707326	0.759056
Before & After	Anaerolineaceae	Rhodocyclaceae		-0.68181		-0.784435
	Anaerolineaceae	Saprospiraceae		-0.681482		0.726806
	Anaerolineaceae_phage	Comamonadaceae_plasmid		-0.745344		0.816424
	Anaerolineaceae_phage	Rhodocyclaceae		-0.723158		-0.727705
	Anaerolineaceae_phage	Saprospiraceae		-0.741695		0.836812
	Anaerolineaceae_phage	Saprospiraceae_plasmid		-0.694872		0.858361
	Anaerolineaceae_phage	Streptomycetaceae_phage		0.927828		0.793035
	Anaerolineaceae_plasmid	Rhodocyclaceae		-0.689745		-0.700644
	Anaerolineaceae_plasmid	Rhodocyclaceae_plasmid		-0.768591		-0.681041
	Anaerolineaceae_plasmid	Streptomycetaceae_phage		0.910942		0.760012
	Anaerolineaceae_plasmid	Streptomycetaceae_plasmid		0.924027		0.8082
	Chitinophaga	Intrasporangiaceae_phage		-0.750676		0.773156
	Chitinophaga	Saprospiraceae		-0.802408		0.899013
	Comamonadaceae_phage	Mycobacteriaceae_phage		-0.742824		-0.689325
	Comamonadaceae_phage	Mycobacteriaceae_plasmid		-0.756101		-0.874793
	Comamonadaceae_phage	Xanthomonadaceae_phage		-0.729397		-0.73919
	Comamonadaceae_plasmid	Mycobacteriaceae_plasmid		-0.756207		-0.859566
	Cryomorphaceae	Intrasporangiaceae		0.755775		0.69898
	Cryomorphaceae	Nitrosomonadaceae_plasmid		-0.725221		0.794069
	Cryomorphaceae	Nitrospiraceae_plasmid		-0.760324		0.881527
	Cryomorphaceae_phage	Intrasporangiaceae		0.746523		0.750994
	Cryomorphaceae_phage	Nitrosomonadaceae_plasmid		-0.703008		0.824461
	Cryomorphaceae_phage	Nitrospiraceae_plasmid		-0.749522		0.894958
	Cryomorphaceae_plasmid	Intrasporangiaceae		0.719358		0.784918
	Cryomorphaceae_plasmid	Nitrospiraceae_plasmid		-0.724539		0.896045
	Gordoniaceae_phage	Xanthomonadaceae		0.744956		0.755341
	Gordoniaceae_phage	Xanthomonadaceae_plasmid		0.786756		0.753271
	Gordoniaceae_plasmid	Xanthomonadaceae		0.757524		0.747559
	Gordoniaceae_plasmid	Xanthomonadaceae_plasmid		0.781818		0.739019
	Intrasporangiaceae	Nitrosomonadaceae		-0.76996		0.885348
	Intrasporangiaceae	Saprospiraceae		0.742665		0.884869
	Nitrosomonadaceae	Saprospiraceae		-0.697925		0.831603
	Nitrosomonadaceae_plasmid	Saprospiraceae		-0.868292		0.859001
	Nitrosomonadaceae_plasmid	Saprospiraceae_phage		-0.688121		0.839161
	Nitrosomonadaceae_plasmid	Saprospiraceae_plasmid		-0.834134		0.889298
	Nitrospiraceae_phage	Saprospiraceae		-0.804909		0.775401
	Nitrospiraceae_phage	Saprospiraceae_plasmid		-0.779236		0.765943
	Nitrospiraceae_phage	Verrucomicrobiaceae		-0.686142		0.795488
	Nitrospiraceae_plasmid	Verrucomicrobiaceae		-0.726591		0.854077
	Nitrospiraceae_plasmid	Verrucomicrobiaceae_plasmid		-0.687896		0.768122
	Nocardioidaceae	Pseudomonadaceae_plasmid		0.797952		0.747229

## Sheet: Supp. Tab. 11
Supplementary Table 11. Summary of the linear models predicting Microthrixaceae bacterial abundance over time. The analyzed time intervals, i.e. longer-term (entire time-series) as well as shorter-term intervals corresponding to before, during, and after the community shift. Statistical tests were two-sided and adjusted for multiple comparisons.
	Model for all time series						Model for time frame BEFORE the community shift						Model for time frame DURING the community shift						Model for time frame AFTER the community shift
Global model	Residuals	Min	1Q	Median	3Q	Max	Residuals	Min	1Q	Median	3Q	Max	Residuals	Min	1Q	Median	3Q	Max	Residuals	Min	1Q	Median	3Q	Max
		-5.47e-05	-1.29e-05	9.52e-07	1.03e-05	6.45e-05		0	-1.078e-06	-8.9355e-08	8.895e-07	9
	Coefficients	Estimate	Std. Error	t value	Pr(>|t|)	significance	Coefficients	Estimate	Std. Error	t value	Pr(>|t|)	significance	Coefficients	Estimate	Std. Error	t value	Pr(>|t|)	significance	Coefficients	Estimate	Std. Error	t value	Pr(>|t|)	significance
	(Intercept)	-0.00024	6.56e-05	-3.66	0.000837	***	(Intercept)	-0.00034	2.38e-05	-14.3	0.000139	***	(Intercept)	-0.000181	5.17e-05	-3500	0.0248	*	(Intercept)	-0.000548	6.42e-05	-8.54	0.00103	**
	Acidimicrobiaceae_phage	-0.0016	0.000313	-5.13	1.1e-05	***	Acidimicrobiaceae_plasmid	7.29e-06	8.67e-06	0.842	0.447		Comamonadaceae_phage	0.0114	0.000548	20.7	3.19e-05	***	Acidimicrobiaceae	0.226	0.0324	6.99	0.0022	**
	Comamonadaceae_phage	0.00199	0.00119	1.67	0.104		Corynebacteriaceae	0.0328	0.011	2.98	0.0408	*	Flavobacteriaceae_plasmid	-0.000786	9.6e-05	-8.19	0.00121	**	Anaerolineaceae_plasmid	3.56e-05	0.000129	0.276	0.797
	Cryomorphaceae_phage	0.00604	0.00513	1.18	0.247		Kofleriaceae_phage	0.00248	0.000489	5.06	0.00716	**	Gordoniaceae_plasmid	0.000207	2.54e-05	8.14	0.00124	**	Cryomorphaceae	0.591	0.199	2.98	0.0409	*
	Cryomorphaceae_plasmid	-0.000943	0.000725	-1.3	0.202		Microthrixaceae_plasmid	0.000465	3.72e-06	125	2.46e-08	***	Microthrixaceae_plasmid	0.000484	6.11e-06	79.1	1.53e-07	***	Intrasporangiaceae_plasmid	-1.34e-05	7.07e-06	-1.89	0.132
	Intrasporangiaceae_plasmid	-1.38e-05	1.28e-05	-1.07	0.291		Moraxellaceae	0.0435	0.0498	0.873	0.432		Moraxellaceae_plasmid	5.62e-05	8.45e-06	6.65	0.00266	**	Leptospiraceae	-0.249	0.0349	-7.12	0.00205	**
	Kofleriaceae_phage	0.00416	0.000959	4.34	0.000116	***	Moraxellaceae_phage	0.00145	0.000863	1.68	0.169		Mycobacteriaceae	-0.383	0.046	-8.33	0.00114	**	Microthrixaceae_phage	0.00249	0.000227	11	0.000393	***
	Microthrixaceae_plasmid	0.000463	8.96e-06	51.7	< 2E-16	***	Nitrosomonadaceae	0.538	0.0945	5.69	0.00471	**	Nitrosomonadaceae_plasmid	0.000635	0.000102	6.22	0.0034	**	Microthrixaceae_plasmid	0.00034	8.13e-06	41.7	1.97e-06	***
	Moraxellaceae_phage	0.00173	0.000209	8.29	9.12e-10	***	Nitrosomonadaceae_plasmid	-0.000685	0.000118	-5.81	0.00436	**	Nitrospiraceae_phage	-0.0141	0.0037	-3.81	0.019	*	Moraxellaceae_phage	-0.00139	0.00027	-5.16	0.0067	**
	Neisseriaceae_plasmid	0.000164	0.000141	1.16	0.253		Nocardioidaceae	-0.231	0.0799	-2.9	0.0444	*	phage_NA	-8.36e-07	1.09e-05	-0.076	0.943		Neisseriaceae_plasmid	-0.00298	0.000829	-3.59	0.0229	*
	Nitrosomonadaceae_phage	0.115	0.0668	1.72	0.0946	.	Rhodocyclaceae_plasmid	4.89e-05	1.17e-05	4.18	0.0139	*	Pseudomonadaceae	0.659	0.0475	13.9	0.000157	***	Nitrosomonadaceae_plasmid	-0.00321	0.000341	-9.41	0.00071	***
	Rhodocyclaceae	0.0242	0.0304	0.796	0.432		Saprospiraceae_phage	0.000865	3.42e-05	25.3	1.46e-05	***	Pseudomonadaceae_phage	-0.0327	0.00279	-11.7	0.000303	***	Nocardioidaceae	0.534	0.0747	7.14	0.00203	**
	Rhodocyclaceae_phage	0.00413	0.00685	0.603	0.55		Streptomycetaceae_plasmid	-0.0004	0.000174	-2.65	0.0571	.	Sphingobacteriaceae_plasmid	0.000886	3.42e-05	25.9	1.32e-05	***	phage_NA	0.000236	2.33e-05	10.1	0.000537	***
	Saprospiraceae_plasmid	4.36e-05	1.32e-05	3.31	0.0022	**	Unassigned	-0.0674	0.00972	-6.94	0.00227	**	Streptomycetaceae_phage	-0.015	0.000906	-16.5	7.81e-05	***	Sphingobacteriaceae_plasmid	-8.63e-05	7.45e-05	-1.16	0.311
	Sphingobacteriaceae_phage	0.000431	0.000731	0.59	0.559		Unassigned_phage	0.00131	0.000235	5.57	0.00508	**	Unassigned_phage	0.000778	0.000124	6.28	0.00328	**	Streptomycetaceae	-0.0171	0.0367	-0.465	0.666
	Streptomycetaceae_phage	-0.00354	0.00191	-1.85	0.0721	.	Xanthomonadaceae_phage	0.115	0.0119	9.71	0.000629	***	Verrucomicrobiaceae	-11.2	0.647	-17.3	6.49e-05	***	Verrucomicrobiaceae	-1.19	0.191	-6.22	0.0034	**
	Signif. codes: 0 '***' 0.001 '**' 0.01 '*' 0.05 '.' 0.1 ' ' 1						Signif. codes: 0 '***' 0.001 '**' 0.01 '*' 0.05 '.' 0.1 ' ' 1						Signif. codes: 0 '***' 0.001 '**' 0.01 '*' 0.05 '.' 0.1 ' ' 1						Signif. codes: 0 '***' 0.001 '**' 0.01 '*' 0.05 '.' 0.1 ' ' 1
	Error rate	0.0165					Error rate	0.00184					Error rate						Error rate	0.00175
	Residual standard error	2.432E-05 on 35 degrees of freedom					Residual standard error	2,543e-06 on 4 degrees of freedom					Residual standard error	4,855E-06 on 4 degrees of freedom					Residual standard error	3,046E-06 on 4 degrees of freedom
	Multiple R-squared	0.9983		Adjusted R-squared		0.9975	Multiple R-squared	1		Adjusted R-squared		0.9999	Multiple R-squared	1		Adjusted R-squared		0.9998	Multiple R-squared	1		Adjusted R-squared		1
	F-statistic	1355 on 15 and 35 DF		p-value	< 2,2E-16		F-statistic	1,678E+04 on 15 and 4 DF		p-value	8.05e-09		F-statistic	8006 on 15 and 4 DF		p-value	3.54e-08		F-statistic	4,308E+04 on 15 and 4 DF		p-value	1.22e-09
Reduced model	Residuals	Min	1Q	Median	3Q	Max	Residuals	Min	1Q	Median	3Q	Max	Residuals	Min	1Q	Median	3Q	Max	Residuals	Min	1Q	Median	3Q	Max
		-6.51e-05	-1.54e-05	-4.1e-06	1.44e-05	9.49e-05		-2.53e-05	-9.33e-06	-7.19e-07	1.65e-05	2.33e-05		-0.00061	-1.91e-06	1.2e-07	1.53e-06	4.55e-06		-5.14e-06	-1.5e-06	-1.22e-07	1.32e-06	5.91e-06
	Coefficients	Estimate	Std. Error	t value	Pr(>|t|)	significance	Coefficients	Estimate	Std. Error	t value	Pr(>|t|)	significance	Coefficients	Estimate	Std. Error	t value	Pr(>|t|)	significance	Coefficients	Estimate	Std. Error	t value	Pr(>|t|)	significance
	(Intercept)	-0.000198	3.59e-05	-5.51	1.65e-06	***	(Intercept)	-0.000184	0.00017	-1.08	0.311		(Intercept)	-0.000183	3.99e-05	-4.59	0.00589	**	(Intercept)	-0.000548	4.79e-05	-11.4	3.11e-06	***
	Acidimicrobiaceae_phage	-0.00105	0.00029	-3.61	0.000764	***	Corynebacteriaceae	0.125	0.0461	2.71	0.0267	*	Comamonadaceae_phage	0.0114	0.000433	26.3	1.48e-06	***	Acidimicrobiaceae	0.21	0.0243	8.64	2.5e-05	***
	Kofleriaceae_phage	0.00481	0.000814	5.92	4.16e-07	***	Kofleriaceae_phage	0.00368	0.00353	1.05	0.327		Flavobacteriaceae_plasmid	-0.000789	7.88e-05	-10	0.00017	***	Cryomorphaceae	0.474	0.0793	5.98	0.000332	***
	Microthrixaceae_plasmid	0.000449	6.81e-06	65.9	< 2E-16	***	Microthrixaceae_plasmid	0.000456	1.8e-05	25.3	6.42e-09	***	Gordoniaceae_plasmid	0.000208	1.97e-05	10.6	0.000131	***	Leptospiraceae	-0.2	0.0194	-10.3	6.63e-06	***
	Moraxellaceae_phage	0.0016	0.000132	12.1	9.17e-16	***	Nitrosomonadaceae	1.13	0.841	1.35	0.215		Microthrixaceae_plasmid	0.000484	4.86e-06	99.5	1.94e-09	***	Microthrixaceae_phage	0.00267	0.000265	10.1	8.1e-06	***
	Saprospiraceae_plasmid	5.53e-05	6.71e-06	8.23	1.58e-10	***	Nitrosomonadaceae_plasmid	-0.00178	0.000826	-2.16	0.0633	.	Moraxellaceae_plasmid	5.58e-05	6.4e-06	8.72	0.000329	***	Microthrixaceae_plasmid	0.00034	9.36e-06	36.3	3.67e-10	***
							Nocardioidaceae	0.121	0.334	0.363	0.726		Mycobacteriaceae	-0.385	0.034	-11.3	9.44e-05	***	Moraxellaceae_phage	-0.00121	0.000181	-6.68	0.000157	***
	Signif. codes: 0 '***' 0.001 '**' 0.01 '*' 0.05 '.' 0.1 ' ' 1						Rhodocyclaceae_plasmid	-3.11e-05	8.89e-05	-0.35	0.735		Nitrosomonadaceae_plasmid	0.000636	9.05e-05	7.03	0.000901	***	Neisseriaceae_plasmid	-0.00314	0.000736	-4.27	0.00273	**
							Saprospiraceae_phage	0.000805	0.000287	2.8	0.0232	*	Nitrospiraceae_phage	-0.0142	0.00316	-4.48	0.00651	**	Nitrosomonadaceae_plasmid	-0.00326	0.000371	-8.78	2.22e-05	***
	Error rate	0.0193					Unassigned	-0.139	0.079	-1.76	0.116		Pseudomonadaceae	0.659	0.0413	16	1.75e-05	***	Nocardioidaceae	0.573	0.0664	8.63	2.51e-05	***
	Residual standard error	2,843E-05 on 45 degrees of freedom					Unassigned_phage	0.00223	0.00131	1.71	0.126		Pseudomonadaceae_phage	-0.0328	0.00209	-15.7	1.89e-05	***	phage_NA	0.000215	1.75e-05	12.3	1.79e-06	***
	Multiple R-squared	0.997		Adjusted R-squared		0.9966	Xanthomonadaceae_phage	0.126	0.0795	1.58	0.153		Sphingobacteriaceae_plasmid	0.000888	2.58e-05	34.5	3.86e-07	***	Verrucomicrobiaceae	-1.15	0.133	-8.63	2.53e-05	***
	F-statistic	2971 on 5 and 45 DF		p-value	< 2,2E-16								Streptomycetaceae_phage	-0.015	0.000804	-18.6	8.18e-06	***
							Signif. codes: 0 '***' 0.001 '**' 0.01 '*' 0.05 '.' 0.1 ' ' 1						Unassigned_phage	0.000777	0.000109	7.12	0.00085	***	Signif. codes: 0 '***' 0.001 '**' 0.01 '*' 0.05 '.' 0.1 ' ' 1
													Verrucomicrobiaceae	-11.2	0.555	-20.2	5.46e-06	***
							Error rate	0.017											Error rate	0.00239
							Residual standard error	2,353E-05 on 8 degrees of freedom					Signif. codes: 0 '***' 0.001 '**' 0.01 '*' 0.05 '.' 0.1 ' ' 1						Residual standard error	4,155E-06 on 8 degrees of freedom
							Multiple R-squared	0.9973		Adjusted R-squared		0.9935							Multiple R-squared	1		Adjusted R-squared		0.9999
							F-statistic	266,4 on 11 and 8 DF		p-value	5.17e-09		Error rate	0.00391					F-statistic	3,157e+04 on 11 and 8 DF		p-value	< 2,2E-16
													Residual standard error	4,346E-06 on 5 degrees of freedom
													Multiple R-squared	1		Adjusted R-squared		0.9999
													F-statistic	1,071E+04 on 14 and 5 DF		p-value	3.2e-10
Model with no M. plasmids	Residuals	Min	1Q	Median	3Q	Max	Residuals	Min	1Q	Median	3Q	Max	Residuals	Min	1Q	Median	3Q	Max	Residuals	Min	1Q	Median	3Q	Max
		-0.354	-0.133	-0.00759	0.108	0.425		-0.000618	-0.000126	2.65e-05	0.000101	0.000434		-0.000191	-3.89e-05	-2.38e-06	7.44e-05	0.000172		-5.23e-05	-2.25e-05	-7.63e-06	1.39e-05	8.73e-05
	Coefficients	Estimate	Std. Error	t value	Pr(>|t|)	significance	Coefficients	Estimate	Std. Error	t value	Pr(>|t|)	significance	Coefficients	Estimate	Std. Error	t value	Pr(>|t|)	significance	Coefficients	Estimate	Std. Error	t value	Pr(>|t|)	significance
	(Intercept)	0.00169	0.00102	1.65	0.119		(Intercept)	0.00185	0.000235	7.89	4.38e-07	***	(Intercept)	0.00234	0.00125	1.86	0.112		(Intercept)	-0.00137	0.000513	-2.66	0.0259	*
	Acidimicrobiaceae_phage	0.0122	0.00331	3.7	0.00215	**	Corynebacteriaceae	-0.577	0.228	-2.53	0.0214	*	Comamonadaceae_phage	0.0239	0.0168	1.42	0.206		Acidimicrobiaceae	0.928	0.171	5.42	0.000422	***
	Kofleriaceae_phage	-0.0377	0.0284	-1.33	0.204		Saprospiraceae_phage	-0.00167	0.000935	-1.79	0.0913	.	Flavobacteriaceae_plasmid	-0.00385	0.00295	-1.31	0.239		Cryomorphaceae	1.1	0.938	1.18	0.269
	Moraxellaceae_phage	-0.00515	0.0033	-1.56	0.139								Gordoniaceae_plasmid	0.000948	0.000739	1.28	0.247		Leptospiraceae	-0.406	0.224	-1.81	0.104
	Saprospiraceae_plasmid	-8.4e-05	0.000351	-0.239	0.814		Signif. codes: 0 '***' 0.001 '**' 0.01 '*' 0.05 '.' 0.1 ' ' 1						Moraxellaceae_plasmid	-0.000395	0.000184	-2.15	0.0753	.	Microthrixaceae_phage	0.0108	0.0017	6.35	0.000133	***
													Mycobacteriaceae	1.11	1.24	0.898	0.404		Moraxellaceae_phage	-0.00496	0.0018	-2.76	0.0223	*
	Signif. codes: 0 '***' 0.001 '**' 0.01 '*' 0.05 '.' 0.1 ' ' 1						Error rate	0.187					Nitrosomonadaceae_plasmid	-0.00485	0.00292	-1.66	0.147		Neisseriaceae_plasmid	-0.00928	0.00869	-1.07	0.313
							Residual standard error	0,000259 on 17 degrees of freedom					Nitrospiraceae_phage	0.0496	0.126	0.394	0.707		Nitrosomonadaceae_plasmid	-0.0114	0.00357	-3.19	0.011	*
	Error rate	0.133					Multiple R-squared	0.2988		Adjusted R-squared		0.2163	Pseudomonadaceae	-1.25	1.49	-0.844	0.431		Nocardioidaceae	1.26	0.772	1.63	0.138
	Residual standard error	0,0002323 on 15 degrees of freedom					F-statistic	3,622 on 2 and 17 DF		p-value	0.0489		Pseudomonadaceae_phage	0.124	0.0556	2.24	0.0665	.	phage_NA	0.000557	0.000178	3.13	0.0121	*
	Multiple R-squared	0.865		Adjusted R-squared		0.829							Sphingobacteriaceae_plasmid	-0.0001	0.000966	-0.104	0.921		Verrucomicrobiaceae	-0.65	1.6	-0.406	0.694
	F-statistic	24,02 on 4 and 15 DF		p-value	2.25e-06								Streptomycetaceae_phage	-0.0655	0.0254	-2.58	0.0416	*
													Unassigned_phage	-0.0046	0.00386	-1.19	0.278		Signif. codes: 0 '***' 0.001 '**' 0.01 '*' 0.05 '.' 0.1 ' ' 1
													Verrucomicrobiaceae	-30.3	21.2	-1.43	0.203
																			Error rate	0.0289
													Signif. codes: 0 '***' 0.001 '**' 0.01 '*' 0.05 '.' 0.1 ' ' 1						Residual standard error	5,038e-05 on 9 degrees of freedom
																			Multiple R-squared	0.9962		Adjusted R-squared		0.992
													Error rate	0.159					F-statistic	235,4 on 10 and 9 DF		p-value	1.22e-09
													Residual standard error	0,0001766 on 6 degrees of freedom
													Multiple R-squared	0.9339		Adjusted R-squared		0.7906
													F-statistic	6,519 on 13 and 6 DF		p-value	0.0151

## Sheet: Supp. Tab. 12
Supplementary Table 12: List of family-level bacteria, plasmid and phage groups within the optimal linear models. The table contains the family-level groups that were significant within the linear models of Microthrixaceae bacterial family as response variable performed on the different time intervals, i.e. entire time-series as well as before, during, and after the community shift. Columns repre…
Predictor variable (family)	After_shift	During_shift	Before_shift	All_time_series	All the time frames	Before & During & After	Before & During	During & After	Before & After
Acidimicrobiaceae	1	0	0	0	0	0	0	0	0
Anaerolineaceae_plasmid	1	0	0	0	0	0	0	0	0
Cryomorphaceae	1	0	0	0	0	0	0	0	0
Intrasporangiaceae_plasmid	1	0	0	1	0	0	0	0	0
Leptospiraceae	1	0	0	0	0	0	0	0	0
Microthrixaceae_phage	1	0	0	0	0	0	0	0	0
Microthrixaceae_plasmid	1	1	1	1	1	0	0	0	0
Moraxellaceae_phage	1	0	1	1	0	0	0	0	0
Neisseriaceae_plasmid	1	0	0	1	0	0	0	0	0
Nitrosomonadaceae_plasmid	1	1	1	0	0	1	0	0	0
Nocardioidaceae	1	0	1	0	0	0	0	0	1
phage_NA	1	1	0	0	0	0	0	1	0
Sphingobacteriaceae_plasmid	1	1	0	0	0	0	0	1	0
Streptomycetaceae	1	0	0	0	0	0	0	0	0
Verrucomicrobiaceae	1	1	0	0	0	0	0	1	0
Comamonadaceae_phage	0	1	0	1	0	0	0	0	0
Flavobacteriaceae_plasmid	0	1	0	0	0	0	0	0	0
Gordoniaceae_plasmid	0	1	0	0	0	0	0	0	0
Moraxellaceae_plasmid	0	1	0	0	0	0	0	0	0
Mycobacteriaceae	0	1	0	0	0	0	0	0	0
Nitrospiraceae_phage	0	1	0	0	0	0	0	0	0
Pseudomonadaceae	0	1	0	0	0	0	0	0	0
Pseudomonadaceae_phage	0	1	0	0	0	0	0	0	0
Streptomycetaceae_phage	0	1	0	1	0	0	0	0	0
Unassigned_phage	0	1	1	0	0	0	1	0	0
Acidimicrobiaceae_plasmid	0	0	1	0	0	0	0	0	0
Corynebacteriaceae	0	0	1	0	0	0	0	0	0
Kofleriaceae_phage	0	0	1	1	0	0	0	0	0
Moraxellaceae	0	0	1	0	0	0	0	0	0
Nitrosomonadaceae	0	0	1	0	0	0	0	0	0
Rhodocyclaceae_plasmid	0	0	1	0	0	0	0	0	0
Saprospiraceae_phage	0	0	1	0	0	0	0	0	0
Streptomycetaceae_plasmid	0	0	1	0	0	0	0	0	0
Unassigned	0	0	1	0	0	0	0	0	0
Xanthomonadaceae_phage	0	0	1	0	0	0	0	0	0
Acidimicrobiaceae_phage	0	0	0	1	0	0	0	0	0
Cryomorphaceae_phage	0	0	0	1	0	0	0	0	0
Cryomorphaceae_plasmid	0	0	0	1	0	0	0	0	0
Nitrosomonadaceae_phage	0	0	0	1	0	0	0	0	0
Rhodocyclaceae	0	0	0	1	0	0	0	0	0
Rhodocyclaceae_phage	0	0	0	1	0	0	0	0	0
Saprospiraceae_plasmid	0	0	0	1	0	0	0	0	0
Sphingobacteriaceae_phage	0	0	0	1	0	0	0	0	0

## Sheet: Supp. Tab. 13
Supplementary Table 13. Summary of spacers activity. CRISPR spacer gain and loss events, summarized by type of targeted iMGE, i.e. plasmid or phage, and per microbial population.
rMAG	Plasmids																Phages
	Integration				Secondary contact				Loss				Maybe loss				Integration				Secondary contact				Loss				Maybe loss
	total	mean	median	sd	total	mean	median	sd	total	mean	median	sd	total	mean	median	sd	total	mean	median	sd	total	mean	median	sd	total	mean	median	sd	total	mean	median	sd
rMAG-1	97	17.0412	17	9.69205	24	6.875	6	4.42633	58	5.13793	1	6.68449	63	5.12698	2	5.52266	32	17.8438	18.5	9.31565	7	8.71429	8	7.01699	17	5.58824	0	7.30632	22	4.09091	1	5.07007
rMAG-31	2	17.5	17.5	10.6066	7	13.7143	6	15.7132	3	0.666667	0	1.1547	6	8	8.5	4.24264	0	0	0	0	0	0	0	0	0	0	0	0	0	0	0	0
rMAG-40	408	12.0392	6	15.2721	102	6.67647	2	9.11767	237	4.6962	1	9.11093	273	11.956	4	13.9984	31	11.0968	5	13.8669	12	8.83333	2	13.1898	19	15.1053	1	19.8799	24	12.9583	9	14.3481
rMAG-46	499	15.1804	14	9.57026	136	10.125	10	6.92867	182	3.42308	1	5.06228	453	9.6181	12	6.0296	54	16.2222	16	10.0483	19	14.3158	14	9.02498	25	3.6	1	7.07107	48	8.79167	10	6.20555
rMAG-47	19	20.6842	21	13.7439	2	5	5	0	8	5.75	5.5	5.94619	13	12.8462	10	9.37946	6	25	27.5	6.54217	1	5	5	NA	3	10.3333	13	8.32666	4	5.25	2	7.22842
rMAG-49	35	12.3714	11	7.70823	19	9.21053	4	8.8354	40	11.65	10	10.743	14	6.14286	1.5	7.57381	5	8.8	10	4.76445	1	1	1	NA	2	9.5	9.5	13.435	4	10.75	10.5	10.7199
rMAG-58	89	15.8989	13	11.9021	9	11	6	9.34077	29	11.1034	12	8.41064	69	11.3188	11	8.21135	12	19.75	24	13.8112	4	9.5	8	5.25991	6	13	15	6.0663	10	12.4	10.5	10.5851
rMAG-67	0	0	0	0	2	19.5	19.5	20.5061	2	11.5	11.5	13.435	0	0	0	0	0	0	0	0	0	0	0	0	0	0	0	0	0	0	0	0
rMAG-69	15	11.3333	3	17.9669	10	8.3	3.5	16.1249	23	29.087	38	16.3843	2	5	5	4.24264	4	12.25	1	23.1858	0	0	0	0	2	2	2	1.41421	2	8	8	0
rMAG-73	147	4.97279	3	6.07143	206	10.6505	8.5	8.85736	230	3.86957	0	8.54684	123	5.37398	1	8.52902	105	6.24762	4	7.42757	162	16.9012	16	11.9305	200	9.805	5	10.4994	67	7.20896	3	7.58295
rMAG-91	23	1.6087	1	1.11759	8	9.625	5	14.3918	13	7.53846	5	12.1834	18	4.33333	2	2.99018	1	3	3	NA	0	0	0	0	0	0	0	0	1	7	7	NA
rMAG-97	142	8.16197	4	10.2602	56	6.58929	3	8.61453	125	5.032	1	9.01785	73	6.75342	3	8.21885	6	3.66667	0.5	5.31664	6	6.33333	1	12.5804	6	3.83333	0	9.38971	6	8.33333	2.5	10.2307
rMAG-113	29	16.1034	18	14.7753	20	8	5.5	8.58395	26	16.1538	18	12.3732	23	17	21	7.70478	4	13.5	13.5	15.0222	0	0	0	0	2	21.5	21.5	3.53553	2	10	10	11.3137
rMAG-117	9	5.55556	0	10.4775	6	22.6667	13.5	25.0013	11	7.81818	3	12.3517	4	6.25	5.5	5.7373	2	0	0	0	1	3	3	NA	2	4.5	4.5	0.707107	1	12	12	NA
rMAG-122	68	4.26471	1	6.41969	29	7.82759	2	10.863	82	4.14634	1	9.37573	15	2.93333	1	4.02611	2	10.5	10.5	0.707107	0	0	0	0	0	0	0	0	2	21.5	21.5	0.707107
rMAG-145	0	0	0	0	2	28	28	0	2	8.5	8.5	12.0208	0	0	0	0	0	0	0	0	2	20	20	8.48528	2	1	1	1.41421	0	0	0	0
rMAG-155	282	17.1028	18	9.66964	49	8.91837	5	9.30913	102	4.02941	1	5.78913	229	13.1004	14	9.62332	44	15.3409	15	11.5375	8	9.375	7	7.44384	12	3.08333	0	5.38446	40	10.075	5.5	8.56465
rMAG-165	166	6.07831	1	11.7453	22	27.3182	30	16.8166	121	4.21488	1	7.27577	67	12.1194	3	17.1989	39	3.71795	1	7.25458	1	37	37	NA	24	2.75	0	10.6168	16	4.75	2.5	4.89217
Total	2030				709				1294				1445				347				224				322				249
Mean	112.778	10.3276	8.25	9.27771	39.3889	12.222	9.02778	10.7462	71.8889	8.01761	6.58333	9.21478	80.2778	7.65961	5.80556	6.84606	19.2778	9.27422	8.30556	7.57648	12.4444	7.77628	6.77778	5.35227	17.8889	5.86658	4.08333	5.83593	13.8333	7.95046	6.38889	6.09053
Median	51.5	11.6863	5	9.97612	19.5	9.41776	5.75	9.2134	34.5	5.44397	2	9.06439	20.5	6.50171	3.5	6.8017	5.5	9.65	4.5	7.25458	1	5.66667	2.5	6.13845	2.5	3.71667	1	5.72538	4	8.16667	6.25	6.71698
Standard deviation	145.642	6.62454	7.73884	5.08061	55.2802	7.16183	8.43744	6.46632	78.1942	6.49229	9.41721	3.63001	121.596	4.6904	5.78573	4.29827	27.6274	7.67811	8.93957	6.58297	37.6786	9.63554	9.73505	5.25713	46.232	6.10826	6.41058	5.57987	19.4732	5.34563	5.6505	4.78704

[truncated: 3 more sheets: Supp. Tab. 14, Supp. Tab. 15, Supp. Tab. 16]
