# Supplementary material for: Roles of bacteriophages, plasmids and CRISPR immunity in microbial community dynamics revealed using time-series integrated meta-omics
Source: Nat Microbiol. 2020 Nov 2;6(1):123–35. doi: 10.1038/s41564-020-00794-8 (PMC7752763; doi:10.1038/s41564-020-00794-8)
Supplement: Supplementary file 6 — Source Data for Supplementary Fig. 1: sample-wise summary, including sampling dates, MG and MT sequencing, large-scale bioinformatics processing from IMP, sample assessment results from Nonpareil and number of bins. [file 41564_2020_794_MOESM6_ESM.xlsx]

## Sheet: Relative abundance
Family relative abundance.
Date	Acidimicrobiaceae	Anaerolineaceae	Chitinophaga	Comamonadaceae	Corynebacteriaceae	Cryomorphaceae	Flavobacteriaceae	Gordoniaceae	Intrasporangiaceae	Kofleriaceae	Leptospiraceae	Microthrixaceae	Moraxellaceae	Mycobacteriaceae	Neisseriaceae	Nitrosomonadaceae	Nitrospiraceae	Nocardioidaceae	Pseudomonadaceae	Rhodocyclaceae	Saprospiraceae	Sphingobacteriaceae	Streptomycetaceae	Verrucomicrobiaceae	Xanthomonadaceae	Unassigned
2011-03-21	11.2721	2.15765	9.11645	5.94305	0.0212924	1.88969	0.0198212	0.0439907	8.6707	0.569911	5.87922	16.3335	0.686145	0.413719	0.035713	0.281474	2.93019	0.376573	0.188266	3.48262	22.0208	1.81975	0.371358	1.34114	0.803063	3.33183
2011-03-29	10.5102	2.03808	9.08194	5.80957	0.018633	2.26078	0.017177	0.0417552	8.31222	0.591232	5.3926	14.5595	0.73994	0.360944	0.0322359	0.299122	3.2432	0.374682	0.184962	3.6521	24.4236	1.7377	0.319147	1.84184	0.823277	3.33357
2011-04-05	10.4998	1.79405	8.99378	5.72055	0.0200799	1.8602	0.0174542	0.0369867	7.282	0.525999	4.95394	19.2617	0.943928	0.363937	0.0294954	0.243595	2.80964	0.371214	0.218203	3.09623	22.6337	1.45621	0.28889	2.02059	0.732421	3.82537
2011-04-14	9.08893	1.92182	10.0008	4.97923	0.0184596	1.67773	0.0177784	0.038293	6.91427	0.723752	5.90487	17.41	1.09772	0.348578	0.0392968	0.25848	2.96781	0.328089	0.18804	3.61414	23.5525	1.48047	0.26194	2.54559	1.08768	3.53383
2011-04-21	7.80917	1.77826	12.2082	4.56757	0.0138293	1.27971	0.0207915	0.0285887	4.97148	0.744239	8.80322	14.71	1.19186	0.286824	0.0372154	0.321555	2.99949	0.258105	0.189994	3.48412	24.9512	1.78214	0.208575	2.34038	1.05191	3.9616
2011-04-29	7.80799	2.15303	13.5449	5.12749	0.0150653	0.847982	0.0218007	0.0301742	5.54995	1.14259	8.83213	14.3316	1.26243	0.281732	0.0561251	0.279201	2.78498	0.27921	0.178067	3.27294	22.2875	1.75657	0.230533	3.03687	1.41483	3.47433
2011-05-06	9.00897	2.26445	14.3399	5.33877	0.0147812	0.626609	0.0228635	0.0254007	5.23855	1.24541	7.3765	16.7307	1.40853	0.311425	0.0773894	0.336137	3.26519	0.372979	0.216041	2.86584	18.9478	1.67669	0.247412	2.9455	1.4158	3.68037
2011-05-13	10.3823	2.5615	14.95	5.44042	0.0185996	0.496419	0.0243589	0.0368353	5.71684	1.9863	5.02811	17.9765	0.664705	0.394077	0.338541	0.37717	4.10939	0.458094	0.230766	3.28991	14.6903	1.78126	0.299101	3.31054	1.82674	3.61113
2011-05-20	8.72886	3.23338	16.7198	5.39225	0.0157334	0.576849	0.0324268	0.0372555	5.1584	3.6557	4.19501	16.1086	0.627239	0.412687	0.311773	0.582262	5.233	0.362816	0.297894	3.84492	14.6792	1.99017	0.325745	2.1103	2.08519	3.28262
2011-05-27	10.2494	3.32305	14.6173	4.05856	0.0226855	0.401454	0.0315634	0.0448951	5.94359	3.61471	5.19544	19.8025	2.15513	0.567795	0.117948	0.695772	5.6937	0.367339	0.477558	3.40094	11.7583	1.3668	0.308787	1.0031	1.87308	2.90863
2011-06-03	11.3621	3.93506	13.403	4.11651	0.0216449	0.27761	0.0277911	0.0427406	5.53247	2.37876	6.68728	22.0449	3.37305	0.612168	0.110833	0.486129	4.36958	0.390217	0.465523	2.51389	11.2388	1.08343	0.319747	0.78228	1.64123	2.78326
2011-06-09	8.20477	3.76549	18.2296	5.52611	0.0520333	0.277613	0.0355061	0.0369471	3.814	2.75918	9.08538	13.121	3.81777	0.491216	0.287065	0.617231	3.9423	0.280129	0.500716	2.58427	14.6243	1.29035	0.302546	0.726226	1.98571	3.64245
2011-06-17	8.52647	4.37299	17.5758	5.42692	0.075479	0.28479	0.0349962	0.0389272	3.69056	3.72002	7.54834	13.1607	2.28847	0.584341	0.146436	0.762304	5.11011	0.293063	0.500473	2.11561	16.0797	1.48069	0.302553	0.543414	2.07314	3.26368
2011-06-24	10.7571	3.85457	16.0661	5.52547	0.0530678	0.214575	0.0399563	0.0634193	4.22117	2.71277	6.73505	14.8247	4.12611	1.33266	0.256664	0.701536	4.82814	0.624768	0.947506	1.75912	13.3796	1.37743	0.350885	0.329948	1.61132	3.30637
2011-07-01	10.1377	4.05041	11.9482	4.91435	0.147425	0.25432	0.0268796	0.0830084	3.65038	4.54168	6.91815	11.6157	8.44456	2.03366	0.319285	0.972634	5.52906	0.644437	1.14779	1.77044	12.2448	1.78135	0.326068	0.232505	2.25433	4.01081
2011-07-08	9.8912	5.26359	12.1415	5.68072	0.0897144	0.344538	0.0228327	0.0600305	3.43785	4.08432	7.0567	12.4027	7.13654	1.37061	0.176974	0.810437	4.91717	0.434565	0.398086	2.14069	12.3164	2.0283	0.387826	0.222473	3.0739	4.11032
2011-08-05	9.09301	7.12464	13.5331	3.57793	0.0135261	0.44112	0.0205232	0.109803	2.83738	4.64209	4.52212	8.51802	6.89897	2.43105	0.928456	0.858167	4.89556	0.730834	1.3705	1.93811	15.4206	2.23553	0.579798	0.10822	3.35054	3.82045
2011-08-11	11.8009	8.67934	12.597	2.48689	0.0168906	0.522258	0.0235563	0.133906	3.41815	4.92737	3.76715	11.9437	4.71605	3.53593	0.284954	1.02823	4.99563	0.460649	1.16729	1.61476	12.2568	2.26038	0.680101	0.0747126	3.58807	3.01931
2011-08-19	16.7708	9.75112	9.69979	2.53288	0.0210318	0.495897	0.0168715	0.124792	3.86559	3.09641	4.08699	18.7097	0.869104	3.53241	0.130325	1.04405	5.7804	0.516634	0.655379	1.38091	9.16245	1.1887	0.670073	0.0640201	3.08428	2.74936
2011-08-29	12.7521	8.77855	17.651	4.26253	0.0160892	0.296649	0.0303123	0.0972343	2.47694	1.84595	4.29188	15.8974	2.67979	2.8181	0.590133	0.811892	4.3572	0.532599	0.747751	1.75841	6.52174	0.428761	0.605118	0.0469835	2.13786	7.56703
2011-09-05	12.0909	8.12624	21.9231	4.94412	0.0149265	0.354805	0.0243168	0.0954821	2.11713	2.03787	3.53842	12.5082	3.52358	2.35034	0.254101	1.10012	5.66353	0.593368	0.367594	2.09506	9.21821	0.419865	0.798723	0.0554738	2.12493	3.65958
2011-09-12	13.3118	6.65283	15.7975	6.63105	0.0176292	0.342799	0.0204646	0.107788	2.50963	1.95618	3.61469	13.9871	4.65698	3.01733	0.40133	0.801008	5.53054	1.07514	0.470156	1.93376	9.90107	0.348523	0.978304	0.0565323	1.88187	3.99799
2011-09-19	13.7429	5.31814	12.1775	7.39278	0.022578	0.361213	0.0184166	0.120696	3.01203	1.84155	3.4426	19.0438	4.61423	3.12045	0.530038	0.613057	5.01491	1.54288	0.496924	1.75234	7.36409	0.32931	1.30167	0.0492736	1.73048	5.04624
2011-09-28	13.2951	2.68377	16.2145	7.72116	0.0389741	0.554958	0.0151844	0.122021	3.06871	2.36135	0.247088	14.9346	4.75782	2.75977	0.504105	0.680535	4.68301	3.55332	0.609198	1.68625	8.18522	0.684271	1.57271	0.0559534	2.09183	6.91856
2011-10-05	8.7063	1.95093	22.57	6.72573	0.0331396	0.763376	0.0164964	0.0828376	2.42003	3.09421	0.182437	9.57035	8.95848	1.74462	0.306735	0.549247	3.94239	2.3714	1.247	1.82133	8.72659	1.04308	1.73372	0.0532303	2.52588	8.86044
2011-10-12	9.3637	1.6442	24.8487	5.18327	0.0298314	0.606385	0.0268228	0.304136	2.83422	4.38174	0.210031	11.2194	6.56928	1.91723	0.318927	0.454452	3.25559	1.89984	1.24518	1.48156	8.47022	1.06849	1.6498	0.0391853	1.76741	9.21045
2011-11-02	10.1907	1.50416	13.4402	4.0307	0.0127422	0.391643	0.0537533	0.110129	3.43696	6.08945	7.50785	14.0374	12.6259	1.51552	0.306009	0.385236	2.31921	1.42107	0.895948	1.31534	9.78724	1.20742	0.430213	0.0403476	1.38862	5.55619
2011-11-07	7.72993	1.52273	13.6183	4.4707	0.00877344	0.391363	0.0682246	0.0964258	3.10463	5.96015	10.77	8.57301	18.4711	0.913949	0.299925	0.291025	1.78902	0.924958	0.739425	1.51342	10.7868	1.14742	0.40403	0.0433769	1.42357	4.93779
2011-11-16	5.79133	0.831579	7.17195	2.01889	0.00984914	0.221964	0.0183215	0.0656121	2.54937	7.9349	26.6339	4.63832	22.4436	0.931311	0.433152	0.150104	0.996137	0.89142	0.466488	1.71248	6.34657	0.756881	0.218435	0.0344934	1.36676	5.36617
2011-11-23	3.00871	0.476076	4.55381	1.42944	0.00267931	0.09892	0.0101443	0.10355	1.36233	3.29683	36.6286	1.56947	28.7488	0.984184	0.215885	0.080134	0.438176	1.10411	0.984674	2.81052	3.4884	0.449282	0.061414	0.0150313	1.24917	6.8297
2011-11-29	4.13044	0.543934	4.0922	1.45861	0.00681128	0.09747	0.0127644	0.0631449	2.17852	3.268	26.6946	2.12694	34.6707	1.2259	0.284282	0.112828	0.742957	2.2124	1.08959	2.97517	2.72256	0.383445	0.0713841	0.0151688	1.49905	7.32108
2011-12-21	11.2501	1.00507	9.18535	2.87418	0.00993642	0.169139	0.256356	1.9073	6.65175	2.76898	8.56437	9.83754	23.6369	1.24818	0.137348	0.140742	0.961962	1.7702	0.86139	0.997018	7.04796	0.718766	0.607865	0.0493635	1.98935	5.35293
2011-12-28	10.871	0.991854	13.2867	3.09218	0.011457	0.176667	0.595791	0.846584	11.0794	1.56128	6.77873	11.0687	18.8233	0.774847	0.0952088	0.141334	0.899744	0.908535	0.686929	0.967617	7.97783	0.914926	1.04714	0.0517242	1.46782	4.88269
2012-01-03	10.0119	0.986388	16.9456	3.93708	0.0125043	0.178693	0.705373	0.517954	10.741	1.59789	7.39225	11.4602	13.1682	0.587501	0.0669787	0.14434	0.953715	0.607237	0.426133	1.04124	8.73932	0.99487	1.53966	0.0575806	1.31443	5.87197
2012-01-11	10.8968	1.11499	18.9503	4.40721	0.0146913	0.219406	0.749423	0.378777	8.83207	1.8145	7.22253	12.7449	6.88998	0.506512	0.0556769	0.176295	1.01649	0.451091	0.372656	1.103	11.4971	1.24589	1.11156	0.0786252	1.58424	6.56539
2012-01-19	11.108	1.14779	18.2094	4.68474	0.0178708	0.287501	0.141534	0.185465	8.07691	1.87731	8.23165	15.2962	4.04131	0.406774	0.0458216	0.180826	1.10527	0.381374	0.2735	1.22005	12.971	1.43925	1.20581	0.114915	1.46332	5.88642
2012-01-25	12.2338	1.02639	17.4547	4.35656	0.0205237	0.247265	0.0892989	0.157449	9.03942	1.33948	7.28351	19.0013	3.57632	0.436102	0.0349136	0.182502	1.04081	0.382327	0.249198	1.02305	11.6581	1.41787	1.27396	0.0925408	1.13635	5.24633
2012-02-01	11.1129	0.932586	20.5081	4.82687	0.0185839	0.304125	0.0958224	0.107576	7.33288	1.26487	6.59707	19.2764	3.00172	0.384846	0.0411389	0.17727	0.927973	0.340225	0.261055	1.09192	12.3635	1.70025	1.21616	0.126988	0.930523	5.05866
2012-02-08	9.52207	1.04623	21.8619	4.77935	0.0173875	0.393721	0.0747732	0.0720057	7.75335	1.30287	6.17254	16.9216	2.61536	0.326385	0.0390706	0.181245	0.938956	0.31592	0.227009	1.40284	14.8151	2.0127	1.06455	0.184392	1.01959	4.93914
2012-02-14	12.3585	1.09673	19.7435	4.0698	0.0194845	0.502974	0.037649	0.272806	9.83149	1.45692	3.10113	18.4899	1.55251	0.481528	0.0332061	0.253016	1.69096	0.404485	0.247535	1.4731	14.2263	1.93416	1.01326	0.252931	1.133	4.32321
2012-02-23	10.4807	0.933071	22.0682	4.62497	0.0211949	0.612132	0.0258029	0.164754	9.05779	1.15122	2.58833	19.3142	2.3721	0.403281	0.0299694	0.269019	1.6689	0.37696	0.249919	1.58527	13.7828	2.20672	0.839551	0.339562	0.973299	3.86028
2012-02-29	10.2072	0.868718	21.8932	4.83333	0.0218415	0.651482	0.0232506	0.135108	8.19131	1.05106	2.72019	21.5141	2.29256	0.378277	0.0269064	0.224911	1.44345	0.367395	0.267172	1.53502	13.6614	2.24804	0.585828	0.408311	0.86765	3.58236
2012-03-08	10.7455	0.847319	20.0601	4.77967	0.0243552	0.658065	0.0197902	0.11647	8.64502	1.06692	2.37132	24.5871	2.15325	0.412215	0.0278752	0.207942	1.49144	0.390601	0.277364	1.45503	12.4818	1.98806	0.5479	0.497432	0.86361	3.28394
2012-03-14	9.36285	0.703547	23.7962	5.23687	0.0199329	0.769971	0.0253114	0.0735454	7.79024	1.25126	2.82647	20.7933	1.78939	0.344753	0.0261691	0.223622	1.5963	0.333195	0.275438	1.58186	12.9677	2.66521	0.46568	0.470469	0.994132	3.61656
2012-03-22	9.92313	0.757194	20.9782	5.01526	0.0194236	0.808951	0.0318227	0.066386	7.5913	1.849	2.06609	24.6119	2.41291	0.385248	0.0277619	0.214972	1.65861	0.363153	0.280957	1.55852	11.817	2.35489	0.425329	0.584401	1.00714	3.19042
2012-03-28	9.20621	0.664107	23.3305	4.00189	0.016241	0.85401	0.0252212	0.0704259	6.2643	2.91106	4.00193	21.0953	4.16164	0.438375	0.0304588	0.205295	1.78766	0.334405	0.383759	1.56626	11.0892	2.59567	0.371389	0.48083	0.940345	3.17357
2012-04-04	9.04255	0.695254	25.4507	3.93897	0.0139023	0.661784	0.0290217	0.0517352	5.249	2.25335	5.24614	19.516	3.5128	0.375395	0.0269289	0.219786	1.31081	0.347684	0.368034	1.37321	12.1808	2.60452	0.297094	0.58629	0.787838	3.86043
2012-04-10	9.10117	0.732482	21.6919	4.6682	0.0166894	0.656761	0.0257479	0.0456173	6.38296	2.54921	5.58248	20.5395	2.53967	0.413407	0.025422	0.204435	1.50496	0.476416	0.343626	1.70899	11.9193	2.02612	0.312592	0.834018	1.06234	4.63596
2012-04-17	10.5603	0.731474	16.9046	3.50592	0.0172375	0.500181	0.0245974	0.0547993	6.55298	2.47298	6.50694	20.182	6.1932	0.71604	0.0583937	0.178516	1.66357	1.01906	1.12196	1.4726	10.4411	1.66075	0.360533	1.00621	1.14962	4.94444
2012-04-25	9.58899	0.811025	14.2654	3.84117	0.0165824	0.434481	0.0395391	0.0526972	6.22729	2.20368	7.82796	20.2493	9.51106	0.572678	0.0348389	0.180444	1.63343	1.14343	0.549618	1.435	9.38725	1.24411	0.488265	1.16183	1.15997	5.93992
2012-05-03	9.21839	0.832583	16.5814	4.64734	0.016428	0.442399	0.0598705	0.0659116	5.71874	1.66269	6.04154	21.9519	6.56281	0.52472	0.0384844	0.174492	1.36328	0.900695	0.410012	1.18506	10.4818	1.27056	0.482653	1.43801	1.17633	6.75185
Mean	10.0552	2.58785	15.8038	4.59913	0.0241228	0.569439	0.0758072	0.152356	5.61383	2.49289	6.87948	15.4926	6.39168	1.04081	0.177724	0.40914	2.85873	0.738457	0.52973	1.98929	12.543	1.47224	0.624773	0.684336	1.56833	4.62523
Median	10.1907	1.6442	16.0661	4.68474	0.0178708	0.44112	0.0257479	0.0735454	5.54995	2.03787	5.90487	15.8974	3.57632	0.567795	0.0952088	0.279201	2.78498	0.451091	0.410012	1.70899	11.9193	1.45621	0.430213	0.252931	1.4158	3.99799
Standard deviation	2.23665	2.43206	5.1714	1.29523	0.0234246	0.462165	0.159154	0.286332	2.5207	1.55428	6.39483	5.165	7.51852	0.947962	0.187851	0.286464	1.71405	0.649721	0.34053	0.828786	5.00402	0.626544	0.437423	0.89778	0.675525	1.55453

## Sheet: Taxonomy
representative MAGs simplified id	representative MAGs	Taxonomy prediction
		superkingdom	phylum	class	order	family	genus	species
rMAG-1	A01_O1.2.4	Bacteria(12,8/12,8)	Proteobacteria(12,8/12,8)	Gammaproteobacteria(12,8/12,8)	Pseudomonadales(10,9/11,84)	Moraxellaceae(9,9/11,84)	Acinetobacter(1,07/1,57)	Marinobacter hydrocarbonoclasticus(0,35/0,5)
rMAG-4	D01_O1.59	Bacteria(28,11/28,11)	low confidence assignment	low confidence assignment	low confidence assignment	low confidence assignment	low confidence assignment	low confidence assignment
rMAG-10	D03_O1.31.2	Bacteria(17,7/17,7)	Proteobacteria(17,7/17,7)	Betaproteobacteria(17,7/17,7)	Nitrosomonadales(17,7/17,7)	Nitrosomonadaceae(17,7/17,7)	Nitrosomonas(17,68/17,68)	Nitrosomonas sp, Is79A3(2,79/3,5)
rMAG-11	D04_G2.13	Bacteria	Nitrospirae	Nitrospira	Nitrospirales	Nitrospiraceae	Nitrospira	Nitrospira sp, ND1
rMAG-12	D04_G2.5	Bacteria	Chloroflexi(19,67/21,37)	Anaerolineae(16,82/20,39)	Anaerolineales(16,82/18,99)	Anaerolineaceae(16,82/18,76)	Anaerolinea(16,82/18,76)	Anaerolinea thermophila(16,82/18,37)
rMAG-18	D04_L6	Bacteria	Chloroflexi(12,27/17,55)	Anaerolineae(12,27/17,42)	Anaerolineales(12,27/16,4)	Anaerolineaceae(12,27/15,72)	Anaerolinea(12,27/15,72)	Anaerolinea thermophila(12,27/15,24)
rMAG-19	D04_O2.19	Bacteria	Actinobacteria	Actinobacteria	Corynebacteriales	Mycobacteriaceae	Mycobacterium	Mycobacterium smegmatis(3,43/9,52)
rMAG-21	D05_G3.14.1	Bacteria	Actinobacteria(21,93/21,93)	Actinobacteria(21,93/21,93)	Actinomycetales(21,93/21,93)	Nocardioidaceae(19,88/21,28)	Nocardioides(19,88/20,68)	Nocardioides sp, JS614(19,88/20,68)
rMAG-22	D05_G3.4	Bacteria	Actinobacteria(35,23/35,23)	Actinobacteria(35,23/35,23)	Actinomycetales(34,25/35,23)	Nocardioidaceae(14,39/25,03)	Nocardioides(11,63/22,56)	Nocardioides sp, JS614(11,63/20,95)
rMAG-23	D05_L3.17	Bacteria	Proteobacteria(11,82/11,82)	Betaproteobacteria(11,82/11,82)	Rhodocyclales(3,23/8,06)	Rhodocyclaceae(3,23/7,23)	Thiobacillus(2,08/3,56)	Thiobacillus denitrificans(2,08/3,56)
rMAG-25	D08_G1.16	Bacteria	Bacteroidetes	Chitinophagia	Chitinophagales	Chitinophagaceae	Chitinophaga(22,58/23,48)	Chitinophaga pinensis(22,58/23,48)
rMAG-29	D08_O6	Bacteria	Acidobacteria(18,18/23,72)	low confidence assignment	low confidence assignment	low confidence assignment	low confidence assignment	low confidence assignment
rMAG-30	D08_P1.44	Bacteria(38,88/38,88)	Proteobacteria(36,01/37,77)	Gammaproteobacteria(29,48/37,04)	Legionellales(10,13/26,97)	low confidence assignment	low confidence assignment	low confidence assignment
rMAG-31	D09_G1.28	Bacteria	Actinobacteria	Actinobacteria	Streptomycetales	Streptomycetaceae	Streptomyces	Intrasporangium calvum(12,53/18,1)
rMAG-35	D10_O1.45	Bacteria	Bacteroidetes(13,74/13,74)	Chitinophagia	Chitinophagales	Chitinophagaceae	Chitinophaga(3,7/7,86)	Chitinophaga pinensis(3,7/7,5)
rMAG-36	D11_O1.27.3	Bacteria	Proteobacteria	Betaproteobacteria	Burkholderiales	Comamonadaceae	Verminephrobacter(3,51/6,55)	Verminephrobacter eiseniae(3,51/4,53)
rMAG-37	D11_O1.7	Bacteria	Actinobacteria	Acidimicrobiia	Acidimicrobiales	Microthrixaceae	Candidatus Microthrix	Candidatus Microthrix parvicella
rMAG-38	D12_L1.3	Bacteria	Actinobacteria	Actinobacteria	Actinomycetales(11,92/11,92)	Intrasporangiaceae(9,21/9,93)	Intrasporangium(9,21/9,93)	Intrasporangium calvum(9,21/9,93)
rMAG-40	D13_G1.3.2	Bacteria	Spirochaetes(20,79/20,79)	Spirochaetia(20,79/20,79)	Spirochaetales(20,79/20,79)	Leptospiraceae(20,79/20,79)	Leptospira(20,79/20,79)	Leptospira biflexa(5,79/6,15)
rMAG-43	D13_L7	Bacteria(28,65/28,65)	Verrucomicrobia(25,95/27,47)	Verrucomicrobiae(22,81/26,03)	Verrucomicrobiales(22,81/25,38)	Verrucomicrobiaceae(22,81/25,37)	Akkermansia(22,81/25,37)	Akkermansia muciniphila(22,81/23,79)
rMAG-44	D15_G1.18.2	Bacteria	Proteobacteria	Gammaproteobacteria(27,52/27,52)	Pseudomonadales(25,05/26,73)	Moraxellaceae(23,89/26,49)	Acinetobacter(4,59/6,37)	Hahella chejuensis(0,91/1,68)
rMAG-45	D15_G1.8	Bacteria	Proteobacteria	Betaproteobacteria	Burkholderiales	Comamonadaceae(18,84/18,84)	Albidiferax(12,6/15,73)	Albidiferax ferrireducens(12,6/14,21)
rMAG-46	D15_G4	Bacteria	Proteobacteria	Gammaproteobacteria(34,59/34,59)	Pseudomonadales(34,59/34,59)	Moraxellaceae(34,59/34,59)	Acinetobacter(30,32/30,32)	Acinetobacter sp, ADP1(0,6/0,73)
rMAG-47	D15_L1.3	Bacteria	Proteobacteria	Gammaproteobacteria	Pseudomonadales(10,78/13,7)	Moraxellaceae(9,71/12,29)	Acinetobacter(1,39/4,01)	Alcanivorax borkumensis(1/1,85)
rMAG-49	D15_O1.7.1.2.1	Bacteria	Spirochaetes(15,77/15,77)	Spirochaetia(15,77/15,77)	Spirochaetales(15,77/15,77)	Leptospiraceae(15,77/15,77)	Leptospira(15,77/15,77)	Leptospira biflexa(4,78/5,01)
rMAG-50	D16_L2.2.1.1.9.1	Bacteria(19,42/19,42)	low confidence assignment	low confidence assignment	low confidence assignment	low confidence assignment	low confidence assignment	low confidence assignment
rMAG-51	D16_L3.1.1	Bacteria	Bacteroidetes(20,4/20,9)	Sphingobacteriia(9,52/18,98)	Sphingobacteriales(9,52/18,76)	Sphingobacteriaceae(7,2/14,54)	Fluviicola(2,92/5,86)	Fluviicola taffensis(2,92/4,1)
rMAG-52	D16_O2.2.1.1.14	Bacteria	Bacteroidetes(34,64/39,3)	Sphingobacteriia(32,65/38,58)	Sphingobacteriales(32,65/37,68)	Saprospiraceae(28,4/35,18)	Haliscomenobacter(28,4/34,67)	Haliscomenobacter hydrossis(28,4/31,32)
rMAG-54	D19_G1.34.1.1	Bacteria	Bacteroidetes(31,85/31,85)	Sphingobacteriia(29,38/30,37)	Sphingobacteriales(29,38/30,37)	Saprospiraceae(26,55/28,47)	Haliscomenobacter(26,55/28,47)	Haliscomenobacter hydrossis(26,55/26,55)
rMAG-55	D20_G1.24	Bacteria	Proteobacteria	Betaproteobacteria	Rhodocyclales(7,32/14,81)	Rhodocyclaceae(7,32/13,63)	low confidence assignment	low confidence assignment
rMAG-58	D20_O1.13	Bacteria	Proteobacteria(14,55/16,45)	Deltaproteobacteria(13,56/15,12)	Myxococcales(12,59/13,82)	Kofleriaceae(8,18/10,23)	Haliangium(8,18/9,83)	Haliangium ochraceum(8,18/9,69)
rMAG-59	D20_O1.17	Bacteria	Proteobacteria	Betaproteobacteria(15,75/16,72)	Neisseriales(8,96/12,6)	Neisseriaceae(8,96/12,6)	low confidence assignment	low confidence assignment
rMAG-61	D20_P23	Bacteria	Proteobacteria	Gammaproteobacteria	Xanthomonadales	Xanthomonadaceae	Xanthomonas(9,49/15,71)	Pseudoxanthomonas suwonensis(5,23/11,42)
rMAG-63	D22_G1.42.2	Bacteria(22,56/22,56)	Actinobacteria(18,09/21,67)	Actinobacteria(18,09/21,67)	Acidimicrobiales(12,14/17,29)	Acidimicrobiaceae(12,14/16,23)	Acidimicrobium(12,14/15,09)	Acidimicrobium ferrooxidans(12,14/15,08)
rMAG-64	D22_L1.5.4	Bacteria	Actinobacteria	Actinobacteria	Actinomycetales(10,95/10,95)	Intrasporangiaceae(8,85/8,92)	Intrasporangium(8,85/8,85)	Intrasporangium calvum(8,85/8,85)
rMAG-67	D23_P13	Bacteria	Bacteroidetes(30,99/30,99)	Chitinophagia	Chitinophagales	Chitinophagaceae	Chitinophaga(30,93/30,93)	Chitinophaga pinensis(30,93/30,93)
rMAG-69	D24_L14	Bacteria	Proteobacteria	Betaproteobacteria(9,83/9,83)	Rhodocyclales(8,04/8,04)	Rhodocyclaceae(8,04/8,04)	Thauera(0,89/2,1)	Thauera sp, MZ1T(0,89/2,1)
rMAG-70	D24_L24	Bacteria(27,1/27,1)	low confidence assignment	low confidence assignment	low confidence assignment	low confidence assignment	low confidence assignment	low confidence assignment
rMAG-73	D26_L1.23	Bacteria	Bacteroidetes(15,69/15,69)	Chitinophagia	Chitinophagales	Chitinophagaceae	Chitinophaga(4,53/10,94)	Chitinophaga pinensis(4,53/10,15)
rMAG-76	D27_L1.3.2	Bacteria(14,92/14,92)	Proteobacteria(14,92/14,92)	Gammaproteobacteria(14,92/14,92)	Pseudomonadales(12,92/14)	Moraxellaceae(11,84/13,92)	Acinetobacter(5,59/6,67)	Alcanivorax borkumensis(1,08/1,41)
rMAG-80	D28_L2.9	Bacteria	Actinobacteria(17,56/17,56)	Actinobacteria(17,56/17,56)	Actinomycetales(17,56/17,56)	Gordoniaceae(7,59/15,38)	Gordonia(7,59/15,33)	Gordonia bronchialis(7,59/10,14)
rMAG-83	D28_O5	Bacteria	Candidatus Cloacimonetes	unassigned	unassigned	unassigned	unassigned	Candidatus Cloacimonetes bacterium ADurb,Bin088
rMAG-87	D29_L5	Bacteria	Actinobacteria	Actinobacteria	Actinomycetales(24,7/24,7)	Nocardioidaceae(18,91/22,24)	Nocardioides(18,52/19,92)	Nocardioides sp, JS614(18,52/19,26)
rMAG-88	D29_O1.25	Bacteria	Actinobacteria(26,14/26,14)	Actinobacteria(26,14/26,14)	Acidimicrobiales(21,94/22,87)	Acidimicrobiaceae(21,94/22,87)	Acidimicrobium(21,94/22,87)	Acidimicrobium ferrooxidans(21,94/22,87)
rMAG-89	D30_G5	Bacteria	Proteobacteria	Actinobacteria(28,88/29,76)	Acidimicrobiales(26,13/27,92)	Acidimicrobiaceae(26,13/27,76)	Acidimicrobium(26,13/27,76)	Acidimicrobium ferrooxidans(26,13/27,76)
rMAG-91	D30_O2.4.2.2.2	Bacteria	Proteobacteria	Betaproteobacteria(12,93/12,93)	Rhodocyclales(11,98/12,19)	Rhodocyclaceae(11,98/12,19)	Dechloromonas(11,98/11,98)	Dechloromonas aromatica(11,98/11,98)
rMAG-92	D30_P23	Bacteria(30,36/30,36)	Bacteroidetes(28,98/29,95)	Sphingobacteriia(19,43/25,03)	Sphingobacteriales(19,43/25,03)	Saprospiraceae(9,22/18,21)	Haliscomenobacter(9,22/17,41)	Haliscomenobacter hydrossis(9,22/11,75)
rMAG-95	D31_L12	Bacteria(43,4/43,4)	low confidence assignment	low confidence assignment	low confidence assignment	low confidence assignment	low confidence assignment	low confidence assignment
rMAG-96	D31_L19	Bacteria(54,53/54,53)	low confidence assignment	low confidence assignment	low confidence assignment	low confidence assignment	low confidence assignment	low confidence assignment
rMAG-97	D31_O1.3.2	Bacteria	Spirochaetes(19,9/20,9)	Spirochaetia(19,9/20,9)	Spirochaetales(19,9/20,9)	Leptospiraceae(19,9/20,9)	Leptospira(19,9/20,9)	Leptospira biflexa(7,52/8,52)
rMAG-98	D32_G1.43	Bacteria(37,81/37,81)	low confidence assignment	low confidence assignment	low confidence assignment	low confidence assignment	low confidence assignment	low confidence assignment
rMAG-102	D32_L11.2	Bacteria(42,36/42,36)	low confidence assignment	low confidence assignment	low confidence assignment	low confidence assignment	low confidence assignment	low confidence assignment
rMAG-104	D32_O1.57	Bacteria	Proteobacteria	Gammaproteobacteria(13,69/13,69)	Pseudomonadales(4,32/8,05)	Pseudomonadaceae(3,32/6,54)	Cellvibrio(1,33/2,79)	Cellvibrio japonicus(1,33/1,33)
rMAG-105	D33_L1.8.2	Bacteria	Bacteroidetes(11,96/11,96)	Chitinophagia	Chitinophagales	Chitinophagaceae	Chitinophaga(10/11,51)	Chitinophaga pinensis(10/11,51)
rMAG-109	D34_O11.2.1	Bacteria(33,73/33,73)	low confidence assignment	low confidence assignment	low confidence assignment	low confidence assignment	low confidence assignment	low confidence assignment
rMAG-110	D35_G2.16	Bacteria(28,83/28,83)	Bacteroidetes(28,83/28,83)	Sphingobacteriia(28,42/28,42)	Sphingobacteriales(28,42/28,42)	Saprospiraceae(21,67/26,05)	Haliscomenobacter(21,67/26,05)	Haliscomenobacter hydrossis(21,67/21,67)
rMAG-111	D35_G2.23	Bacteria	Bacteroidetes(19,76/19,76)	Chitinophagia	Chitinophagales	Chitinophagaceae	Chitinophaga(8,95/12,5)	Chitinophaga pinensis(8,95/12,32)
rMAG-112	D35_G2.27	Bacteria(32,81/32,81)	Bacteroidetes(32,81/32,81)	Sphingobacteriia(30,88/31,39)	Sphingobacteriales(30,88/31,39)	Saprospiraceae(25,31/28,79)	Haliscomenobacter(25,31/28,79)	Haliscomenobacter hydrossis(25,31/25,77)
rMAG-113	D35_G2.61	Bacteria	Bacteroidetes(28,8/28,8)	Sphingobacteriia(26,84/27,4)	Sphingobacteriales(26,84/27,4)	Saprospiraceae(21,61/24,59)	Haliscomenobacter(21,61/24,59)	Haliscomenobacter hydrossis(21,61/22,59)
rMAG-117	D36_G7	Bacteria	Bacteroidetes(28,56/28,56)	Sphingobacteriia(22,06/25,26)	Sphingobacteriales(22,06/25,26)	Saprospiraceae(7,68/18,46)	Haliscomenobacter(7,68/16,35)	Haliscomenobacter hydrossis(7,68/8,92)
rMAG-118	D36_L1.15	Bacteria	Proteobacteria	Betaproteobacteria	Burkholderiales	Comamonadaceae(8,57/9,56)	Albidiferax(4,79/7,68)	Albidiferax ferrireducens(4,79/5,3)
rMAG-119	D36_L1.41	Bacteria	Actinobacteria(9,86/9,86)	Actinobacteria(9,86/9,86)	Actinomycetales(9,86/9,86)	Intrasporangiaceae(6,09/7,5)	Intrasporangium(6,09/7,47)	Intrasporangium calvum(6,09/7,47)
rMAG-120	D36_L12	Bacteria(46,85/46,85)	low confidence assignment	low confidence assignment	low confidence assignment	low confidence assignment	low confidence assignment	low confidence assignment
rMAG-122	D36_L2.1.6.2	Bacteria	Spirochaetes(12,9/12,9)	Spirochaetia(12,9/12,9)	Spirochaetales(12,9/12,9)	Leptospiraceae(12,9/12,9)	Leptospira(12,9/12,9)	Leptospira biflexa(6,81/6,81)
rMAG-123	D36_O18	Bacteria(28,81/28,81)	low confidence assignment	low confidence assignment	low confidence assignment	low confidence assignment	low confidence assignment	low confidence assignment
rMAG-124	D37_G1.25.1	Bacteria	Actinobacteria	Actinobacteria(30,6/31,57)	Acidimicrobiales(25,74/27,67)	Acidimicrobiaceae(25,74/26,8)	Acidimicrobium(25,74/26,8)	Acidimicrobium ferrooxidans(25,74/26,8)
rMAG-125	D37_G11	Bacteria	Actinobacteria	Actinobacteria	Acidimicrobiales(21,46/24,1)	Acidimicrobiaceae(21,46/23)	Acidimicrobium(21,46/22,3)	Acidimicrobium ferrooxidans(21,46/22,3)
rMAG-126	D37_G5	Bacteria	Bacteroidetes(31,18/31,18)	Flavobacteriia(18,88/26,06)	Flavobacteriales(18,88/26,06)	Cryomorphaceae(16,13/20,1)	Fluviicola(16,13/19,83)	Fluviicola taffensis(16,13/18,62)
rMAG-127	D37_L8	Bacteria(26,07/26,07)	Proteobacteria(7,11/20,46)	low confidence assignment	low confidence assignment	low confidence assignment	low confidence assignment	low confidence assignment
rMAG-128	D37_O7	Bacteria(40,31/40,31)	low confidence assignment	low confidence assignment	low confidence assignment	low confidence assignment	low confidence assignment	low confidence assignment
rMAG-129	D38_G2.3	Bacteria	Bacteroidetes(29,43/30,4)	Flavobacteriia(29,4/30,37)	Flavobacteriales(29,4/30,37)	Flavobacteriaceae(24,9/25,87)	Weeksella(1,41/2,99)	Weeksella virosa(1,41/1,69)
rMAG-130	D38_O15	Bacteria	low confidence assignment	low confidence assignment	low confidence assignment	low confidence assignment	low confidence assignment	low confidence assignment
rMAG-131	D39_G1.35	Bacteria	Bacteroidetes(24,82/24,82)	Sphingobacteriia(23,2/24,17)	Sphingobacteriales(23,2/24,17)	Saprospiraceae(20,53/22,96)	Haliscomenobacter(20,53/22,96)	Haliscomenobacter hydrossis(20,53/21,02)
rMAG-134	D39_O1.57	Bacteria	Actinobacteria(17,7/17,7)	Actinobacteria(17,7/17,7)	Actinomycetales(17,7/17,7)	Intrasporangiaceae(10,98/13,17)	Intrasporangium(10,98/12,68)	Intrasporangium calvum(10,98/12,68)
rMAG-137	D41_O4	Bacteria(30,85/30,85)	Bacteroidetes(30,85/30,85)	Chitinophagia	Chitinophagales	Chitinophagaceae	Chitinophaga(26,3/30,13)	Chitinophaga pinensis(26,3/29,22)
rMAG-138	D42_G1.1.2.3	Bacteria(29,72/29,72)	Bacteroidetes(29,72/29,72)	Sphingobacteriia(26,54/27,54)	Sphingobacteriales(26,54/27,54)	Saprospiraceae(21,2/24,9)	Haliscomenobacter(21,2/24,9)	Haliscomenobacter hydrossis(21,2/22,05)
rMAG-139	D42_G14	Bacteria	Actinobacteria(29,58/29,58)	Actinobacteria(29,58/29,58)	Actinomycetales(29,58/29,58)	Intrasporangiaceae(9,5/21,5)	Intrasporangium(9,5/19,45)	Intrasporangium calvum(9,5/19,29)
rMAG-143	D43_G6	Bacteria	Actinobacteria	Actinobacteria	Acidimicrobiales(19,65/23,26)	Acidimicrobiaceae(19,65/23,05)	Acidimicrobium(19,65/23)	Acidimicrobium ferrooxidans(19,65/21,86)
rMAG-145	D44_G14	Bacteria	Proteobacteria	Gammaproteobacteria	Pseudomonadales	Moraxellaceae	Acinetobacter	Acinetobacter tjernbergiae
rMAG-146	D44_L1.1.2.2.1.1.3.4.1	Bacteria	Bacteroidetes(16,77/16,77)	Sphingobacteriia(14,24/14,78)	Sphingobacteriales(14,24/14,78)	Saprospiraceae(11,87/13,28)	Haliscomenobacter(11,87/13,28)	Haliscomenobacter hydrossis(11,87/12,67)
rMAG-149	D46_L2.48	Bacteria(19,58/19,58)	Actinobacteria(13,99/16,11)	Actinobacteria(13,99/15,88)	Acidimicrobiales(9,43/13,42)	Acidimicrobiaceae(9,43/13,42)	Acidimicrobium(9,43/11,69)	Acidimicrobium ferrooxidans(9,43/11,2)
rMAG-152	D47_G1.71.2	Bacteria(30,51/30,51)	Actinobacteria(27,41/28,89)	Actinobacteria(27,41/28,89)	Acidimicrobiales(18/23,01)	Acidimicrobiaceae(18/21,34)	Acidimicrobium(18/20,28)	Acidimicrobium ferrooxidans(18/20,24)
rMAG-155	D47_O14	Bacteria	Bacteroidetes(12,74/12,74)	Sphingobacteriia(8,48/10,22)	Sphingobacteriales(8,48/10,22)	Saprospiraceae(3,75/8,07)	Haliscomenobacter(3,75/8,02)	Haliscomenobacter hydrossis(3,75/5)
rMAG-156	D47_O5	Bacteria	Bacteroidetes(13,85/13,85)	Chitinophagia	Chitinophagales	Chitinophagaceae	Chitinophaga(4,71/8,51)	Chitinophaga pinensis(4,71/7,62)
rMAG-157	D47_P30	Bacteria	Actinobacteria	Actinobacteria	Corynebacteriales	Corynebacteriaceae	Corynebacterium	Corynebacterium humireducens
rMAG-159	D48_O6	Bacteria(32,12/32,12)	low confidence assignment	low confidence assignment	low confidence assignment	low confidence assignment	low confidence assignment	low confidence assignment
rMAG-160	D49_G15	Bacteria	Actinobacteria	Actinobacteria	Streptomycetales	Streptomycetaceae	Streptomyces	Fluviicola taffensis(14,75/17,24)
rMAG-162	D49_O1	Bacteria	Proteobacteria(12,3/18,46)	Deltaproteobacteria(11,89/16,6)	low confidence assignment	low confidence assignment	low confidence assignment	low confidence assignment
rMAG-164	D49_O6	Bacteria(28,1/28,1)	low confidence assignment	low confidence assignment	low confidence assignment	low confidence assignment	low confidence assignment	low confidence assignment
rMAG-165	D51_G1.1.2	Bacteria	Actinobacteria	Acidimicrobiia	Acidimicrobiales	Microthrixaceae	Candidatus Microthrix	Candidatus Microthrix parvicella
rMAG-166	D51_G9	Bacteria(39,09/39,09)	Proteobacteria(39,09/39,09)	Betaproteobacteria(37,11/39,09)	Burkholderiales(37,11/38,45)	Comamonadaceae(35,4/36,82)	Albidiferax(9,46/22,79)	Albidiferax ferrireducens(9,46/15,48)
rMAG-168	D51_L1.24	Bacteria	Proteobacteria	Gammaproteobacteria(17,87/17,87)	Xanthomonadales(16,87/17,87)	Xanthomonadaceae(16,87/17,87)	Xanthomonas(1,28/3,11)	Xanthomonas albilineans(1,16/2,14)

## Sheet: CRISPR
rMAG	Population	Array	cas genes	CRISPR type	Subtype
rMAG-1	A01_O1.2.4	yes	yes	Type-I, Type-III	Subtype-I-F, Subtype-III-B
rMAG-4	D01_O1.59	no	no	NA	NA
rMAG-10	D03_O1.31.2	no	no	NA	NA
rMAG-11	D04_G2.13	yes	yes	Type-I	Subtype-I-C
rMAG-12	D04_G2.5	yes	no	NA	NA
rMAG-18	D04_L6	yes	no	NA	NA
rMAG-19	D04_O2.19	yes	no	NA	NA
rMAG-21	D05_G3.14.1	yes	yes	Type-I	Subtype-I-C
rMAG-22	D05_G3.4	yes	no	NA	NA
rMAG-23	D05_L3.17	yes	no	NA	NA
rMAG-25	D08_G1.16	no	no	NA	NA
rMAG-29	D08_O6	yes	no	NA	NA
rMAG-30	D08_P1.44	yes	no	NA	NA
rMAG-31	D09_G1.28	yes	yes	Type-I, Type-III	Subtype-I-C, Subtype-III-D
rMAG-35	D10_O1.45	yes	yes	Class 1	NA
rMAG-36	D11_O1.27.3	yes	no	NA	NA
rMAG-37	D11_O1.7	yes	no	NA	NA
rMAG-38	D12_L1.3	yes	no	NA	NA
rMAG-40	D13_G1.3.2	yes	yes	Type-III, Type-V	Subtype-III-B-D, Subtype-V-A
rMAG-43	D13_L7	yes	no	NA	NA
rMAG-44	D15_G1.18.2	no	no	NA	NA
rMAG-45	D15_G1.8	yes	yes	Type-I	Subtype-I-C
rMAG-46	D15_G4	yes	yes	Type-I	Subtype-I-F
rMAG-47	D15_L1.3	yes	yes	Type-I, Type-III	Subtype-I-E
rMAG-49	D15_O1.7.1.2.1	yes	yes	Type-I, Type-III	Subtype-I-E, Subtype-III-D
rMAG-50	D16_L2.2.1.1.9.1	no	no	NA	NA
rMAG-51	D16_L3.1.1	yes	no	NA	NA
rMAG-52	D16_O2.2.1.1.14	yes	no	NA	NA
rMAG-54	D19_G1.34.1.1	yes	no	NA	NA
rMAG-55	D20_G1.24	yes	yes	Type-I	Subtype-I-A
rMAG-58	D20_O1.13	yes	yes	Type-I, Type-III	Subtype-I-B-C, Subtype-III-B-D
rMAG-59	D20_O1.17	yes	yes	Class 1	NA
rMAG-61	D20_P23	yes	yes	Type-I	Subtype-I-c
rMAG-63	D22_G1.42.2	yes	yes	Type-I	NA
rMAG-64	D22_L1.5.4	yes	no	NA	NA
rMAG-67	D23_P13	yes	yes	Type-II	Subtype-II-C
rMAG-69	D24_L14	yes	yes	Type-I	NA
rMAG-70	D24_L24	no	no	NA	NA
rMAG-73	D26_L1.23	yes	yes	Type-III	NA
rMAG-76	D27_L1.3.2	yes	yes	Type-I	Subtype-I-E-F
rMAG-80	D28_L2.9	yes	no	NA	NA
rMAG-83	D28_O5	yes	no	NA	NA
rMAG-87	D29_L5	yes	no	NA	NA
rMAG-88	D29_O1.25	yes	no	NA	NA
rMAG-89	D30_G5	yes	no	NA	NA
rMAG-91	D30_O2.4.2.2.2	yes	yes	Type-II	Subtype-II-C
rMAG-92	D30_P23	yes	no	NA	NA
rMAG-95	D31_L12	yes	no	NA	NA
rMAG-96	D31_L19	yes	no	NA	NA
rMAG-97	D31_O1.3.2	yes	yes	Type-I	Subtype-I-B
rMAG-98	D32_G1.43	no	no	NA	NA
rMAG-102	D32_L11.2	yes	no	NA	NA
rMAG-104	D32_O1.57	yes	no	NA	NA
rMAG-105	D33_L1.8.2	yes	no	NA	NA
rMAG-109	D34_O11.2.1	yes	no	NA	NA
rMAG-110	D35_G2.16	yes	no	NA	NA
rMAG-111	D35_G2.23	yes	yes	Type-II, Type-III	Subtype-II-C, Subtype-III-B
rMAG-112	D35_G2.27	yes	no	NA	NA
rMAG-113	D35_G2.61	yes	yes	NOT CLEAR	NA
rMAG-117	D36_G7	yes	yes	NOT CLEAR	NA
rMAG-118	D36_L1.15	yes	no	NA	NA
rMAG-119	D36_L1.41	yes	no	NA	NA
rMAG-120	D36_L12	yes	no	NA	NA
rMAG-122	D36_L2.1.6.2	yes	yes	Type-I	Subtype-I-B
rMAG-123	D36_O18	yes	no	NA	NA
rMAG-124	D37_G1.25.1	yes	yes	Type-I	Subtype-I-U
rMAG-125	D37_G11	yes	no	NA	NA
rMAG-126	D37_G5	yes	no	NA	NA
rMAG-127	D37_L8	yes	no	NA	NA
rMAG-128	D37_O7	yes	no	NA	NA
rMAG-129	D38_G2.3	yes	no	NA	NA
rMAG-130	D38_O15	yes	no	NA	NA
rMAG-131	D39_G1.35	yes	yes	Type-III	Subtype-III-D
rMAG-134	D39_O1.57	yes	no	NA	NA
rMAG-137	D41_O4	yes	no	NA	NA
rMAG-138	D42_G1.1.2.3	yes	no	NA	NA
rMAG-139	D42_G14	yes	no	NA	NA
rMAG-143	D43_G6	yes	no	NA	NA
rMAG-145	D44_G14	yes	yes	Type-I	Subtype-I-F
rMAG-146	D44_O1.1.2.2.1.2.7	yes	no	NA	NA
rMAG-149	D46_L2.48	yes	no	NA	NA
rMAG-152	D47_G1.71.2	yes	no	NA	NA
rMAG-155	D47_O14	yes	yes	Type-I	NA
rMAG-156	D47_O5	yes	no	NA	NA
rMAG-157	D47_P30	yes	yes	Type-I	Subtype-I-E
rMAG-159	D48_O6	no	no	NA	NA
rMAG-160	D49_G15	yes	no	NA	NA
rMAG-162	D49_O1	yes	no	NA	NA
rMAG-164	D49_O6	no	no	NA	NA
rMAG-165	D51_G1.1.2	yes	yes	Type-I	Subtype-I-U
rMAG-166	D51_G9	yes	no	NA	NA
rMAG-168	D51_L1.24	yes	no	NA	NA
