# Supplementary material for: Roles of bacteriophages, plasmids and CRISPR immunity in microbial community dynamics revealed using time-series integrated meta-omics
Source: Nat Microbiol. 2020 Nov 2;6(1):123–35. doi: 10.1038/s41564-020-00794-8 (PMC7752763; doi:10.1038/s41564-020-00794-8)
Supplement: Supplementary file 7 — Source Data for Supplementary Fig. 2: number of predicted CRISPR elements, that is, spacers, repeats and flanking sequences per time point, by omic data (MG and MT) and by prediction tool. [file 41564_2020_794_MOESM7_ESM.xlsx]

## Sheet: all_ts_correlation_value
,"Acidimicrobiaceae","Acidimicrobiaceae_phage","Acidimicrobiaceae_plasmid","Anaerolineaceae","Anaerolineaceae_phage","Anaerolineaceae_plasmid","Chitinophaga","Chitinophaga_phage","Chitinophaga_plasmid","Comamonadaceae","Comamonadaceae_phage","Comamonadaceae_plasmid","Corynebacteriaceae","Corynebacteriaceae_phage","Corynebacteriaceae_plasmid","Cryomorphaceae","Cryomorphaceae_phage","Cryomorphaceae…
Acidimicrobiaceae,1,0.721486053050241,0.801675969470602,0.397922998714528,0.391008543622727,0.372158787845453,0.430084406720442,0.343564264013852,0.43254527846692,0.511775133753756,0.350390598331901,0.483683767893417,-0.150412025513528,-0.134434957578515,0.0493539448800053,0.181050993041251,0.213724523083016,0.221895715421247,-0.168214241528205,-0.191414097861527,-0.181341323775632,-0.23826821171…
Acidimicrobiaceae_phage,0.721486053050241,1,0.307716730922984,-0.0958332970762631,-0.0581355307839607,-0.0849651259509346,0.410076877574295,0.302776069223612,0.428127743264044,0.169854108039605,0.251681251312906,0.339310467866822,-0.0334467703618897,-0.0469920406711205,0.126298831157047,0.273976011983441,0.278076777148923,0.264454863318296,-0.151290034872919,-0.162896797896177,-0.176420732093061,…
Acidimicrobiaceae_plasmid,0.801675969470602,0.307716730922984,1,0.547163064884573,0.484608487004889,0.473202569769226,0.331257312642736,0.28388831016349,0.367589684609486,0.485492612345139,0.316077223361477,0.403019313980795,-0.0901465336919968,-0.053408085280528,0.0715580467179359,-0.0374605637235438,0.0251073495509205,0.0676061825491915,0.06725407866326,0.0274559287942194,0.0548988957635381,0.0…
Anaerolineaceae,0.397922998714528,-0.0958332970762631,0.547163064884573,1,0.980222456537328,0.974943893526394,0.25367523920053,-0.0777241152820255,-0.0676160244010438,0.241220386202317,-0.0070317420384249,0.130524552000938,0.145578353848252,0.18637686833673,0.166156309049512,-0.16387502489934,-0.136817016040973,-0.123123378659436,-0.225217138224487,-0.187974518040286,-0.214865918667853,-0.1626861…
Anaerolineaceae_phage,0.391008543622727,-0.0581355307839607,0.484608487004889,0.980222456537328,1,0.990482949633899,0.269524745983742,-0.0919692008268545,-0.107138394532822,0.234009791425924,-0.0334923057166432,0.126788343759769,0.198797239962212,0.226723924390976,0.222856222541714,-0.115250832846826,-0.098608637354966,-0.0956773568581791,-0.257485952059898,-0.216818878441113,-0.245184650045195,-…
Anaerolineaceae_plasmid,0.372158787845453,-0.0849651259509346,0.473202569769226,0.974943893526394,0.990482949633899,1,0.204976704406409,-0.112151618916487,-0.140398466044829,0.19392036641199,-0.0999156057601422,0.0546887179603843,0.179234142085286,0.207883693246364,0.197022925012192,-0.159551219174871,-0.149465630138224,-0.148179203015181,-0.22177748167429,-0.184757927647381,-0.211741029977881,-0…
Chitinophaga,0.430084406720442,0.410076877574295,0.331257312642736,0.25367523920053,0.269524745983742,0.204976704406409,1,0.603902900638629,0.765363940530604,0.463780528538649,0.305826093743201,0.474962184628413,0.23973195305559,0.26063657720814,0.342470925361894,-0.0177174848778774,0.0543570894213374,0.0825534241229831,-0.269485536200111,-0.285947258298999,-0.26809620913021,-0.26716947374398,-0.…
Chitinophaga_phage,0.343564264013852,0.302776069223612,0.28388831016349,-0.0777241152820255,-0.0919692008268545,-0.112151618916487,0.603902900638629,1,0.894096862960192,0.459411453600992,0.356811636021708,0.397337214357866,-0.0952204390617232,-0.061752829467527,-0.00753690489792514,-0.139814773667997,-0.103216541346175,-0.0775098715742637,0.272298142067438,0.193217235737573,0.250274376715861,0.09…
Chitinophaga_plasmid,0.43254527846692,0.428127743264044,0.367589684609486,-0.0676160244010438,-0.107138394532822,-0.140398466044829,0.765363940530604,0.894096862960192,1,0.532595055394077,0.400582844775251,0.456819832052155,-0.0718863518632331,-0.0384537155679414,0.0384823273447411,-0.106865889985402,-0.0349554112020205,0.0128066551544521,0.0526738925914712,-0.0205492131165,0.0276505007694613,-0.…
Comamonadaceae,0.511775133753756,0.169854108039605,0.485492612345139,0.241220386202317,0.234009791425924,0.19392036641199,0.463780528538649,0.459411453600992,0.532595055394077,1,0.662688180676734,0.787822360770467,0.0203847493800688,0.0212391872877806,0.148785087400932,0.0190897553520776,0.0616545199866595,0.0999840460645886,-0.193348211599896,-0.238132297388149,-0.204927337126739,-0.240800104061…
Comamonadaceae_phage,0.350390598331901,0.251681251312906,0.316077223361477,-0.0070317420384249,-0.0334923057166432,-0.0999156057601422,0.305826093743201,0.356811636021708,0.400582844775251,0.662688180676734,1,0.915515344142514,0.0401694505334833,0.0402894461072785,0.143495096900587,0.308560314442632,0.339787050771586,0.368986672684805,-0.0819027960438001,-0.093940497966414,-0.080349167167503,-0.2…
Comamonadaceae_plasmid,0.483683767893417,0.339310467866822,0.403019313980795,0.130524552000938,0.126788343759769,0.0546887179603843,0.474962184628413,0.397337214357866,0.456819832052155,0.787822360770467,0.915515344142514,1,0.184361036797849,0.178068968801808,0.320641600702046,0.261450288564945,0.289676940269138,0.317301979656046,-0.183550310824009,-0.200246867086905,-0.185133969096904,-0.2218109…
Corynebacteriaceae,-0.150412025513528,-0.0334467703618897,-0.0901465336919968,0.145578353848252,0.198797239962212,0.179234142085286,0.23973195305559,-0.0952204390617232,-0.0718863518632331,0.0203847493800688,0.0401694505334833,0.184361036797849,1,0.983602768343325,0.972319909273003,-0.213051754671653,-0.215377486229738,-0.213648327698093,-0.128074002265494,-0.106468168844464,-0.123014797499338,-0…
Corynebacteriaceae_phage,-0.134434957578515,-0.0469920406711205,-0.053408085280528,0.18637686833673,0.226723924390976,0.207883693246364,0.26063657720814,-0.061752829467527,-0.0384537155679414,0.0212391872877806,0.0402894461072785,0.178068968801808,0.983602768343325,1,0.953495628975213,-0.237114310930012,-0.233060867093949,-0.226597873618006,-0.123042448459698,-0.105612213234152,-0.122334124635178…
Corynebacteriaceae_plasmid,0.0493539448800053,0.126298831157047,0.0715580467179359,0.166156309049512,0.222856222541714,0.197022925012192,0.342470925361894,-0.00753690489792514,0.0384823273447411,0.148785087400932,0.143495096900587,0.320641600702046,0.972319909273003,0.953495628975213,1,-0.137998384761609,-0.134086981203016,-0.128861170345245,-0.157021088527617,-0.143828162205829,-0.15289367615924…
Cryomorphaceae,0.181050993041251,0.273976011983441,-0.0374605637235438,-0.16387502489934,-0.115250832846826,-0.159551219174871,-0.0177174848778774,-0.139814773667997,-0.106865889985402,0.0190897553520776,0.308560314442632,0.261450288564945,-0.213051754671653,-0.237114310930012,-0.137998384761609,1,0.98773351460835,0.973631432136317,-0.26897427929491,-0.231228434848585,-0.264341768449992,-0.209144…
Cryomorphaceae_phage,0.213724523083016,0.278076777148923,0.0251073495509205,-0.136817016040973,-0.098608637354966,-0.149465630138224,0.0543570894213374,-0.103216541346175,-0.0349554112020205,0.0616545199866595,0.339787050771586,0.289676940269138,-0.215377486229738,-0.233060867093949,-0.134086981203016,0.98773351460835,1,0.995047210223231,-0.28456458430484,-0.248610265241501,-0.280909325816409,-0.…
Cryomorphaceae_plasmid,0.221895715421247,0.264454863318296,0.0676061825491915,-0.123123378659436,-0.0956773568581791,-0.148179203015181,0.0825534241229831,-0.0775098715742637,0.0128066551544521,0.0999840460645886,0.368986672684805,0.317301979656046,-0.213648327698093,-0.226597873618006,-0.128861170345245,0.973631432136317,0.995047210223231,1,-0.281161338862468,-0.250299284515705,-0.28001617945201…
Flavobacteriaceae,-0.168214241528205,-0.151290034872919,0.06725407866326,-0.225217138224487,-0.257485952059898,-0.22177748167429,-0.269485536200111,0.272298142067438,0.0526738925914712,-0.193348211599896,-0.0819027960438001,-0.183550310824009,-0.128074002265494,-0.123042448459698,-0.157021088527617,-0.26897427929491,-0.28456458430484,-0.281161338862468,1,0.983762717714282,0.990885001216217,0.5074…
Flavobacteriaceae_phage,-0.191414097861527,-0.162896797896177,0.0274559287942194,-0.187974518040286,-0.216818878441113,-0.184757927647381,-0.285947258298999,0.193217235737573,-0.0205492131165,-0.238132297388149,-0.093940497966414,-0.200246867086905,-0.106468168844464,-0.105612213234152,-0.143828162205829,-0.231228434848585,-0.248610265241501,-0.250299284515705,0.983762717714282,1,0.99015772395739…
Flavobacteriaceae_plasmid,-0.181341323775632,-0.176420732093061,0.0548988957635381,-0.214865918667853,-0.245184650045195,-0.211741029977881,-0.26809620913021,0.250274376715861,0.0276505007694613,-0.204927337126739,-0.080349167167503,-0.185133969096904,-0.123014797499338,-0.122334124635178,-0.152893676159246,-0.264341768449992,-0.280909325816409,-0.280016179452017,0.990885001216217,0.9901577239573…
Gordoniaceae,-0.238268211713753,-0.222363677601422,0.0490811100231462,-0.162686103798562,-0.226872591113174,-0.207343237223867,-0.26716947374398,0.0930335680186838,-0.0169755817237594,-0.240800104061262,-0.200404605091868,-0.221810914902494,-0.0871805400601346,-0.0581302445192432,-0.143772795018112,-0.209144199930145,-0.208273548177624,-0.194392475589109,0.507458198604374,0.425673027567709,0.4358…
Gordoniaceae_phage,-0.214484249174581,-0.209159268997691,0.0862332740715325,-0.155345228792156,-0.206347088516302,-0.172562415372056,-0.336637956728639,-0.00297203839029586,-0.107262099251277,-0.271660512253811,-0.262899022806896,-0.284534767196112,-0.0999399633073925,-0.0773528684941047,-0.151053470097725,-0.261606487696682,-0.27291081639855,-0.263374797301353,0.604445503202859,0.520985955971675…
Gordoniaceae_plasmid,-0.196409331564025,-0.206012797486292,0.110797437892915,-0.126410279183989,-0.181942201909065,-0.148584660020644,-0.336538646795458,0.000693114498473474,-0.0985069047832769,-0.259066625617691,-0.247918375933595,-0.270509748679736,-0.105525428030646,-0.0812732318845227,-0.155569680025244,-0.264962192453942,-0.272637071227256,-0.260989879750352,0.597967158371517,0.5147975102267…
Intrasporangiaceae,0.457241976712007,0.575236930056648,0.256829642037521,-0.476717671120828,-0.453662279618226,-0.474819449295853,0.320092414369251,0.411526381822305,0.5273958079147,0.296771459864203,0.218056510033248,0.264658132211187,-0.29187330336399,-0.312069668614257,-0.119967521652819,0.396845444084332,0.427709159516818,0.443282355341343,0.0434393042577627,-0.00881492282209373,0.02908131393…
Intrasporangiaceae_phage,0.418429827975596,0.507314870395767,0.27805145157234,-0.429855992026755,-0.390345992813429,-0.417579874396729,0.227247496997154,0.319896313291908,0.374758988854932,0.21657685432034,0.237254374046449,0.255946482496383,-0.255417561419745,-0.280544663779489,-0.0887593856071097,0.546432129088782,0.567616111245608,0.577243916263324,0.142126719396569,0.106031237090232,0.1337527…
Intrasporangiaceae_plasmid,0.265387649997094,0.328262097686502,0.280833792799839,-0.513862052125703,-0.514404544810832,-0.512758537699335,0.0603204518928207,0.385072762721271,0.386196662168598,0.112732126341764,0.116434439978049,0.0878430271664348,-0.300235816233231,-0.315842739972709,-0.170096224459245,0.240166067833518,0.259691280318442,0.279245345027303,0.465803245797669,0.405993278777658,0.44…
Kofleriaceae,-0.303244221488117,-0.204990157951243,-0.229844655652725,0.160071926507053,0.147075652536081,0.138197249110454,0.130722710900861,-0.218694941792655,-0.122904651487233,-0.363131653063027,-0.305318160852985,-0.359124526229212,0.24644599799246,0.279038650173098,0.134564253405805,-0.403242820717381,-0.390968153567823,-0.400436331916539,-0.182872315623718,-0.135817555567604,-0.16261732406…
Kofleriaceae_phage,-0.226742854604618,-0.15965094701255,-0.138276760822761,0.246857120837447,0.227598025903982,0.210633698350955,0.239431864443737,-0.142222069020817,-0.0414866061818523,-0.296608573527739,-0.263600628836645,-0.284450442498928,0.277096610326704,0.315227445431006,0.178817112658366,-0.432119765313907,-0.412962883151369,-0.417550760425129,-0.174485876785688,-0.129867998378272,-0.1545…
Kofleriaceae_plasmid,-0.312648758912407,-0.248022186431014,-0.20773922094453,0.219041658466035,0.200173196219983,0.190657125809826,0.14781934639489,-0.218830912057612,-0.134126156499059,-0.348541344980089,-0.309312604135812,-0.337230961488756,0.290166863439958,0.324782320519922,0.175340735059014,-0.42889774883289,-0.419011356002647,-0.42700125872958,-0.167082195735982,-0.118307301613107,-0.145204…
Leptospiraceae,-0.648628026133975,-0.390923143656388,-0.68690615547057,-0.367991878292081,-0.340573069243036,-0.270923902466162,-0.668008744365761,-0.474650427627672,-0.561464705451073,-0.576838367331227,-0.551571009816754,-0.683711292554008,-0.0289560610868186,-0.0553560997143889,-0.182758677984615,-0.25199616986017,-0.31739533559739,-0.354270951356257,0.0368190284855369,0.0633773192698004,0.059…
Leptospiraceae_phage,-0.643088552519887,-0.403095832370881,-0.688239598844899,-0.343674771886481,-0.323705231060895,-0.259573645453472,-0.64485237381598,-0.503961793830405,-0.555126710113407,-0.550296019277828,-0.526665694541074,-0.661826515708606,-0.0468157697687188,-0.0688064345723925,-0.202970752422189,-0.223188432757571,-0.281228773753917,-0.314946583717217,-0.0421630305628531,-0.009472306256…
Leptospiraceae_plasmid,-0.645018583923102,-0.401581849915485,-0.678516880506139,-0.349411003363528,-0.327771585551593,-0.260111586685417,-0.654882007361598,-0.486596093265922,-0.552976610731414,-0.56291287048038,-0.542303358764766,-0.675297717912171,-0.0321909179435634,-0.0556880979741039,-0.187656109737802,-0.251389532433092,-0.312237960948347,-0.346187430200154,0.00465542062847627,0.03357209167…
Microthrixaceae,0.782173534977838,0.786594423314935,0.530067397967403,-0.117690013255794,-0.120865027258806,-0.138613431473748,0.484435031301718,0.419257800341087,0.607666230213385,0.433511885854828,0.334401071566507,0.421050781703866,-0.224220638420292,-0.226433632874839,-0.0178651037282774,0.224208010336183,0.26677402309434,0.28200016183004,-0.148800482005478,-0.196527237506578,-0.1676509771127…
Microthrixaceae_phage,0.760907738899976,0.730520139513429,0.538578782255303,-0.10779450936151,-0.109651555043742,-0.132373243327379,0.511258492825699,0.436627276927831,0.628844127719226,0.488867478520071,0.35503666200543,0.466219508066957,-0.185870468579788,-0.187874540989273,0.0222952129656338,0.254126860605549,0.303258587820648,0.324484185018635,-0.141543641824886,-0.190918886254357,-0.15987210…
Microthrixaceae_plasmid,0.820039250372348,0.796698949699194,0.570183123929783,-0.0618138859577975,-0.0628824210882413,-0.0829627610020024,0.511282852221238,0.448587534287836,0.623638260025129,0.471638308986642,0.360492245640443,0.467074722632223,-0.200587087849546,-0.201143143364844,0.0137150138501249,0.228123726705738,0.269637255188254,0.286550741866179,-0.155073104457526,-0.202069888073264,-0.1…
Moraxellaceae,-0.758316714336918,-0.553757263682195,-0.572314258189945,-0.281826604630626,-0.332706710285705,-0.278207676219005,-0.635888650067405,-0.484488095202135,-0.492703467809422,-0.582988926224173,-0.47894759925887,-0.658755633880084,-0.00809958409583745,-0.00862425845890652,-0.202058986592669,-0.422978533719047,-0.448213584902717,-0.454290184654191,0.210746084375086,0.230544679775274,0.20…
Moraxellaceae_phage,-0.70905608233482,-0.532943834931294,-0.471035103556074,-0.261042857738611,-0.329167267284362,-0.276451541400232,-0.623497326494002,-0.40071126867294,-0.424601463491506,-0.566947427464193,-0.417854648404807,-0.613691531231072,-0.0431255441106228,-0.0331665467172899,-0.228916968362286,-0.457770661874264,-0.477323504975265,-0.476883530581165,0.334552817078532,0.337773380598561,0…
Moraxellaceae_plasmid,-0.734663194116191,-0.536138868160958,-0.514382721724759,-0.267742513369622,-0.327296798237185,-0.27381357429569,-0.615721984000816,-0.439476974810161,-0.452666040153362,-0.592229557136444,-0.45638698509278,-0.643321468061452,-0.0012652652700849,0.00469793455805868,-0.191638250595851,-0.450757056922699,-0.472300120488907,-0.474593650800952,0.277543851340834,0.288627669749633…
Mycobacteriaceae,0.297208353568631,-0.195213787833472,0.558188222371472,0.887364419613108,0.815118342570123,0.816573089977239,0.165047252448649,-0.158905737547023,-0.0674650928095466,0.214760511276348,0.00300995589822445,0.0957670419519731,0.126909616828306,0.173275841123588,0.131218429805137,-0.201415105709532,-0.152081733405196,-0.121048378022876,-0.16431860800665,-0.133337117033046,-0.15551379…
Mycobacteriaceae_phage,0.18115544732082,-0.199778821635839,0.378875959377542,0.872581033841402,0.833142878371407,0.838750919189493,0.213171820572078,-0.207096463041907,-0.143840295440904,0.0571687925865163,-0.169212423379258,-0.0217781912282247,0.314684800986697,0.362902080885592,0.296386978316894,-0.265586265025022,-0.238355097813731,-0.220867951012718,-0.190744977961708,-0.143061533418277,-0.17…
Mycobacteriaceae_plasmid,0.233319791399073,-0.223426266141052,0.482392363151717,0.873466095734574,0.791158725056686,0.800194963078384,0.0571732458033368,-0.212375984784669,-0.139636631444463,0.15390839272286,-0.0234530180664557,0.0569477835717793,0.160098466105534,0.214687243558929,0.138967310250318,-0.322889945706468,-0.290927083831259,-0.264841021758129,-0.155362129778126,-0.120511494614218,-0.…
Neisseriaceae,-0.101760989760435,-0.343465550188679,-0.00552774362625408,0.546388709536835,0.53056322386727,0.514220282400642,0.00837577539826964,-0.203649120794617,-0.214498178384042,0.138438403194599,0.0436000948923206,0.0589548046720159,0.130227727883664,0.149580295404904,0.0495072826270507,-0.330038848607092,-0.340043121452034,-0.346739712951404,-0.210784682321627,-0.173758531583529,-0.201966…
Neisseriaceae_plasmid,-0.114483063425475,-0.353201296541129,0.0285890774815128,0.602685290332151,0.579600402889734,0.559198306650009,0.0312221066555266,-0.224219432214719,-0.211610151611872,0.141227193890993,0.016368097267821,0.061758561160597,0.174404085137937,0.196937936289289,0.0956340263339748,-0.353324408301065,-0.354737772888934,-0.352736145043956,-0.193078561660798,-0.154985831347184,-0.18…
Nitrosomonadaceae,0.33523103887369,0.0133520887581953,0.393734048080561,0.875134102151274,0.894693266790994,0.881809357935495,0.381406203235717,-0.150314154307662,-0.110496397226073,0.126576326951253,-0.0933665702094732,0.111563823769454,0.411284684802773,0.441408517589243,0.438788645274579,-0.0361607294992776,-0.0208477835976191,-0.0212066413862999,-0.347695484592196,-0.293901699219474,-0.329021…
Nitrosomonadaceae_phage,0.318154170439315,0.368868607794797,0.0236524189130668,0.054269873453222,0.147123730069448,0.0918650666762745,0.397664660241763,0.206028751681202,0.169747457518193,0.282224935130172,0.325029969859964,0.407986390417782,0.00456627276238492,-0.00572785755108969,0.0865037124812352,0.649483694568863,0.628593799634138,0.600472436379215,-0.251392020113361,-0.231621601903446,-0.25…
Nitrosomonadaceae_plasmid,0.323476500854662,-0.027031170646055,0.419201738450463,0.920009563286395,0.931653968079683,0.917193343095288,0.398852855410181,-0.0387383584278422,-0.0259002331185596,0.228474193856009,0.0143781852257822,0.207158348217045,0.437495162668444,0.46977251942117,0.454078502174002,-0.206530008953521,-0.188355519882447,-0.182028378940391,-0.298152847386537,-0.257260573688466,-0.…
Nitrospiraceae,0.603781777306792,0.371601504251205,0.438788888072784,0.698573651455593,0.742666542296121,0.683832664934224,0.554731111819834,0.116726231785896,0.163702800464767,0.441951095599876,0.353923030712918,0.559108024176561,0.237773034394506,0.253580651611029,0.340138631054396,0.258102397260737,0.277931089794693,0.273317097394376,-0.460024133230802,-0.418907013259169,-0.455278390130705,-0.…
Nitrospiraceae_phage,0.466623909989639,0.19657300005201,0.433291778376291,0.788264252149589,0.820476566117453,0.769836159438697,0.456226138687615,-0.0047772413965827,0.0187558687581292,0.358005697054706,0.311140544193978,0.489700608468551,0.327056355682797,0.348524167733717,0.392505721068398,0.0972152341193174,0.115885037305403,0.111331836905465,-0.39143781193868,-0.34265028002065,-0.379288597276…
Nitrospiraceae_plasmid,0.372096153550692,0.0959438952973454,0.36069891033363,0.828774559871545,0.870718912260509,0.827808197958063,0.377080894622714,-0.0994908884171304,-0.100872763182437,0.262373605827256,0.159727367960248,0.35548513327697,0.391812400472268,0.409890917610322,0.431804281474606,0.00329659543892856,0.0125782979466215,0.00347763766362199,-0.385832553504602,-0.328937688700205,-0.3714…
Nocardioidaceae,-0.154115496987914,-0.271630807238014,0.0906698579416129,0.170258226712398,0.0335105994255938,0.0165606578495414,-0.156106791793925,-0.195149536119657,-0.0958925249038829,0.111128627072321,0.361224529250906,0.268553167378396,0.0475968398381649,0.0934319401701469,-0.0178420101527024,-0.243113163303145,-0.214885810659937,-0.181249516242996,-0.0504172347828239,-0.0335263000099752,-0.…
Nocardioidaceae_phage,-0.283068920677769,-0.253679742455436,-0.0667402297970251,0.0291170562531102,-0.103964353120671,-0.114423098196104,-0.208603957970416,-0.24642297595976,-0.151488757236754,-0.126627526692581,0.192131130692097,0.0648820831815223,0.0693831325962904,0.115829612238539,-0.0262654254602914,-0.238480818614237,-0.218290135420767,-0.189652584476935,-0.016457268352796,0.000769862351047…
Nocardioidaceae_plasmid,-0.180131856887358,-0.231015991547627,0.0520672337790914,0.122377134882804,-0.0190028316781602,-0.0320413542674355,-0.172231299046707,-0.2020423782808,-0.10102265220119,-0.00102168570240734,0.262268851199234,0.1661957834584,0.0580308817519227,0.1060909662349,-0.0160584556939462,-0.268038467809001,-0.242422178830413,-0.209771576615662,-0.0317838230549837,-0.0175945842313437…
Pseudomonadaceae,-0.315472847232394,-0.246551672082579,-0.0837507281366674,0.0377417957500866,-0.0331955071510406,0.010804057025051,-0.294574492977995,-0.16801856247925,-0.195880349302354,-0.400063605493861,-0.343083562059448,-0.454842929211859,0.00623370276818649,0.0325614750196626,-0.0978437395690995,-0.472635664834964,-0.470331906524135,-0.464173195695947,0.485607390471503,0.486026665999168,0.…
Pseudomonadaceae_phage,0.316051350281187,0.45021862614811,0.315333823386662,-0.143556517283069,-0.226015265356471,-0.21354847136994,0.243257740782942,0.302689670943137,0.45165067685387,-0.046927769854237,-0.0090329232219693,-0.0414764358026878,-0.117002971673563,-0.0923103506727962,-0.0512887767841785,-0.269947385897611,-0.225428896692821,-0.19842943596795,0.272395806251967,0.229685471563057,0.24…
Pseudomonadaceae_plasmid,-0.222617634569133,-0.194838212260453,-0.0558088467242807,0.357347156013225,0.293308957771811,0.28557998990801,0.0551217732143606,-0.164784298788422,-0.109023153753439,-0.276717755104385,-0.28326131786082,-0.262441730797849,0.289760812899527,0.349484186096104,0.193017135097641,-0.393742976372862,-0.371316933412164,-0.355947116686817,-0.0794774392144108,-0.0497771627589104…
Rhodocyclaceae,-0.528885682399911,-0.277316756732194,-0.733462373715751,-0.409663840015924,-0.370509696981789,-0.343854486910956,-0.527404930003156,-0.426527480117331,-0.513616027393815,-0.38252801379951,-0.294967678711598,-0.358552584679361,-0.224607844697028,-0.257442845419577,-0.321033053489673,0.333162613071694,0.259878787501012,0.215031000301024,-0.194119770815553,-0.13817725209859,-0.168683…
Rhodocyclaceae_phage,0.358619403253922,0.388091326558751,0.0198310404333364,0.0754389231169675,0.175331078419105,0.146623757227506,0.21274301621178,0.0630255845284106,0.011523817571876,0.217416769738313,0.240937335719202,0.391240683631805,-0.026965674789563,-0.0588320683299118,0.0853286557189574,0.630165801755222,0.589367379766769,0.562698874045224,-0.357016307501007,-0.327735015429587,-0.3502032…
Rhodocyclaceae_plasmid,-0.0136405033548368,0.140998004917303,-0.365647013847715,-0.00946246165143817,0.0994518766237335,0.0701252145944675,-0.0730880184784743,-0.293984126054601,-0.356326693477231,-0.0371527634437601,0.0599326527749693,0.13628177835525,-0.0515931353112839,-0.10130607387222,-0.0374611142836646,0.635290142438977,0.577756801673603,0.526896548610356,-0.462394922231954,-0.394204909313…
Saprospiraceae,0.323734644534537,0.287481194776278,0.0588440530886122,0.0122071994533092,0.0962032727507052,0.0439664595841179,0.0547179301256086,0.0274296705508766,-0.0632239151354726,0.248560078609073,0.367261221574175,0.410424311482693,-0.0996735866565063,-0.137267834286075,-0.0107021306974835,0.814206224167581,0.796785599705402,0.770873273503853,-0.238120370506265,-0.222880467108186,-0.237891…
Saprospiraceae_phage,0.315263548388879,0.321814365440088,0.148451546889602,-0.202479277696061,-0.129644065134035,-0.184186543844629,0.317260012322098,0.231724247857169,0.260593193882463,0.310732282749604,0.285882638664275,0.345463048329268,-0.117460655397684,-0.136621818048078,0.00569637627829457,0.697556611825109,0.722334291831928,0.724621138790915,-0.156059753190402,-0.179297453120505,-0.151393…
Saprospiraceae_plasmid,0.283725930756548,0.354104548501462,0.0170600820239593,-0.145845525779772,-0.0455992233662852,-0.101767772097853,0.234381437586746,0.134144406967116,0.0820543116779334,0.208921928688816,0.275741073851995,0.34079133512879,-0.0523387634675454,-0.084788212178713,0.0503263079775787,0.79999053611076,0.797704193812291,0.775066470102572,-0.212133332929935,-0.208992680960896,-0.209…
Sphingobacteriaceae,0.325334091521191,0.537376180266955,0.0817812726372704,-0.309230919556661,-0.257732342527022,-0.302887307621897,0.606467885506515,0.374622865660461,0.554986259696008,0.200637911791126,0.119871030510589,0.19898810794615,-0.0581458826980886,-0.0694014896298242,0.0615058339256412,0.461192822988531,0.506616306336413,0.518681648366927,-0.180223382254711,-0.205870664530281,-0.187434…
Sphingobacteriaceae_phage,0.337217518478022,0.524397655780797,0.114669821088773,-0.286124989656872,-0.237289095459223,-0.282911414772923,0.63098040544851,0.390547220505997,0.579978343240275,0.22369785350166,0.104165121219959,0.197255722453746,-0.0547721069579193,-0.0683390218578641,0.0662301666850742,0.401336683655735,0.454025480449747,0.469416919845105,-0.168175640966972,-0.196840377034543,-0.17…
Sphingobacteriaceae_plasmid,0.305548569182317,0.524428259581351,0.0847888764400452,-0.262017691553213,-0.215720287214548,-0.258940860669159,0.6500193288118,0.350542064403604,0.561055379321921,0.167534107139166,0.0391609063701968,0.141787020275856,-0.00113129147799699,-0.0121739546720462,0.104987412146443,0.333354748147564,0.383941575256045,0.397952150468929,-0.173511871278577,-0.195158202200679,-…
Streptomycetaceae,0.0916428693873218,-0.185036408267128,0.362871218208184,0.0788506753169145,-0.0499953588142628,-0.0831751255485257,0.281603439896575,0.478650697345913,0.484903752615135,0.384640171319904,0.4766749742871,0.45143407721577,-0.0487852775042929,-0.000975560154126075,-0.00914550567421615,-0.134584443000843,-0.0773029117824004,-0.0229784433862563,0.128618763249603,0.0904911408229334,0.…
Streptomycetaceae_phage,0.12833978147959,-0.196661883386412,0.34154305516196,0.509570173692076,0.400637403127593,0.359805729358493,0.259661229592181,0.162003178140738,0.210102052747765,0.375086902068356,0.484132148803368,0.499055503860983,0.0943544178345748,0.149751883439808,0.0920263937273038,-0.144238937255412,-0.0949090675218462,-0.0529014809955845,-0.14268807156424,-0.127562955851296,-0.13628…
Streptomycetaceae_plasmid,0.130998120559105,-0.238806244768669,0.503929568249879,0.148188843467591,0.0200690738501319,0.0116122579000402,0.135883964790818,0.45330719296047,0.411438023250916,0.354432122244458,0.398827010900269,0.355638721039738,-0.0822764697503771,-0.0346681519793355,-0.0419860534216547,-0.321183722158032,-0.271067145576746,-0.216099173774202,0.385100740926876,0.34074783310601,0.3…
Unassigned,-0.00295933673960201,-0.0746385710458447,0.0711660593094689,-0.130095103489734,-0.225697792440232,-0.235729105789974,-0.100836670142078,0.231909804271256,0.17424281222073,0.219632216389018,0.474430382049124,0.384507322361781,-0.100021031760416,-0.0682288369964202,-0.0924041091295016,0.0747443738807773,0.0741589906129005,0.095754647647536,0.164268801346334,0.155372567819759,0.1625879778…
Unassigned_phage,-0.155713385077377,-0.151351179540626,-0.135441662784277,0.0165567572363509,-0.0665779993982263,-0.0494181820129988,-0.179813138403445,0.12155594733254,0.0324461434464725,0.0161726568755423,0.19221276135986,0.0988820210414506,-0.00164215627233191,0.0257986556883365,-0.0675102770498471,-0.32044188516914,-0.345087760209055,-0.339688184602893,0.121256671899051,0.136706192939117,0.12…
Unassigned_plasmid,-0.149910004474439,-0.218608786954948,0.0336607163020464,-0.0766614513990591,-0.206176803654164,-0.18465099821016,-0.0926914435266883,0.267856791674672,0.245434152597347,0.0532857717130856,0.211780795897613,0.0909685442503055,-0.0420913811655967,-0.00264849592528985,-0.0877401408427833,-0.352821168621453,-0.346565101009679,-0.308855464789804,0.211529969401985,0.185261625957749,…
Verrucomicrobiaceae,0.209904508360363,0.400619072876945,-0.24523007956447,-0.247284063847814,-0.151862278949034,-0.172550169873151,-0.0533917921807801,-0.0414189507273718,-0.154806917102065,0.05506326061116,0.120525450361421,0.175742539836462,-0.17006491596966,-0.215744100963007,-0.109476651156436,0.652555301895738,0.589179677577329,0.530027253420999,-0.21922504106956,-0.192149967425501,-0.220420…
Verrucomicrobiaceae_phage,0.155688382305594,0.270313439960249,-0.211370879403316,-0.170958855695013,-0.0908151707876752,-0.102942399050122,-0.087853326718382,-0.0551710305742504,-0.188339241706467,0.109912410370279,0.122605823773552,0.166701501493924,-0.138505272549846,-0.174639263130293,-0.0920168677682672,0.59485553110711,0.527036038976865,0.474589800660932,-0.176068937813206,-0.149806396749682…
Verrucomicrobiaceae_plasmid,0.227412296891075,0.448512811644209,-0.25579274984415,-0.251313795088985,-0.151514126447174,-0.175156950021526,-0.0566954522104776,-0.0510103469920731,-0.162163717360368,0.0112075673935035,0.111241599975748,0.168570191370705,-0.172567477611086,-0.218958301137975,-0.112136639289762,0.629066354969339,0.566858704664987,0.505268871845323,-0.229663670778692,-0.2004343667969…
Xanthomonadaceae,-0.0775823431128553,-0.305872675373003,0.160980324177074,0.667755936735338,0.626965947775343,0.63781426506365,0.162084718091335,-0.201257334892043,-0.175768129731942,-0.142145927145065,-0.287066612503243,-0.17688607874641,0.285466001292161,0.313091887749027,0.208874833244694,-0.466641819676407,-0.454355405285093,-0.443510440569415,0.000249807343829187,0.0426813949071036,0.0237195…
Xanthomonadaceae_phage,-0.0916130470417293,-0.318038015849114,0.112969282915502,0.677624197358901,0.646194952177259,0.657464027875978,0.148548158044858,-0.228688279183373,-0.198095548026237,-0.0859885115365421,-0.254029766695394,-0.145302046617995,0.339426481086437,0.36477544037957,0.258648272899913,-0.476362800617405,-0.470882393264031,-0.46314672335418,-0.100154637284903,-0.0603070432309023,-0.…
Xanthomonadaceae_plasmid,0.0946840367152499,-0.196132481869057,0.270656721790588,0.812443711916054,0.797552805410442,0.79904343313736,0.271237347003887,-0.136157870288641,-0.135313302370788,-0.0195775728627882,-0.225269689449354,-0.0628232407296192,0.349589062663952,0.385054345917944,0.308265678873109,-0.412395155333443,-0.401139058439382,-0.396896690499644,-0.090273060212583,-0.0473442385746716,…
phage_NA,-0.718361584477474,-0.442153090151659,-0.615464374065247,-0.41781358303605,-0.451933669019023,-0.392302879291676,-0.656054802522088,-0.392212580820081,-0.446325116811597,-0.665140482204896,-0.523395917539766,-0.728213983454434,-0.160949392739692,-0.16458344281206,-0.338415244229139,-0.266158356462759,-0.299465952003807,-0.315818214733166,0.2797973170294,0.28350389363022,0.265876599444901…
plasmid_NA,-0.653461283130532,-0.623013721237108,-0.559515941525933,-0.00039855677207348,0.0611336577776977,0.0684241128883972,-0.546522677576869,-0.617742684796842,-0.81074602987572,-0.372619228766132,-0.263761283486108,-0.277890576220059,0.19948620304843,0.157863942599987,0.0597149377043548,0.0297793847706803,-0.0443352578369763,-0.0868184784169906,-0.00882945049143073,0.0503826794008703,0.0216…

## Sheet: all_ts_correlation_pvalue
,"Acidimicrobiaceae","Acidimicrobiaceae_phage","Acidimicrobiaceae_plasmid","Anaerolineaceae","Anaerolineaceae_phage","Anaerolineaceae_plasmid","Chitinophaga","Chitinophaga_phage","Chitinophaga_plasmid","Comamonadaceae","Comamonadaceae_phage","Comamonadaceae_plasmid","Corynebacteriaceae","Corynebacteriaceae_phage","Corynebacteriaceae_plasmid","Cryomorphaceae","Cryomorphaceae_phage","Cryomorphaceae…
Acidimicrobiaceae,NA,2.32945507327997e-09,1.56963331221505e-12,0.00383100883592569,0.00455340518097014,0.00716224689205092,0.00163301905426638,0.0135733909168827,0.00152456737044471,0.000123806054949327,0.0117112077174824,0.000323483528100077,0.292095767861614,0.346942957635224,0.730899283540854,0.203569834178012,0.132087633277143,0.117595293557958,0.238024459987346,0.178444070901831,0.2028336099…
Acidimicrobiaceae_phage,2.32945507327997e-09,NA,0.0280446233493068,0.503519633004865,0.685314930579042,0.553312782059901,0.0028027119858347,0.0308019506281207,0.00172410313631621,0.233413669072819,0.0748135254038664,0.0148575566145535,0.815760406658874,0.743326353028898,0.37716205915086,0.0517174583503484,0.0481781734345423,0.0607508656101192,0.289255285515694,0.25340234693411,0.215566813964226,0…
Acidimicrobiaceae_plasmid,1.56963331221505e-12,0.0280446233493068,NA,3.25549922379764e-05,0.00031382472395336,0.000453418636235714,0.0175740652601193,0.0435024969723661,0.00796266336607809,0.000304835243092327,0.0238488901521992,0.00336514560376067,0.529284928801737,0.709728859418027,0.617780645410761,0.794106911510537,0.861170221138122,0.637372715961522,0.639130570260042,0.848330037901412,0.7019…
Anaerolineaceae,0.00383100883592569,0.503519633004865,3.25549922379764e-05,NA,0,0,0.0724627522626355,0.587734596970655,0.637323609527055,0.0881508233535504,0.960941351769977,0.361275664405431,0.308057479955629,0.190362273628726,0.243898369683211,0.250524198423562,0.338386496757528,0.389370129136504,0.112062979428553,0.186522285350881,0.129986389199723,0.254025161458635,0.276370793528405,0.3767377…
Anaerolineaceae_phage,0.00455340518097014,0.685314930579042,0.00031382472395336,0,NA,0,0.0557948597110107,0.520956702311793,0.454272754508787,0.0983773990971701,0.815513954851367,0.375300686332204,0.161961956274,0.109619780342333,0.115974512462013,0.420623607837845,0.491182602445077,0.504217495739839,0.0681334229488963,0.126449553381838,0.0828934641960872,0.109380951561097,0.146288414531799,0.201…
Anaerolineaceae_plasmid,0.00716224689205092,0.553312782059901,0.000453418636235714,0,0,NA,0.149046408530809,0.433307966467173,0.325771277180186,0.172718839687235,0.485427812809351,0.703085490603454,0.208219849337536,0.143241095114802,0.165817330361577,0.26341392695164,0.295177753935815,0.29940079236803,0.11779598844765,0.194310641998844,0.135799636602794,0.144307473631358,0.225933835763354,0.2980…
Chitinophaga,0.00163301905426638,0.0028027119858347,0.0175740652601193,0.0724627522626355,0.0557948597110107,0.149046408530809,NA,2.70946105196401e-06,6.12399020383236e-11,0.000608679500171849,0.0290743716565292,0.000428752067857197,0.0901907114003295,0.064711858125722,0.0138940295132532,0.901789578172728,0.704803752971475,0.564670459210775,0.0558318962306477,0.041937853086035,0.0571570771152823,…
Chitinophaga_phage,0.0135733909168827,0.0308019506281207,0.0435024969723661,0.587734596970655,0.520956702311793,0.433307966467173,2.70946105196401e-06,NA,0,0.000695761805563411,0.0101643838934427,0.00388803408421978,0.506265134480326,0.66684528964015,0.958137777219603,0.327806786862317,0.471052182965651,0.588767501164638,0.0532250651504387,0.17431143765297,0.076508145258803,0.516123771473083,0.98…
Chitinophaga_plasmid,0.00152456737044471,0.00172410313631621,0.00796266336607809,0.637323609527055,0.454272754508787,0.325771277180186,6.12399020383236e-11,0,NA,5.74491071860805e-05,0.00358123422038847,0.000752567246685265,0.616164558991758,0.788772056640963,0.788618505338645,0.455427988162026,0.807604702009685,0.928927681575558,0.713547236946769,0.886189369413032,0.847267971539055,0.905883106276…
Comamonadaceae,0.000123806054949327,0.233413669072819,0.000304835243092327,0.0881508233535504,0.0983773990971701,0.172718839687235,0.000608679500171849,0.000695761805563411,5.74491071860805e-05,NA,1.17399423071873e-07,6.90603130237832e-12,0.887094302502613,0.882394486712408,0.297406974940586,0.894224675466428,0.667344733017505,0.48512743704203,0.174013973630954,0.0924238681938954,0.14914647632756…
Comamonadaceae_phage,0.0117112077174824,0.0748135254038664,0.0238488901521992,0.960941351769977,0.815513954851367,0.485427812809351,0.0290743716565292,0.0101643838934427,0.00358123422038847,1.17399423071873e-07,NA,0,0.779578450351757,0.778936565755429,0.315105969582918,0.0275950859382075,0.0147087078516837,0.00771008484884916,0.567753034719632,0.512023564783546,0.575145287223164,0.158526311923868…
Comamonadaceae_plasmid,0.000323483528100077,0.0148575566145535,0.00336514560376067,0.361275664405431,0.375300686332204,0.703085490603454,0.000428752067857197,0.00388803408421978,0.000752567246685265,6.90603130237832e-12,0,NA,0.195287426830022,0.211240956079862,0.0217900050387831,0.0638508748036759,0.0392211607245045,0.0232810036092759,0.197293528388204,0.158861081823813,0.193388379378272,0.117739…
Corynebacteriaceae,0.292095767861614,0.815760406658874,0.529284928801737,0.308057479955629,0.161961956274,0.208219849337536,0.0901907114003295,0.506265134480326,0.616164558991758,0.887094302502613,0.779578450351757,0.195287426830022,NA,0,0,0.133338047970958,0.129052823147493,0.132228807183838,0.370438221936803,0.457116927044477,0.389791646516001,0.542976074630082,0.485320899460627,0.4611338970040…
Corynebacteriaceae_phage,0.346942957635224,0.743326353028898,0.709728859418027,0.190362273628726,0.109619780342333,0.143241095114802,0.064711858125722,0.66684528964015,0.788772056640963,0.882394486712408,0.778936565755429,0.211240956079862,0,NA,0,0.0938672498588964,0.0997889062656854,0.109822589958311,0.389684278623736,0.46076331281347,0.392440172483123,0.685342058889311,0.58952495411143,0.570743…
Corynebacteriaceae_plasmid,0.730899283540854,0.37716205915086,0.617780645410761,0.243898369683211,0.115974512462013,0.165817330361577,0.0138940295132532,0.958137777219603,0.788618505338645,0.297406974940586,0.315105969582918,0.0217900050387831,0,0,NA,0.334192107942351,0.348203977327034,0.367479891480814,0.271158619611796,0.313972235265501,0.284113975337501,0.314160521433346,0.290018824693448,0.27…
Cryomorphaceae,0.203569834178012,0.0517174583503484,0.794106911510537,0.250524198423562,0.420623607837845,0.26341392695164,0.901789578172728,0.327806786862317,0.455427988162026,0.894224675466428,0.0275950859382075,0.0638508748036759,0.133338047970958,0.0938672498588964,0.334192107942351,NA,0,0,0.056316634397555,0.102558851585847,0.0608653222647164,0.140776758499765,0.0636866549333299,0.0602395520…
Cryomorphaceae_phage,0.132087633277143,0.0481781734345423,0.861170221138122,0.338386496757528,0.491182602445077,0.295177753935815,0.704803752971475,0.471052182965651,0.807604702009685,0.667344733017505,0.0147087078516837,0.0392211607245045,0.129052823147493,0.0997889062656854,0.348203977327034,0,NA,0,0.0429833957648826,0.0785516072468153,0.0458505691853675,0.142475513670472,0.0526704921835197,0.0…
Cryomorphaceae_plasmid,0.117595293557958,0.0607508656101192,0.637372715961522,0.389370129136504,0.504217495739839,0.29940079236803,0.564670459210775,0.588767501164638,0.928927681575558,0.48512743704203,0.00771008484884916,0.0232810036092759,0.132228807183838,0.109822589958311,0.367479891480814,0,0,NA,0.0456480066684302,0.0764778816613729,0.0465743758950823,0.171655440541101,0.061851019448028,0.06…
Flavobacteriaceae,0.238024459987346,0.289255285515694,0.639130570260042,0.112062979428553,0.0681334229488963,0.11779598844765,0.0558318962306477,0.0532250651504387,0.713547236946769,0.174013973630954,0.567753034719632,0.197293528388204,0.370438221936803,0.389684278623736,0.271158619611796,0.056316634397555,0.0429833957648826,0.0456480066684302,NA,0,0,0.00014428325252247,2.63962635105308e-06,3.594…
Flavobacteriaceae_phage,0.178444070901831,0.25340234693411,0.848330037901412,0.186522285350881,0.126449553381838,0.194310641998844,0.041937853086035,0.17431143765297,0.886189369413032,0.0924238681938954,0.512023564783546,0.158861081823813,0.457116927044477,0.46076331281347,0.313972235265501,0.102558851585847,0.0785516072468153,0.0764778816613729,0,NA,0,0.00184475634575665,8.86935447277359e-05,0.0…
Flavobacteriaceae_plasmid,0.202833609945004,0.215566813964226,0.70199725900622,0.129986389199723,0.0828934641960872,0.135799636602794,0.0571570771152823,0.076508145258803,0.847267971539055,0.149146476327562,0.575145287223164,0.193388379378272,0.389791646516001,0.392440172483123,0.284113975337501,0.0608653222647164,0.0458505691853675,0.0465743758950823,0,0,NA,0.00138744498663668,5.16879800738224e-…
Gordoniaceae,0.092232472145954,0.116803505446896,0.732331371880227,0.254025161458635,0.109380951561097,0.144307473631358,0.0580550334645156,0.516123771473083,0.905883106276879,0.0887231299841931,0.158526311923868,0.117739211104428,0.542976074630082,0.685342058889311,0.314160521433346,0.140776758499765,0.142475513670472,0.171655440541101,0.00014428325252247,0.00184475634575665,0.00138744498663668,…
Gordoniaceae_phage,0.130686204301264,0.140747490224297,0.547384413979322,0.276370793528405,0.146288414531799,0.225933835763354,0.0157162877269257,0.983486207125795,0.453748859502224,0.0538072360880799,0.0623406843594911,0.0430061756816318,0.485320899460627,0.58952495411143,0.290018824693448,0.0636866549333299,0.0526704921835197,0.061851019448028,2.63962635105308e-06,8.86935447277359e-05,5.1687980…
Gordoniaceae_plasmid,0.167166038410607,0.14695768288791,0.438916887562748,0.376737793611045,0.201315870041494,0.298065578305181,0.0157489964475346,0.996148536236277,0.491632031638176,0.0663992323688369,0.0794137821382042,0.0548709399205203,0.461133897004015,0.57074322161,0.275668904388031,0.0602395520954988,0.0529176963165827,0.0643368975140246,3.59406655592309e-06,0.000111088468119025,7.38866876…
Intrasporangiaceae,0.000743038914033045,1.00814524932602e-05,0.0688639930263666,0.000405359053357479,0.000827394861959041,0.000430706754399157,0.0220295117177121,0.00269808217146239,6.99203511440594e-05,0.0344529993354743,0.12424607512674,0.0605455835636453,0.0376902402910986,0.0257890919412733,0.401730658959394,0.00393648257339407,0.00174416624019713,0.00112280262840558,0.762140683370451,0.95104…
Intrasporangiaceae_phage,0.00224574642505493,0.00014501326600036,0.0481994101171501,0.00164342601403344,0.00462852898817179,0.00229753756047701,0.108780446232189,0.0221155695580157,0.00673874581015532,0.12688387805074,0.0936676245475212,0.0698569074042519,0.0704569902906611,0.0461449747423832,0.535666824329562,3.35171964818137e-05,1.40065868170502e-05,9.23244181771921e-06,0.319791158343912,0.4589…
Intrasporangiaceae_plasmid,0.0598134232947656,0.0186867596987204,0.045911423647589,0.000114890954699298,0.000112671579093115,0.000119529215360625,0.674136265443546,0.00526622247479436,0.00512420851077966,0.430915905521265,0.415835721929696,0.539903243437748,0.0323051930872933,0.023958930836143,0.232738148810203,0.0895919946893584,0.0657236993596659,0.04720652733686,0.000571796548238357,0.00311703…
Kofleriaceae,0.0305313646501921,0.14901914672043,0.104689594110867,0.26183859046665,0.303054457455386,0.333489258484908,0.360540821601387,0.123120821563768,0.390219513338546,0.00881729516601926,0.0293563319845314,0.00965212200056165,0.081273343567267,0.0473772187108641,0.34647512552257,0.00334591123110428,0.00455795402057957,0.00359460953720991,0.198982381797627,0.34196048586692,0.25422869856398,…
Kofleriaceae_phage,0.109589347331775,0.263111723002446,0.33320849779146,0.0807506978945662,0.108221275563462,0.137905612240856,0.0906064040704047,0.319463267002599,0.772540738679169,0.034556825429275,0.0616196765785331,0.0430706522701219,0.0490056651352448,0.0242497125701511,0.209297631801515,0.00154284740867316,0.00259781714409391,0.00229933021314377,0.220723341416114,0.363716891902379,0.2787726…
Kofleriaceae_plasmid,0.0255008167489541,0.0792839488499268,0.14352557926574,0.122512963915554,0.159017612177817,0.180199871576453,0.30058907308987,0.1228821694436,0.348061870461352,0.0121925868795323,0.0271992926748275,0.0155221782303907,0.0388753127816455,0.020053898706311,0.218434614965767,0.00168773235127473,0.00221091119734629,0.00177857016466865,0.241243539906503,0.408323754861191,0.30931421…
Leptospiraceae,2.64473304589785e-07,0.00456302785848028,2.60859160938764e-08,0.00788922037728734,0.0144659965832679,0.0544861786026467,8.5367623192667e-08,0.000433031838126263,1.81571546784554e-05,9.39847206571365e-06,2.72710140589716e-05,3.20723527735822e-08,0.840148643271171,0.699632053660139,0.199266446443538,0.0744382969679833,0.0232381875212062,0.0107539632608993,0.797557993304963,0.65861321…
Leptospiraceae_phage,3.60098114882135e-07,0.00335854969094962,2.39123409961906e-08,0.0135413380512832,0.0204938370845884,0.065850494336956,3.26613324830305e-07,0.000163082500454603,2.35971767663656e-05,2.87118225594796e-05,7.18577505933737e-05,1.23542378105412e-07,0.744256444268597,0.631395427816613,0.153152608327568,0.115417911041779,0.0455939280713042,0.0243834268256302,0.76893352098076,0.94740…
Leptospiraceae_plasmid,3.23612776798043e-07,0.00349119719905833,4.46310794988136e-08,0.0119641310194862,0.0188745527699554,0.0652722563550219,1.85249163564549e-07,0.000293943333155244,2.57599623829652e-05,1.7088908259133e-05,3.94614151937311e-05,5.45924412342913e-08,0.822564359803602,0.697916328287505,0.187283126949231,0.0751624452473509,0.0257050347655912,0.0128298268361875,0.974135286779275,0.8…
Microthrixaceae,1.22477583630598e-11,7.83328957254525e-12,6.32319755360378e-05,0.410790974688024,0.398192402119821,0.332021331994993,0.00031561631446797,0.00219629377318742,2.25837109990579e-06,0.0014837581603091,0.0164672217240747,0.00209250403085859,0.113701485193239,0.110087276334855,0.900975374091877,0.113722365719638,0.0584416449432987,0.0449790358909665,0.297356427357087,0.166906257519316,0…
Microthrixaceae_phage,9.17703690817007e-11,1.16696696750296e-09,4.56397305834688e-05,0.451497852448013,0.443694452176513,0.35445543848914,0.00012610848810457,0.00135878178678839,7.74582719076378e-07,0.000272627290788474,0.0105732518716508,0.000564461190800447,0.191591107808695,0.186760943350591,0.876591398216191,0.0719385484157828,0.0305230924789668,0.0201748656485621,0.321800902385649,0.17959131…
Microthrixaceae_plasmid,1.82076576038526e-13,2.70783395706076e-12,1.25494531701964e-05,0.666535175272619,0.661116916259471,0.56273509177382,0.000125999057352111,0.000961738115939692,1.01508718919341e-06,0.000476416042846761,0.00935981397511032,0.000549656364410289,0.158139671817058,0.156965781980654,0.923900966345337,0.107386802375058,0.0556886965760157,0.0414880983353445,0.277223344993111,0.1550…
Moraxellaceae,1.15639942066537e-10,2.49544349495423e-05,1.14475672545744e-05,0.0451167884791528,0.0170561575771013,0.0480685298167236,5.32935445551885e-07,0.000315067245564293,0.000239791820846325,7.15390109928826e-06,0.000377310994785107,1.47971554564919e-07,0.955015588122452,0.952104881479179,0.155046316801913,0.0019857956861713,0.000972371722743226,0.000812003075408851,0.137690765661805,0.1036…
Moraxellaceae_phage,5.77750114416631e-09,5.66904151051428e-05,0.000485562149520558,0.0642808220094602,0.0183443708284585,0.0495565344767135,1.02247527267174e-06,0.00356954635254692,0.00189974100129375,1.44110072790582e-05,0.002280679716125,1.67892048219542e-06,0.763809016568731,0.817277453976695,0.106137005821491,0.000731258964620007,0.000397558008415455,0.000403209704732621,0.0164153319642493,0.…
Moraxellaceae_plasmid,8.42085734475972e-10,5.01559893728576e-05,0.000112760097298548,0.0574984591365084,0.0190578461194173,0.0518618817284584,1.51716368534949e-06,0.00125279185953575,0.000852354095847385,4.69763192034733e-06,0.000762451126823827,3.55499574222762e-07,0.9929692993319,0.973899168018596,0.177926522475753,0.000902078228193659,0.000466560630729251,0.000433815410368465,0.048626665960293…
Mycobacteriaceae,0.0341757914797345,0.169816810648992,2.08053206744996e-05,0,3.32178728967847e-13,2.78665979180914e-13,0.247104494172961,0.265375532724169,0.638076860093372,0.130179377971702,0.98327555252495,0.503816077148465,0.374840396642633,0.223991391811501,0.358706506578335,0.156393978241492,0.286709541851885,0.397471818894325,0.24922640100328,0.350930965994282,0.275843550242822,0.8936404606…
Mycobacteriaceae_phage,0.203304740965964,0.159857473337395,0.00611276360823032,0,3.35287353436797e-14,1.55431223447522e-14,0.133114243927511,0.144796341983817,0.31393098360881,0.690282592344734,0.235210521924964,0.87943176014498,0.0245086147547617,0.00886337674439952,0.0346984890655548,0.0596153260132835,0.0921102799000213,0.11934858057743,0.179995462518861,0.316585693559923,0.220796770958387,0.6…
Mycobacteriaceae_plasmid,0.0994022178714118,0.115020685017079,0.00033742355580868,0,4.88320495151129e-12,1.84918746981566e-12,0.690259679270489,0.134602956067396,0.32842961130474,0.280891927835805,0.870236400190011,0.691420092142865,0.261758467475819,0.130313649585994,0.330776345734483,0.0208322391894296,0.0383436282350256,0.0603613590866714,0.276317900808905,0.399583964759215,0.290593662817819,0…
Neisseriaceae,0.477362914024289,0.0136020778035164,0.969290947419811,3.35751689801711e-05,6.20571897549382e-05,0.000113420978306911,0.953483302207017,0.151754757991072,0.130660614529639,0.332638184624668,0.761286137814774,0.681115312051358,0.362378093621146,0.294803220951466,0.730094824357753,0.0180197298523153,0.0146292578145231,0.0126778074197889,0.137617036292515,0.222683751276026,0.1552384369…
Neisseriaceae_plasmid,0.423746058892191,0.011010857161116,0.84214858084408,2.87246701935473e-06,8.32019343044443e-06,1.99532352791465e-05,0.827822058475355,0.11370347952675,0.136047285658659,0.32289496794941,0.909236775263171,0.666816175230305,0.220943193627344,0.166003664954077,0.504411495978747,0.0109810235160814,0.0106434773449855,0.0111242078823417,0.174626786188113,0.27749713442175,0.1967731…
Nitrosomonadaceae,0.0161851099105728,0.925908994946647,0.00425550785383422,0,0,0,0.00575375009657719,0.292413515755244,0.440169244168981,0.376106204621698,0.514616362737705,0.435737622058143,0.00271528468994542,0.00118521967251839,0.00127769219029328,0.801103244020403,0.88454690554909,0.882573432247277,0.0124183736427421,0.0363204789359306,0.0183989638850885,0.054602708980366,0.0732306845575172,0…
Nitrosomonadaceae_phage,0.0228926121899478,0.00773115875916108,0.869142730124624,0.705255886771318,0.302894685203825,0.521430749911816,0.00385606632685853,0.146925690277961,0.233711657770715,0.0448011439081473,0.0199538831121124,0.00295993019230334,0.974630413577978,0.968179787687511,0.546124113227069,2.52019955571114e-07,7.84809387699426e-07,3.19225833367298e-06,0.0751594643437743,0.101959593532…
Nitrosomonadaceae_plasmid,0.0205883044901678,0.850649494649824,0.00219961142745606,0,0,0,0.00374199983170032,0.787244813894721,0.856831209331463,0.106833236343592,0.920232927121962,0.144673629926965,0.00132568400229349,0.000505221441658321,0.000817163032091006,0.145923156068021,0.18561478686424,0.201098857991292,0.0335828216394147,0.0683836029913898,0.0411516554817188,0.0993408641157769,0.1045506…
Nitrospiraceae,2.72528261868743e-06,0.00725596637746073,0.00127768332960021,1.1991939441458e-08,4.40619096764294e-10,3.18231179186057e-08,2.3982095209707e-05,0.414660185996,0.251029307833462,0.0011668346871081,0.0108369492365645,2.00280649853557e-05,0.0929312744950743,0.0725729243214717,0.0145997184224487,0.0674528647959201,0.0483004432889638,0.0523053271431304,0.000682909968641843,0.002217126089…
Nitrospiraceae_phage,0.000557416239411079,0.166805508635925,0.00149296416282363,6.59827747995223e-12,1.72750702631674e-13,4.0440983894996e-11,0.000766153636712952,0.973458710500292,0.89606445692838,0.00989706750609631,0.0262573193465894,0.00026516737254223,0.0191512434768772,0.0121971367285645,0.00438757515867216,0.497356860154084,0.418054256910228,0.436698632643955,0.00450530540055771,0.01384099…
Nitrospiraceae_plasmid,0.00717272744765807,0.503024984225833,0.00931631798484034,5.99520433297585e-14,0,6.79456491070596e-14,0.00637917219261674,0.487294022199183,0.481235843249171,0.0628850461759389,0.262880302601625,0.0104686304171513,0.00446369747030206,0.00281639165555969,0.00155652655669591,0.981683134748657,0.93019181481688,0.980677395894739,0.005169844952571,0.0184307034860267,0.0072893099…
Nocardioidaceae,0.280237271929332,0.0538344825216992,0.526887029997515,0.232286903371397,0.815414948464461,0.90817355591095,0.273994071733566,0.169960129764359,0.50325470654256,0.43754140489963,0.00920647927189644,0.0567184480766063,0.740137903356765,0.514320711602067,0.901102741994103,0.0856090535580036,0.129949993405113,0.203066213141602,0.725326868219132,0.815329978463169,0.704608212401161,0.1…
Nocardioidaceae_phage,0.044138314978706,0.0724575103514369,0.641699451834415,0.839271588288807,0.467827380469622,0.423990484135911,0.141829054756535,0.0813026891146331,0.288614901938355,0.375911586116142,0.176792316494574,0.65102342738773,0.62853171108788,0.418278442506818,0.854834115706019,0.0919336955866004,0.123833405551733,0.182549066722727,0.908744399225244,0.995722071394029,0.84628453634680…
Nocardioidaceae_plasmid,0.205913014605047,0.102883781642277,0.716707598099825,0.392272505582869,0.894703589485411,0.823375538038981,0.226839312614015,0.15508097077253,0.480581122789418,0.994322773362557,0.0629940318065536,0.243784779062759,0.68585204667925,0.458721877702104,0.91094678453961,0.0572126963649588,0.0865302245605766,0.139562051325244,0.824772720561345,0.902467523353226,0.7737158504496…
Pseudomonadaceae,0.0241333849022887,0.0811387505831194,0.559018298415468,0.792595275104985,0.817120639981847,0.940019185099041,0.0358753283077502,0.238578780399348,0.168335162973635,0.00362883475435205,0.0137135754946081,0.000798667202704717,0.965371285100871,0.820555388074214,0.494566964601264,0.000461634566799596,0.000496424408106044,0.000601356044500179,0.000303685509470242,0.00029951896994706…
Pseudomonadaceae_phage,0.0238610112422684,0.000916566061751833,0.0241992285985231,0.314896702511261,0.110763713629001,0.132413991237887,0.0854172883387054,0.0308521051204038,0.000878486388683708,0.743665435236493,0.949838181730017,0.772595011574197,0.413547050700038,0.519405201173504,0.720769824097684,0.0553969027282917,0.111717129616319,0.162755713309299,0.0531363474062356,0.104936873674526,0.08…
Pseudomonadaceae_plasmid,0.116375514027119,0.170655809331678,0.697292684200611,0.0100437356969763,0.0367164334233618,0.0422135165692383,0.700843919349075,0.247868830757026,0.446326634415864,0.0493285892502104,0.0439883428199255,0.0628142507495406,0.0391617741893278,0.0119450750340531,0.174766603633111,0.00425456082982878,0.00730423309840078,0.010361790990105,0.579312230405377,0.72867964553311,0.5…
Rhodocyclaceae,6.61145404379226e-05,0.0488188104521452,9.2618068769923e-10,0.00283317611266187,0.00744267216111294,0.0134893499740463,6.989645080413e-05,0.00180193203880252,0.00011591055990845,0.00560056418868182,0.0356172725249067,0.00977667509499902,0.11306265902239,0.0681812167593128,0.0216206312074649,0.0168959582527572,0.0655219943676444,0.129684576273231,0.172269111800071,0.333559892420314,…
Rhodocyclaceae_phage,0.00976205262828733,0.00489238393275038,0.89014203175664,0.598793466855363,0.218460376226123,0.304558858173706,0.133914835081852,0.660392270017317,0.936031342690967,0.12538141567218,0.0885359407712902,0.00452733809438177,0.851007256748952,0.681743855798991,0.551610231601532,7.22617597759267e-07,5.35870316498155e-06,1.724302327899e-05,0.0101181263408223,0.0188886175028045,0.01…
Rhodocyclaceae_plasmid,0.924313187617662,0.323688816026331,0.00832581910781283,0.947456128347794,0.487465628180454,0.62485470447845,0.61026474615899,0.0362656976733944,0.0102747138852299,0.795762212745147,0.676115356857267,0.340297562910572,0.719180672035471,0.479344413538947,0.794103951487824,5.50339145810597e-07,9.02635434463228e-06,7.12399136997277e-05,0.000635168631283545,0.00420581551617993,…
Saprospiraceae,0.0204817157036581,0.0408024251549524,0.681682471343399,0.932246493872375,0.501865899439601,0.759340093612791,0.702934204274752,0.848473388360092,0.659388895513207,0.0786138963351886,0.00802308199489277,0.00277731132324988,0.486490785773966,0.336782041470174,0.940584029289289,3.70370401014952e-13,2.68274291670423e-12,3.66819907782201e-11,0.0924406784985563,0.115933822901304,0.09276…
Saprospiraceae_phage,0.0242325692202929,0.0212858912195375,0.298503508679896,0.154171256424326,0.364551811694869,0.195717972211826,0.0233002728093639,0.101803587883111,0.0647580211189784,0.0264653001360751,0.0419862478487172,0.0130315846090232,0.411709869038313,0.339082676234331,0.968354587813705,1.28511921104746e-08,2.18557572040368e-09,1.83827730815267e-09,0.274140478663461,0.20805656805428,0.2…
Saprospiraceae_plasmid,0.0436278986355219,0.0107935851004153,0.905416742744701,0.307160902070886,0.750685330121211,0.477333404760448,0.0978288118022133,0.347995679797782,0.567034480288903,0.14120899726155,0.0501690649565796,0.014399209315775,0.715292491774327,0.554142239349538,0.725802845086455,1.89115390014649e-12,2.42827979946014e-12,2.45967690659654e-11,0.135059338809623,0.141071302082775,0.14…
Sphingobacteriaceae,0.0198316380407579,4.78168522533018e-05,0.568329657715309,0.0272420373828233,0.0678607534672455,0.0307374762577064,2.39380750066687e-06,0.00676036303457517,2.37331788748296e-05,0.158032110569269,0.402112143362218,0.161551162068554,0.685261807261716,0.628440643932858,0.6681003767493,0.000658986203684098,0.000148619718173482,9.64984995390772e-05,0.205678838893065,0.1472429269707…
Sphingobacteriaceae_phage,0.0155265558109814,7.81941032510503e-05,0.42298532494877,0.041804982862589,0.0936181888382275,0.0442614007062785,6.9222889242937e-07,0.00460559850826603,8.18189862394902e-06,0.114568358807286,0.466963627336344,0.165307711520479,0.702653659083514,0.633720407611817,0.644253523992244,0.00351310642935321,0.000818460092064877,0.000510886608868333,0.238133737985712,0.166217748…
Sphingobacteriaceae_plasmid,0.0292281480713794,7.81053028335865e-05,0.554139123868748,0.063255951935119,0.128430071303242,0.0665359087432829,2.44505765856218e-07,0.0116725135483082,1.84700746106436e-05,0.239954943663828,0.784979108570738,0.32096105945402,0.993713735812903,0.932430583419654,0.463434893270356,0.0168288282981015,0.00541262333395887,0.00382819028575976,0.223351307341263,0.16994079418…
Streptomycetaceae,0.522442972372041,0.193627352922808,0.00886958761500911,0.582316680323189,0.72753613855903,0.561732244237799,0.0452944208986268,0.000380941130964096,0.000310796180690076,0.00532179503906249,0.000405914030620735,0.000884153235035878,0.733885194236013,0.994579076444802,0.949213800303572,0.346402108504645,0.589766058864325,0.872840302425713,0.368389380841234,0.527705316479611,0.342…
Streptomycetaceae_phage,0.36943777354609,0.166609953417679,0.0141712026694627,0.000133907836851632,0.00357626474720885,0.0095055649683724,0.0657560715480714,0.256050990419424,0.138925345519528,0.00668691808995625,0.000318766978630869,0.000193234787187579,0.510157732148237,0.294243336837084,0.520696435854451,0.312577567226891,0.507662943994583,0.712362849876278,0.317863830346998,0.372366482868317,…
Streptomycetaceae_plasmid,0.359521016616139,0.0914778339612936,0.000163265696378589,0.29936900050459,0.888831650909477,0.935541443228064,0.341722288771993,0.000836214654817091,0.00270435977511396,0.0107157066866792,0.00374444893554626,0.0104330064567653,0.565981672261589,0.809156091100751,0.769876835246556,0.0215557364686094,0.0543536101052418,0.127744400462473,0.00526264582249159,0.0144124994540…
Unassigned,0.983556772697993,0.602688158623383,0.619712558599833,0.36287133075852,0.11127913820652,0.0958593630438789,0.481393569167772,0.101522038771687,0.221377133434408,0.121482842654782,0.000436075818564419,0.00533896405306011,0.484965152147224,0.634268995237045,0.518979206220561,0.602172664879844,0.605027185749976,0.50387154267721,0.249371893678179,0.27628523762925,0.254315575052555,0.057504…
Unassigned_phage,0.275220138733578,0.289058147886213,0.343310680185049,0.908195091492251,0.642511355051337,0.730562239898551,0.206729948448593,0.395481008704917,0.821180535492555,0.910316056529757,0.176604974645687,0.489975921567051,0.990875107083572,0.857386854916887,0.637851322203761,0.0218768480680573,0.0131371762755359,0.0147394811053976,0.396654132332979,0.338781641473858,0.370280369513319,0…
Unassigned_plasmid,0.293728006948575,0.123272220116755,0.814602617086956,0.592865827072029,0.146629050909431,0.194573462571598,0.517674781865604,0.0573879802153066,0.0825709985729051,0.710364498666716,0.135724458077857,0.525520846857164,0.769315382988227,0.985283724370052,0.54037990999785,0.0111034141788682,0.0127257026239009,0.0274392320597321,0.13619917386208,0.193076003247223,0.130888441850012…
Verrucomicrobiaceae,0.139305679681895,0.00357793368844073,0.0828346760215628,0.0802107433538226,0.287413734617945,0.225967277952058,0.709813520123432,0.772901793398951,0.27805897420488,0.701146644091602,0.399528978963776,0.217364584596774,0.23282542575468,0.128386894110672,0.444426207299907,2.11688938378529e-07,5.40493588419011e-06,6.33279786468322e-05,0.122192380775261,0.17674907358489,0.1201179…
Verrucomicrobiaceae_phage,0.275298183261071,0.0550540818978822,0.136500911590002,0.23034228213296,0.526222153574435,0.47223734162929,0.539855537422833,0.700589113836425,0.185653494619702,0.44260433717822,0.391381714608079,0.242332722200892,0.332402432177461,0.22031145583957,0.520739780918275,4.15846130885633e-06,7.0868957012582e-05,0.000433868592220055,0.216498060072329,0.294065607026652,0.216689…
Verrucomicrobiaceae_plasmid,0.108517278980949,0.000963854546944587,0.0700309029082362,0.075253243537257,0.288533216264763,0.218925265898006,0.6927196287687,0.722224618428454,0.255573792419743,0.937783345048489,0.437072760414053,0.237018384604706,0.225920011899745,0.122658896654354,0.43336979041747,7.65608330066669e-07,1.44654698366331e-05,0.000155808036077509,0.104970774370315,0.158463206254825,0…
Xanthomonadaceae,0.588418013054204,0.0290486270063282,0.25910547412035,8.66824376721809e-08,8.54445957765293e-07,4.80364170662995e-07,0.255808540470292,0.156725506331782,0.217296561108789,0.319725088973178,0.0411067825700728,0.214339280009978,0.0422993752985232,0.0252820527643678,0.141300707958472,0.000557106083131309,0.000810419173945753,0.00111540975149338,0.99861187857831,0.766172473939127,0.8…
Xanthomonadaceae_phage,0.522578902859842,0.022945227217837,0.42994080898214,4.72073031776432e-08,3.03101224563562e-07,1.59540236577271e-07,0.29818562515669,0.106496166245483,0.163478734808964,0.548526260220638,0.0720509920636037,0.308986477126307,0.0148212048804224,0.00849335754444414,0.0668547503398476,0.000409992625784117,0.000487902639559223,0.000620670049656713,0.484379158686717,0.67420465875…
Xanthomonadaceae_plasmid,0.508674373223194,0.167777175266234,0.0547341469909075,4.56967796935714e-13,2.4686919175565e-12,2.09832151654155e-12,0.0541964313404084,0.340740930074228,0.343772501323284,0.891537697756037,0.111977075075501,0.661416557744846,0.011917811773271,0.00526857798609282,0.0277514051125058,0.00263704206803905,0.00353085529491715,0.00393140918200485,0.5287046851115,0.7414690730827…
phage_NA,2.9402171808357e-09,0.00116005568608868,1.5368507173541e-06,0.00228319214797379,0.000871131682605775,0.00440972707406928,1.73125441982336e-07,0.00441961992215356,0.00102770029062604,1.01445628342134e-07,8.1152301107279e-05,1.39578482105662e-09,0.259198222078647,0.248453744807332,0.0151406355275077,0.0590476716099415,0.0327726207008627,0.023970464887006,0.046753156308164,0.043799851151107…
plasmid_NA,2.00999788368961e-07,1.04820980895148e-06,1.96920112554011e-05,0.997785314208016,0.669993257176678,0.633296890424606,3.3396594952162e-05,1.37068620675862e-06,5.57776047571679e-13,0.00708560956803184,0.061455524096631,0.0483344896340554,0.160482731820566,0.268562045146459,0.67722739473013,0.835665460002021,0.757382613233444,0.544658994149162,0.950966715414079,0.725507744056755,0.8802964…
