# Supplementary material for: Roles of bacteriophages, plasmids and CRISPR immunity in microbial community dynamics revealed using time-series integrated meta-omics
Source: Nat Microbiol. 2020 Nov 2;6(1):123–35. doi: 10.1038/s41564-020-00794-8 (PMC7752763; doi:10.1038/s41564-020-00794-8)
Supplement: Supplementary file 9 — Source Data for Supplementary Fig. 4: Pearson correlation and P values between the 79 family-level groups of rMAGs and iMGEs, for the entire time series (N = 51 time points) and for the overlapping shorter-time intervals (N = 20 time points for each time interval). [file 41564_2020_794_MOESM9_ESM.xlsx]

## Sheet: CRISPR
Sample	Date	Omic level detection of CRISPR elements															Tools that predicted CRISPR elements															Total
		MG			MGMT			MT			Average			Median			metacrt			crass			both			Average			Median
		spacers	repeats	flanks	spacers	repeats	flanks	spacers	repeats	flanks	spacers	repeats	flanks	spacers	repeats	flanks	spacers	repeats	flanks	spacers	repeats	flanks	spacers	repeats	flanks	spacers	repeats	flanks	spacers	repeats	flanks	spacers	repeats	flanks
A01	2010-10-04	4061	29	206	3482	703	153	1326	99	120	2956.33	277	159.667	1326	111	139	495	111	139	2384	13	328	3318	71	NA	2065.67	65	233.5	495	111	1728.5	8869	831	479
A02	2011-01-25	1329	44	112	708	385	67	1265	157	41	1100.67	195.333	73.3333	708	157	60	325	115	60	1039	22	156	1227	82	1	863.667	73	72.3333	325	115	60	3302	586	220
D01	2012-04-17	6351	218	286	2314	944	247	2423	625	60	3696	595.667	197.667	2314	625	229	1082	346	229	3357	41	349	4014	181	5	2817.67	189.333	194.333	1082	346	229	11088	1787	593
D02	2011-03-29	4867	259	262	1166	623	214	1063	654	16	2365.33	512	164	1063	623	209	981	392	209	2703	40	280	2158	180	1	1947.33	204	163.333	981	280	209	7096	1536	492
D03	2011-06-24	7102	308	327	1939	847	246	1870	593	48	3637	582.667	207	1870	593	241	1103	370	241	4198	46	373	3479	198	3	2926.67	204.667	205.667	1103	370	241	10911	1748	621
D04	2011-09-12	7716	329	346	1881	840	270	1932	739	77	3843	636	231	1881	739	261	1100	365	261	5159	58	423	3478	228	NA	3245.67	217	342	1100	365	1869.5	11529	1908	693
D05	2011-11-29	6885	83	250	6131	1268	316	2670	295	118	5228.67	548.667	228	2670	295	265	808	188	265	3447	19	360	5113	119	7	3122.67	108.667	210.667	808	188	265	15686	1646	684
D06	2011-06-03	4837	233	225	1305	603	170	1133	422	27	2425	419.333	140.667	1133	422	164	766	287	164	2772	39	251	2399	159	3	1979	161.667	139.333	766	251	164	7275	1258	422
D07	2012-04-04	2591	124	137	872	487	143	1623	629	38	1695.33	413.333	106	872	487	134	757	231	134	1435	21	178	1944	154	NA	1378.67	135.333	156	757	178	1039	5086	1240	318
D08	2012-02-08	8496	417	356	2536	1511	405	1760	776	31	4264	901.333	264	1905	776	400	1905	565	400	4521	50	386	4143	229	1	3523	281.333	262.333	1905	386	400	12792	2704	792
D09	2011-12-28	7366	217	238	3938	1086	300	2498	548	76	4600.67	617	204.667	2498	548	283	1070	328	283	3453	27	309	5109	187	6	3210.67	180.667	199.333	1070	309	283	13802	1851	614
D10	2012-01-25	6956	302	288	2009	903	255	2172	747	42	3712.33	650.667	195	2009	747	250	1183	383	250	3359	40	329	4112	204	2	2884.67	209	193.667	1183	329	250	11137	1952	585
D11	2012-03-22	5784	268	246	1242	808	205	928	568	27	2651.33	548	159.333	1134	568	205	1134	385	205	2919	37	272	2720	178	NA	2257.67	200	238.5	1134	272	1462.5	7954	1644	478
D12	2012-01-19	7403	264	251	1744	860	259	2037	848	40	3728	657.333	183.333	1744	848	251	1197	439	251	3682	34	292	3997	204	2	2958.67	225.667	181.667	1197	292	251	11184	1972	550
D13	2011-05-13	5559	311	266	1139	635	208	948	710	16	2548.67	552	163.333	1139	635	207	1168	429	207	3172	40	282	2143	184	NA	2161	217.667	244.5	1168	282	1175	7646	1656	490
D14	2012-02-01	5570	211	205	1744	946	226	2056	845	44	3123.33	667.333	158.333	1744	845	224	1243	413	224	2636	34	249	3396	194	2	2425	213.667	158.333	1243	249	224	9370	2002	475
D15	2011-11-23	8820	118	260	7285	1294	321	2642	328	128	6249	580	236.333	2642	328	278	797	190	278	3857	18	385	6162	128	6	3605.33	112	223	797	190	278	18747	1740	709
D16	2012-03-28	5432	320	243	1302	654	193	1270	554	31	2668	509.333	155.667	1270	554	189	1037	316	189	2590	26	274	3069	176	NA	2232	172.667	231.5	1037	274	1629	8004	1528	467
D17	2012-03-08	4549	217	203	854	540	204	1817	752	30	2406.67	503	145.667	859	540	201	859	310	201	2283	35	232	2679	176	NA	1940.33	173.667	216.5	859	232	1440	7220	1509	437
D18	2011-07-08	5760	238	230	1469	629	193	1499	760	30	2909.33	542.333	151	1469	629	192	1111	378	192	3157	37	259	2871	195	1	2379.67	203.333	150.667	1111	259	192	8728	1627	453
D19	2012-02-29	5900	285	263	1541	796	228	1599	665	37	3013.33	582	176	1541	665	227	1121	377	227	3023	33	299	3249	212	2	2464.33	207.333	176	1121	299	227	9040	1746	528
D20	2011-11-16	10620	246	392	7562	1549	363	3293	380	160	7158.33	725	305	3293	380	310	1090	266	310	5994	37	552	6757	174	7	4613.67	159	289.667	1090	266	310	21475	2175	915
D21	2012-02-23	4886	216	239	1049	754	188	1413	592	28	2449.33	520.667	151.667	1049	592	186	1020	346	186	2446	32	268	2628	174	NA	2031.33	184	227	1020	268	1407	7348	1562	455
D22	2012-04-10	5160	241	208	1477	775	223	3224	702	118	3287	572.667	183	1477	702	220	995	343	220	3792	38	324	3292	202	2	2693	194.333	182	995	324	220	9861	1718	549
D23	2011-11-02	4539	141	191	2309	843	208	2339	698	70	3062.33	560.667	156.333	2309	698	193	993	320	193	2503	28	257	3440	184	7	2312	177.333	152.333	993	257	193	9187	1682	469
D24	2011-04-14	6027	238	296	1389	922	256	2703	757	69	3373	639	207	1389	757	247	1203	435	247	3798	47	368	3137	206	1	2712.67	229.333	205.333	1203	368	247	10119	1917	621
D25	2011-04-21	3361	184	161	1140	574	189	1373	936	27	1958	564.667	125.667	1140	574	189	1138	412	189	1912	30	188	1807	188	NA	1619	210	188.5	1138	188	998	5874	1694	377
D26	2012-02-14	6144	392	283	1263	664	194	1079	485	24	2828.67	513.667	167	1079	485	193	900	306	193	3271	31	307	3142	188	NA	2437.67	175	250	900	306	1667.5	8486	1541	501
D27	2011-06-09	4765	224	204	1424	709	172	1366	551	32	2518.33	494.667	136	1366	551	169	972	355	169	2802	36	237	2507	166	1	2093.67	185.667	135.667	972	237	169	7555	1484	408
D28	2011-12-21	8643	255	295	4370	1088	302	2456	502	80	5156.33	615	225.667	2456	502	277	946	307	277	4332	31	375	5418	204	5	3565.33	180.667	219	946	307	277	15469	1845	677
D29	2011-09-28	7693	280	270	2021	1025	284	5742	746	191	5152	683.667	248.333	2021	746	274	1253	462	274	8096	59	464	3520	211	2	4289.67	244	246.667	1253	462	274	15456	2051	745
D30	2011-09-05	6792	321	336	1519	806	251	2188	750	88	3499.67	625.667	225	1519	750	249	1143	435	249	4819	59	424	3074	205	NA	3012	233	336.5	1143	424	1661.5	10499	1877	675
D31	2011-09-19	6287	248	309	1495	772	241	2282	657	72	3354.67	559	207.333	1495	657	234	943	337	234	4012	51	381	3334	204	NA	2763	197.333	307.5	943	337	1784	10064	1677	622
D32	2011-10-12	7174	291	276	2198	1064	304	2240	814	67	3870.67	723	215.667	2198	814	295	1429	479	295	4470	53	342	3523	218	2	3140.67	250	213	1429	342	295	11612	2169	647
D33	2011-05-27	4730	225	221	1123	604	171	1419	519	41	2424	449.333	144.333	1123	519	165	815	302	165	2727	39	262	2419	154	2	1987	165	143	815	262	165	7272	1348	433
D34	2011-08-29	5552	208	243	1609	836	220	1793	518	69	2984.67	520.667	177.333	1609	518	216	1014	372	216	3823	34	313	2780	183	NA	2539	196.333	264.5	1014	313	1498	8954	1562	532
D35	2011-04-29	4277	218	193	1144	642	210	1349	776	30	2256.67	545.333	144.333	1144	642	209	1071	388	209	2697	39	221	1936	175	1	1901.33	200.667	143.667	1071	221	209	6770	1636	433
D36	2012-01-11	7660	344	291	2734	1064	277	2736	746	77	4376.67	718	215	2734	746	263	1343	427	263	4501	49	369	4382	209	4	3408.67	228.333	212	1343	369	263	13130	2154	645
D37	2011-03-21	5464	349	227	1142	594	215	825	609	19	2477	517.333	153.667	1005	594	212	1005	364	212	2952	45	247	2244	191	1	2067	200	153.333	1005	247	212	7431	1552	461
D38	2012-01-03	6797	191	218	2406	865	214	1688	319	45	3630.33	458.333	159	1688	319	203	748	263	203	2931	19	263	4443	163	3	2707.33	148.333	156.333	748	263	203	10891	1375	477
D39	2011-04-05	5528	255	257	1427	801	239	1578	754	39	2844.33	603.333	178.333	1427	754	239	1193	387	239	3216	48	296	2549	195	NA	2319.33	210	267.5	1193	296	1394	8533	1810	535
D40	2011-05-20	3854	217	189	669	404	126	719	501	20	1747.33	374	111.667	709	404	124	709	304	124	2309	38	210	1541	145	NA	1519.67	162.333	167	709	210	832.5	5242	1122	335
D41	2012-03-14	5515	189	236	1127	762	205	1195	613	26	2612.33	521.333	155.667	1127	613	199	1021	333	199	2814	44	263	2738	171	1	2191	182.667	154.333	1021	263	199	7837	1564	467
D42	2011-06-17	5346	230	289	1190	689	192	1447	682	39	2661	533.667	173.333	1190	682	189	1072	379	189	3254	39	328	2492	185	1	2272.67	201	172.667	1072	328	189	7983	1601	520
D43	2011-08-19	5167	232	311	968	674	217	1582	738	63	2572.33	548	197	1024	674	212	1024	430	212	3934	56	376	1864	204	NA	2274	230	294	1024	376	1038	7717	1644	591
D44	2011-11-07	6768	211	284	3613	1189	287	2650	530	90	4343.67	643.333	220.333	2650	530	263	1071	340	263	3282	32	372	4934	185	5	3095.67	185.667	213.333	1071	340	263	13031	1930	661
D45	2011-08-05	7787	344	352	1972	873	256	1791	847	50	3850	688	219.333	1791	847	250	1188	452	250	4737	58	402	3624	215	2	3183	241.667	218	1188	402	250	11550	2064	658
D46	2011-05-06	4541	229	209	1249	604	208	1501	971	28	2430.33	601.333	148.333	1261	604	207	1261	462	207	2511	33	237	2290	199	NA	2020.67	231.333	222	1261	237	1248.5	7291	1804	445
D47	2011-07-01	6794	195	295	2913	1011	270	2452	672	80	4053	626	215	2452	672	257	1217	413	257	4421	39	374	3664	204	4	3100.67	218.667	211.667	1217	374	257	12159	1878	645
D48	2012-05-03	5874	165	233	1416	859	207	2475	517	54	3255	513.667	164.667	1416	517	197	934	280	197	3690	40	289	3334	177	2	2652.67	165.667	162.667	934	280	197	9765	1541	494
D49	2011-10-05	6785	270	285	1750	891	239	1518	591	57	3351	584	193.667	1518	591	233	1062	382	233	3808	47	343	3434	191	1	2768	206.667	192.333	1062	343	233	10053	1752	581
D50	2012-04-25	5667	130	226	2307	939	229	2138	512	43	3370.67	527	166	2138	512	205	989	297	205	2892	30	273	3787	141	3	2556	156	160.333	989	273	205	10112	1581	498
D51	2011-08-11	6805	250	321	1555	903	285	2027	922	60	3462.33	691.667	222	1555	903	280	1329	477	280	4606	50	382	2885	224	2	2940	250.333	221.333	1329	382	280	10387	2075	666
																																525579	89856	28838	Total
																																9916.58	1695.4	544.113	Average
																																9765	1694	532	Median
