# Supplementary material for: Roles of bacteriophages, plasmids and CRISPR immunity in microbial community dynamics revealed using time-series integrated meta-omics
Source: Nat Microbiol. 2020 Nov 2;6(1):123–35. doi: 10.1038/s41564-020-00794-8 (PMC7752763; doi:10.1038/s41564-020-00794-8)
Supplement: Source Data Fig. 1 — MG-level relative abundance per sample, resolved at the family level of the rMAGs. Summary of CRISPR–Cas information per rMAG, including classification of the CRISPR–Cas system and taxonomic classification of the rMAGs. [file 41564_2020_794_MOESM10_ESM.xlsx]

## Sheet: Phage networks over time
rMAG	Phage sequence	2011-03-21	2011-03-29	2011-04-05	2011-04-14	2011-04-21	2011-04-29	2011-05-06	2011-05-13	2011-05-20	2011-05-27	2011-06-03	2011-06-09	2011-06-17	2011-06-24	2011-07-01	2011-07-08	2011-08-05	2011-08-11	2011-08-19	2011-08-29	2011-09-05	2011-09-12	2011-09-19	2011-09-28	2011-10-05	2011-10-12	2011-11-02	2011-11-07	2011-11-16	2011-11-23	2011-11-29	2011-12-21	2011-12-28	2012-01-03	2012-01-11	2012-01-19	2012-01-25	2012-02-01	2012-02-08	2012-02-14	2012-02-23	2012-02-29	2012-03-08	2012-03-14	2012-03-22	2012-03-28	2012-04-04	2012-04-10
A01_O1.2.4	A01_E1.2.10_contig_32472	0	0	0	0	0	0	0	0	0	0	0	0	0	0	0	0	0	0	0	0	0	0	0	0	0	0	0	0	0	0	1	0	1	1	0	0	0	0	0	0	0	0	1	0	1	0	1	0
A01_O1.2.4	A01_E13_contig_43485	0	0	0	0	0	0	0	0	0	0	0	0	0	0	0	0	0	0	0	0	0	0	0	0	1	1	0	0	1	0	0	1	1	1	1	0	0	0	1	0	0	0	0	0	0	0	0	0
A01_O1.2.4	A01_N_contig_18941	0	0	0	0	0	0	0	0	0	0	0	0	0	0	0	0	0	0	0	1	0	0	0	1	0	0	0	0	1	0	0	0	1	1	0	0	0	0	0	0	0	0	0	0	0	0	0	0
A01_O1.2.4	A01_N_contig_30400	0	0	0	1	0	1	1	0	0	1	1	1	1	1	1	1	0	1	1	0	0	1	1	1	1	1	1	1	1	1	1	1	1	1	1	1	1	1	1	1	1	1	1	1	1	1	1	1
A01_O1.2.4	A01_N_contig_39579	0	0	0	0	0	0	0	0	0	0	0	1	0	0	0	0	1	1	0	0	0	1	1	1	1	1	1	1	1	1	1	1	1	1	1	0	0	1	0	0	0	0	0	0	1	0	0	0
A01_O1.2.4	A01_N_contig_70118	0	0	0	1	0	0	1	0	0	1	1	1	1	0	0	1	0	1	0	0	0	0	0	1	1	1	1	1	1	1	1	1	1	1	1	1	1	1	1	0	1	1	1	0	1	1	1	1
A01_O1.2.4	D03_E1.315_contig_377051	0	0	0	0	0	0	0	0	0	0	0	0	0	1	1	1	0	1	0	1	1	1	1	1	1	1	1	1	1	1	1	1	1	1	1	0	0	0	1	0	0	0	0	0	0	0	1	1
A01_O1.2.4	D03_N_contig_58760	0	0	0	1	0	1	1	0	0	0	0	0	0	1	1	1	1	1	0	1	1	1	1	1	1	1	1	1	1	1	1	1	1	1	1	1	0	0	0	0	0	0	0	0	0	1	1	1
A01_O1.2.4	D07_E1.62_contig_46705	0	0	0	0	0	0	0	0	0	0	0	0	0	0	1	0	0	1	0	1	1	1	1	0	1	1	1	1	1	1	1	1	1	1	1	1	0	1	1	0	1	1	1	0	0	1	1	1
A01_O1.2.4	D09_E1.2.2.14_contig_61115	0	0	0	0	0	0	0	0	0	0	0	0	0	0	0	0	0	0	0	0	0	1	0	1	0	0	0	0	1	1	1	0	1	1	1	0	0	0	0	0	0	0	0	0	0	0	0	0
A01_O1.2.4	D12_L2.8_contig_83592	0	0	0	0	0	0	1	0	0	0	1	0	0	0	0	0	0	0	0	0	0	0	1	0	0	0	0	0	1	0	1	0	0	0	1	1	1	0	0	0	0	0	0	0	0	1	0	0
A01_O1.2.4	D12_N_contig_362332	0	0	0	0	0	1	1	0	0	0	1	1	1	1	0	1	1	0	0	0	0	0	1	1	1	1	1	1	1	1	1	1	1	1	1	1	1	1	0	0	0	0	0	0	1	1	1	0
A01_O1.2.4	D15_N_contig_149026	0	0	0	0	0	0	0	0	0	0	0	0	0	0	0	0	0	0	0	0	0	0	0	0	0	0	0	0	0	1	0	0	0	0	1	0	0	0	0	0	0	0	0	0	0	1	0	0
A01_O1.2.4	D16_L2.2.1.2.2.1_contig_189921	0	0	0	0	0	1	1	0	0	1	1	1	1	1	1	1	1	1	0	1	1	1	1	1	1	1	1	1	1	1	1	1	1	1	1	1	1	1	1	1	1	1	1	1	1	1	1	1
A01_O1.2.4	D21_N_contig_40425	0	0	0	0	0	0	0	0	0	0	0	0	0	0	0	0	0	0	0	0	0	0	1	0	0	0	0	0	0	0	1	0	1	0	0	0	0	0	0	0	1	1	1	0	1	0	1	0
A01_O1.2.4	D22_C1.3.24_contig_390349	0	0	0	1	0	0	0	0	0	0	0	0	0	1	1	1	1	0	0	0	0	1	1	1	1	1	1	1	1	1	1	1	1	1	1	1	1	1	1	1	1	1	1	1	1	1	1	1
A01_O1.2.4	D22_N_contig_116399	0	0	0	1	0	0	0	0	0	0	0	0	0	1	1	1	1	0	0	1	0	0	1	0	1	1	1	1	1	1	1	1	1	1	1	0	1	0	0	0	1	1	1	0	0	1	1	1
A01_O1.2.4	D22_N_contig_32097	0	0	0	0	0	0	0	0	0	0	0	0	0	1	1	1	1	1	0	0	1	0	0	1	1	0	1	0	1	1	1	1	1	1	1	0	0	0	0	0	0	0	0	0	0	0	0	1
A01_O1.2.4	D23_L1.9_contig_117779	0	0	0	0	0	0	0	0	0	0	0	0	0	0	0	0	0	0	0	0	0	0	1	1	0	0	1	0	0	0	1	0	1	1	0	0	0	0	0	0	0	0	0	0	0	0	0	0
A01_O1.2.4	D24_C1.255_contig_335745	0	0	0	1	0	0	0	0	0	0	1	1	0	0	0	1	0	1	0	0	0	0	0	0	1	0	1	1	1	1	1	1	1	1	1	0	0	1	0	0	0	1	1	0	1	1	0	0
A01_O1.2.4	D24_N_contig_56663	0	0	0	1	0	1	1	0	0	1	1	1	1	1	1	1	1	1	0	1	1	1	1	1	1	1	1	1	1	1	1	1	1	1	1	1	1	1	1	0	1	1	1	1	1	1	1	1
A01_O1.2.4	D25_E4.2_contig_186173	0	0	0	0	0	1	0	0	0	0	1	1	1	0	1	1	0	1	0	0	0	1	0	1	1	1	1	1	1	1	1	1	1	1	1	1	1	1	1	0	1	1	1	0	1	1	1	1
A01_O1.2.4	D26_N_contig_63224	0	0	0	0	0	0	0	0	0	0	0	0	0	1	1	1	0	0	0	1	1	1	1	1	1	1	1	1	1	1	1	1	1	1	1	1	1	1	1	1	1	1	1	1	0	1	1	1
A01_O1.2.4	D27_L1.3.1_contig_238788	0	0	0	0	0	0	0	0	0	0	1	1	0	0	0	0	1	0	0	0	0	0	0	0	0	0	1	0	1	1	1	1	1	1	1	0	1	0	0	0	0	0	1	0	0	0	0	0
A01_O1.2.4	D28_C1.1.1.36_contig_178518	0	0	0	0	0	0	0	0	0	0	0	0	0	1	0	0	0	1	0	0	0	0	0	0	0	0	0	0	0	0	1	1	1	1	0	0	0	0	0	0	0	0	0	0	1	0	0	0
A01_O1.2.4	D28_E8_contig_113786	0	0	0	0	0	0	0	0	0	0	0	0	0	0	0	0	0	0	0	0	0	0	0	0	0	0	0	0	0	0	0	1	0	1	0	0	0	0	0	0	0	0	0	0	0	0	1	0
A01_O1.2.4	D32_C1.4.2.1_contig_132866	0	0	0	0	0	0	0	0	0	0	0	0	0	0	0	0	0	0	0	0	0	1	1	1	1	1	0	1	1	1	1	1	1	1	1	0	0	0	0	0	0	0	0	0	0	0	0	0
A01_O1.2.4	D34_N_contig_158154	0	0	0	1	0	0	0	0	0	0	0	0	0	0	1	1	0	0	0	1	1	1	1	1	1	0	0	0	1	1	1	1	1	1	1	1	1	0	1	0	0	0	0	0	0	0	0	0
A01_O1.2.4	D35_N_contig_490	0	0	0	1	0	1	1	0	0	1	1	1	0	1	1	1	1	1	0	1	1	1	1	1	1	1	1	1	1	1	1	1	1	1	1	1	1	1	1	1	1	1	1	1	1	1	1	1
A01_O1.2.4	D36_N_contig_77069	0	0	0	0	0	0	0	0	0	0	0	0	0	1	1	0	0	0	0	1	1	1	1	1	1	1	1	1	1	1	1	1	1	1	1	1	1	0	1	0	0	1	1	0	1	1	1	1
A01_O1.2.4	D40_E1.63_contig_188102	0	0	0	1	0	1	1	0	0	1	1	1	1	1	1	1	1	1	1	1	1	1	1	1	1	1	1	1	1	1	1	1	1	1	1	1	1	1	1	1	1	1	1	1	1	1	1	1
A01_O1.2.4	D40_N_contig_202301	0	0	0	1	0	0	0	0	0	1	1	1	1	1	1	1	1	1	0	0	1	1	1	1	1	1	1	1	1	1	1	1	1	1	1	1	1	1	1	0	1	1	1	1	1	1	1	1
A01_O1.2.4	D42_N_contig_43582	0	0	0	1	0	1	1	0	0	1	1	1	1	1	1	1	1	1	1	0	1	1	1	1	1	1	1	1	1	1	1	1	1	1	1	1	1	1	1	1	1	1	1	1	1	1	1	1
A01_O1.2.4	D43_C1.1_contig_392374	0	0	0	1	0	1	1	0	0	1	1	1	1	1	1	1	1	1	1	0	1	1	1	1	1	1	1	1	1	1	1	1	1	1	1	1	1	1	1	1	1	1	1	1	1	1	1	1
A01_O1.2.4	D44_N_contig_205536	0	0	0	0	0	0	0	0	0	0	0	0	0	0	0	0	0	0	0	0	0	0	1	0	1	1	1	1	1	1	1	0	1	1	0	0	0	0	0	0	0	0	0	0	0	0	0	0
A01_O1.2.4	D50_E1.10.45_contig_97124	0	0	0	1	0	0	0	0	0	0	0	0	0	0	0	0	0	0	0	0	0	1	1	1	1	1	1	1	1	1	1	1	1	1	1	1	1	1	1	1	1	1	1	1	1	1	1	1
D13_G1.3.2	A01_E2.1.5_contig_112753	0	1	1	1	0	0	1	0	0	0	1	0	0	1	0	0	0	0	0	0	0	0	0	0	0	0	0	0	0	0	0	0	0	0	0	0	0	1	1	0	0	0	0	0	0	0	1	1
D13_G1.3.2	A01_G2.2_contig_12266	1	1	1	1	1	1	1	1	1	1	1	1	1	1	1	1	0	0	1	1	1	0	0	0	0	0	0	0	1	1	1	1	1	1	1	1	1	1	1	0	0	0	0	0	0	1	1	1
D13_G1.3.2	D01_E1.176_contig_352073	0	1	1	0	0	0	1	1	0	1	0	0	0	1	1	0	0	0	1	1	0	1	0	0	0	0	0	0	0	0	1	0	0	0	0	1	1	0	1	1	1	1	0	0	0	0	0	0
D13_G1.3.2	D02_E1.26_contig_411539	0	1	1	0	0	0	1	1	0	0	0	0	0	1	1	1	0	0	0	1	0	0	0	0	0	0	0	0	0	0	1	0	0	0	0	0	1	1	1	1	1	1	0	0	0	0	0	0
D13_G1.3.2	D02_E1.26_contig_98399	1	1	1	0	0	0	1	1	0	0	0	0	0	1	1	0	0	0	1	1	0	0	0	0	0	0	0	0	0	0	0	1	1	0	0	1	1	1	1	1	1	1	0	0	0	0	0	0
D13_G1.3.2	D03_E1.62_contig_153713	0	0	0	1	1	1	0	0	0	0	0	0	1	1	0	1	0	0	0	0	1	0	0	0	0	0	0	0	0	0	0	0	0	0	0	1	1	1	1	0	0	0	0	0	0	0	0	0
D13_G1.3.2	D03_E1.62_contig_534722	0	1	1	0	1	0	0	0	0	0	0	0	0	1	0	0	0	0	0	0	0	0	0	0	0	0	0	0	0	0	0	0	0	0	0	0	0	0	1	0	0	0	0	0	0	0	1	0
D13_G1.3.2	D04_N_contig_451674	1	1	1	1	1	1	1	1	0	1	1	1	1	1	1	1	0	0	0	1	1	1	0	0	0	0	0	0	1	1	1	1	1	1	1	1	1	1	1	0	0	0	0	1	0	1	1	1
D13_G1.3.2	D05_N_contig_156237	1	1	1	1	1	1	1	0	0	1	1	1	1	1	0	1	0	0	0	1	1	1	0	0	0	0	0	0	1	1	1	1	1	1	1	1	1	1	1	1	0	0	0	1	0	1	1	1
D13_G1.3.2	D05_N_contig_294737	0	0	0	0	0	0	0	0	0	0	0	0	0	0	0	0	0	0	0	0	0	0	0	0	0	0	0	0	1	1	1	0	0	0	0	0	0	0	0	0	0	0	0	0	0	0	0	0
D13_G1.3.2	D05_O1.3.2_contig_92450	1	1	0	1	0	1	1	0	0	0	1	1	1	1	0	1	0	0	1	0	0	0	0	0	0	0	0	0	1	0	1	1	0	0	0	1	1	0	1	0	0	0	0	0	0	0	0	1
D13_G1.3.2	D06_N_contig_190043	1	1	1	1	1	1	1	1	0	1	1	1	1	1	1	1	0	0	0	0	0	0	0	0	0	0	0	0	0	0	1	0	1	1	1	1	1	1	1	0	0	0	0	0	0	0	1	1
D13_G1.3.2	D07_G1.30_contig_123934	1	1	1	1	1	1	1	1	1	1	1	1	1	1	0	0	0	0	0	1	0	1	0	0	0	0	0	0	1	1	1	0	0	1	1	1	1	1	1	0	0	0	0	0	0	0	1	1
D13_G1.3.2	D07_L1.17_contig_254746	1	1	1	1	1	1	1	0	0	1	1	1	1	1	1	1	0	0	1	0	0	0	0	0	0	0	0	0	1	1	1	1	1	1	1	1	1	1	1	0	0	0	0	0	0	1	1	1
D13_G1.3.2	D07_L1.3_contig_87572	0	0	1	0	1	1	1	1	0	0	1	1	1	1	1	1	0	0	1	0	0	0	0	0	0	0	0	0	1	1	0	1	0	1	1	1	1	1	0	0	0	0	0	0	0	0	1	1
D13_G1.3.2	D09_C1.14_contig_56195	1	1	1	1	1	1	1	1	1	1	1	1	1	1	1	1	0	0	0	1	0	1	0	0	0	0	0	0	0	0	1	1	1	1	1	1	1	1	1	1	1	1	0	0	0	1	1	1
D13_G1.3.2	D10_N_contig_263737	0	0	0	0	0	0	0	0	0	0	0	0	0	0	0	1	0	0	0	1	0	0	0	0	0	0	0	0	0	0	0	0	1	1	1	1	1	1	1	0	0	0	0	0	0	0	0	0
D13_G1.3.2	D13_N_contig_414391	1	1	1	0	0	0	1	1	0	1	0	0	0	1	0	1	0	0	1	1	0	1	0	0	0	0	0	0	0	0	1	0	0	0	0	0	1	0	1	1	1	1	0	0	0	0	1	1
D13_G1.3.2	D13_N_contig_75682	0	1	1	0	0	0	1	1	0	1	1	1	0	0	0	0	0	0	0	1	0	1	0	0	0	0	0	0	0	0	1	1	0	0	0	1	1	1	1	0	1	1	0	0	0	1	0	0
D13_G1.3.2	D15_N_contig_146187	1	1	1	1	1	1	1	1	0	1	0	1	0	1	1	1	0	0	0	1	1	1	0	0	0	0	0	0	0	1	1	0	1	1	1	1	1	1	1	1	0	0	1	0	0	1	0	1
D13_G1.3.2	D15_N_contig_92050	1	1	1	1	1	1	1	1	0	1	1	1	1	1	1	1	0	0	0	0	0	1	0	0	0	0	0	1	1	1	1	1	1	1	1	1	1	1	1	1	0	0	1	0	0	0	1	0
D13_G1.3.2	D18_E25_contig_266613	0	0	0	1	0	0	0	0	0	0	0	0	0	1	1	1	0	0	0	0	0	0	0	0	0	0	0	0	0	0	0	0	0	0	0	0	0	0	0	0	0	0	0	0	0	0	0	0
D13_G1.3.2	D19_E1.92_contig_387125	1	1	1	0	0	1	1	1	0	0	0	0	0	1	1	1	0	0	1	1	0	1	0	0	0	0	0	0	0	0	1	0	0	0	0	1	1	1	1	1	1	1	1	0	0	0	0	0
D13_G1.3.2	D20_C2.1.5_contig_283799	0	1	0	0	1	0	0	0	0	0	1	1	1	1	1	1	0	0	0	0	0	0	0	0	0	0	0	0	1	1	1	0	0	0	0	0	0	0	0	0	0	0	0	0	0	0	1	1
D13_G1.3.2	D20_E2.46_contig_312840	0	0	0	0	0	0	0	0	0	0	0	0	0	0	0	0	0	0	0	0	0	0	0	0	0	0	0	0	1	1	1	0	0	0	0	0	0	0	0	0	0	0	0	0	0	0	0	0
D13_G1.3.2	D20_N_contig_440183	0	0	0	0	0	0	0	0	0	0	0	0	0	0	0	0	0	0	0	0	0	0	0	0	0	0	0	0	1	1	1	0	0	0	0	0	0	0	0	0	0	0	0	0	0	0	0	0
D13_G1.3.2	D22_E1.39_contig_108419	1	0	1	1	0	1	1	1	0	0	1	1	0	1	1	1	0	0	0	1	0	0	0	0	0	0	0	0	0	1	1	1	1	1	1	1	1	1	0	0	0	0	0	0	0	1	1	1
D13_G1.3.2	D23_N_contig_161496	0	0	0	0	0	0	0	0	0	0	0	0	0	0	0	0	0	0	0	0	0	0	0	0	0	0	0	1	1	1	0	0	0	0	0	0	0	0	0	0	0	0	0	0	0	0	0	0
D13_G1.3.2	D24_E1.119_contig_56848	0	1	1	1	0	1	0	0	0	0	0	0	0	0	0	0	0	0	0	0	0	0	0	0	0	0	0	0	0	0	0	0	0	0	0	1	1	1	1	0	0	0	0	0	0	0	0	0
D13_G1.3.2	D24_G1.20_contig_58952	1	1	1	1	1	1	0	1	0	0	0	0	0	0	0	0	0	0	0	0	0	0	0	0	0	0	0	0	0	0	0	0	0	0	0	0	0	0	0	0	0	0	0	0	0	0	0	1
D13_G1.3.2	D24_N_contig_297154	0	1	1	0	0	0	0	0	0	1	1	1	1	1	0	1	0	0	0	0	0	0	0	0	0	0	0	0	0	0	0	0	0	0	0	0	0	1	1	0	0	0	1	0	0	0	1	0
D13_G1.3.2	D24_N_contig_417906	0	0	1	1	1	1	1	0	0	0	0	0	0	0	0	1	0	0	0	0	0	0	0	0	0	0	0	0	0	0	0	0	0	0	0	0	0	0	0	0	0	0	0	0	0	0	0	0
D13_G1.3.2	D24_N_contig_468870	0	0	1	1	1	0	0	0	0	0	0	0	0	0	0	0	0	0	0	0	0	0	0	0	0	0	0	0	0	0	0	0	0	0	0	0	0	0	0	0	0	0	0	0	0	0	0	0
D13_G1.3.2	D25_E1.76_contig_92956	0	0	0	1	1	1	1	1	0	0	0	0	0	0	0	1	0	0	0	0	0	0	0	0	0	0	0	0	0	0	0	0	0	0	0	0	0	0	0	0	0	0	0	0	0	0	0	0
D13_G1.3.2	D27_N_contig_210071	0	0	0	1	0	1	0	0	0	0	0	1	0	1	0	1	0	0	0	0	0	0	0	0	0	0	0	0	0	0	0	0	0	1	1	1	1	1	1	0	0	0	0	0	0	0	0	0
D13_G1.3.2	D28_C1.62.1_contig_52349	0	0	0	0	0	0	1	1	0	1	0	0	0	0	0	0	0	0	0	1	0	1	0	0	0	0	0	0	0	0	1	0	0	0	0	0	0	0	0	1	1	1	0	0	0	0	0	0
D13_G1.3.2	D28_E1.36_contig_14190	0	0	0	0	1	0	0	0	0	0	0	0	0	0	0	1	0	0	0	0	0	0	0	0	0	0	0	0	0	0	0	0	0	1	1	1	1	1	1	0	0	0	0	0	0	0	0	0
D13_G1.3.2	D34_C2.127_contig_160746	1	1	1	1	0	0	1	1	0	1	0	0	0	1	1	1	0	0	1	1	0	0	0	0	0	0	0	0	0	0	1	0	0	0	0	1	1	1	1	1	1	1	0	0	0	0	0	0
D13_G1.3.2	D35_C2.133_contig_336679	0	1	1	1	0	1	0	0	0	0	1	0	0	1	0	1	0	0	0	0	0	0	0	0	0	0	0	0	0	0	0	0	0	0	0	1	0	1	1	1	0	1	1	0	0	0	1	0
D13_G1.3.2	D35_E6.3_contig_53336	0	0	0	1	0	1	0	0	0	0	0	0	0	0	0	1	0	0	0	0	1	0	0	0	0	0	0	0	0	0	0	0	0	0	1	1	1	1	1	1	0	0	0	0	0	0	0	0
D13_G1.3.2	D39_E1.12_contig_322082	0	0	1	1	1	0	0	0	0	0	0	1	0	1	0	1	0	0	1	0	1	1	0	0	0	0	0	0	0	0	0	0	0	0	1	1	1	1	1	0	0	0	0	0	0	0	1	0
D13_G1.3.2	D42_E1.65_contig_231235	0	0	1	0	0	0	0	0	0	0	0	0	1	0	0	1	0	0	0	0	0	0	0	0	0	0	0	0	0	0	0	0	0	1	1	1	1	1	1	0	0	0	0	0	0	0	0	0
D13_G1.3.2	D42_N_contig_409338	0	0	0	1	0	0	0	0	0	1	0	1	1	1	1	0	0	0	0	0	0	0	0	0	0	0	0	0	0	0	0	0	0	0	0	0	1	1	1	0	0	0	0	0	0	0	0	0
D13_G1.3.2	D42_N_contig_439428	1	1	1	1	1	1	1	0	1	1	1	1	1	1	1	1	0	0	0	1	1	1	0	0	0	0	0	0	0	0	1	0	1	1	1	1	1	1	1	0	0	0	0	0	0	1	1	1
D13_G1.3.2	D48_N_contig_157450	1	1	1	1	1	1	1	1	0	1	1	1	0	1	0	1	0	0	0	1	0	1	0	0	0	0	0	0	0	0	1	1	1	1	1	1	1	1	1	0	0	1	0	1	0	1	1	1
D15_G4	A01_C1.1.14_contig_12673	0	0	0	0	0	0	0	0	0	0	0	0	0	0	0	0	0	0	0	0	0	0	0	0	0	0	0	1	1	1	0	0	0	0	0	0	0	0	0	0	0	0	0	0	0	0	0	0
D15_G4	A01_N_contig_34538	0	0	0	0	0	0	0	0	0	0	0	0	0	0	0	0	0	0	0	0	0	0	0	0	0	0	0	1	0	1	0	0	0	0	0	0	0	0	0	0	0	0	0	0	0	0	0	0
D15_G4	A01_N_contig_39579	0	0	0	0	0	0	0	0	0	0	0	0	0	0	0	0	0	0	0	0	0	0	0	0	0	0	0	1	1	1	0	0	0	0	0	0	0	0	0	0	0	0	0	0	0	0	0	0
D15_G4	A02_N_contig_82475	0	0	0	0	0	0	0	0	0	0	0	0	0	0	0	0	0	0	0	0	0	0	0	0	0	0	0	1	1	1	0	0	0	0	0	0	0	0	0	0	0	0	0	0	0	0	0	0
D15_G4	D03_E1.30.8_contig_390144	0	0	0	0	0	0	0	0	0	0	0	0	0	0	0	0	0	0	0	0	0	0	0	0	0	0	0	1	1	1	0	0	0	0	0	0	0	0	0	0	0	0	0	0	0	0	0	0
D15_G4	D05_C3.23_contig_252738	0	0	0	0	0	0	0	0	0	0	0	0	0	0	0	0	0	0	0	0	0	0	0	0	0	0	0	1	1	1	0	0	0	0	0	0	0	0	0	0	0	0	0	0	0	0	0	0
D15_G4	D05_C3.9.1_contig_110968	0	0	0	0	0	0	0	0	0	0	0	0	0	0	0	0	0	0	0	0	0	0	0	0	0	0	0	1	1	1	0	0	0	0	0	0	0	0	0	0	0	0	0	0	0	0	0	0
D15_G4	D07_C1.180_contig_247589	0	0	0	0	0	0	0	0	0	0	0	0	0	0	0	0	0	0	0	0	0	0	0	0	0	0	0	0	1	1	0	0	0	0	0	0	0	0	0	0	0	0	0	0	0	0	0	0
D15_G4	D08_L1.24_contig_76795	0	0	0	0	0	0	0	0	0	0	0	0	0	0	0	0	0	0	0	0	0	0	0	0	0	0	0	1	1	1	0	0	0	0	0	0	0	0	0	0	0	0	0	0	0	0	0	0
D15_G4	D09_N_contig_209396	0	0	0	0	0	0	0	0	0	0	0	0	0	0	0	0	0	0	0	0	0	0	0	0	0	0	0	0	1	1	0	0	0	0	0	0	0	0	0	0	0	0	0	0	0	0	0	0
D15_G4	D10_E1.79_contig_42071	0	0	0	0	0	0	0	0	0	0	0	0	0	0	0	0	0	0	0	0	0	0	0	0	0	0	0	1	1	1	0	0	0	0	0	0	0	0	0	0	0	0	0	0	0	0	0	0
D15_G4	D10_L1.22_contig_238881	0	0	0	0	0	0	0	0	0	0	0	0	0	0	0	0	0	0	0	0	0	0	0	0	0	0	0	1	1	1	0	0	0	0	0	0	0	0	0	0	0	0	0	0	0	0	0	0
D15_G4	D10_L1.8_contig_268791	0	0	0	0	0	0	0	0	0	0	0	0	0	0	0	0	0	0	0	0	0	0	0	0	0	0	0	0	1	1	0	0	0	0	0	0	0	0	0	0	0	0	0	0	0	0	0	0
D15_G4	D13_N_contig_353689	0	0	0	0	0	0	0	0	0	0	0	0	0	0	0	0	0	0	0	0	0	0	0	0	0	0	0	1	1	1	0	0	0	0	0	0	0	0	0	0	0	0	0	0	0	0	0	0
D15_G4	D14_E33_contig_30153	0	0	0	0	0	0	0	0	0	0	0	0	0	0	0	0	0	0	0	0	0	0	0	0	0	0	0	1	1	1	0	0	0	0	0	0	0	0	0	0	0	0	0	0	0	0	0	0
D15_G4	D15_N_contig_149026	0	0	0	0	0	0	0	0	0	0	0	0	0	0	0	0	0	0	0	0	0	0	0	0	0	0	0	0	0	1	0	0	0	0	0	0	0	0	0	0	0	0	0	0	0	0	0	0
D15_G4	D16_C2.2.1.1.5_contig_130529	0	0	0	0	0	0	0	0	0	0	0	0	0	0	0	0	0	0	0	0	0	0	0	0	0	0	0	1	1	1	0	0	0	0	0	0	0	0	0	0	0	0	0	0	0	0	0	0
D15_G4	D16_C2.2.1.1.5_contig_169838	0	0	0	0	0	0	0	0	0	0	0	0	0	0	0	0	0	0	0	0	0	0	0	0	0	0	0	1	1	1	0	0	0	0	0	0	0	0	0	0	0	0	0	0	0	0	0	0
D15_G4	D16_C2.2.1.1.5_contig_172673	0	0	0	0	0	0	0	0	0	0	0	0	0	0	0	0	0	0	0	0	0	0	0	0	0	0	0	1	1	0	0	0	0	0	0	0	0	0	0	0	0	0	0	0	0	0	0	0
D15_G4	D18_E2.163_contig_78223	0	0	0	0	0	0	0	0	0	0	0	0	0	0	0	0	0	0	0	0	0	0	0	0	0	0	0	0	1	0	0	0	0	0	0	0	0	0	0	0	0	0	0	0	0	0	0	0
D15_G4	D19_N_contig_109493	0	0	0	0	0	0	0	0	0	0	0	0	0	0	0	0	0	0	0	0	0	0	0	0	0	0	0	0	1	1	0	0	0	0	0	0	0	0	0	0	0	0	0	0	0	0	0	0
D15_G4	D19_N_contig_363795	0	0	0	0	0	0	0	0	0	0	0	0	0	0	0	0	0	0	0	0	0	0	0	0	0	0	0	1	1	1	0	0	0	0	0	0	0	0	0	0	0	0	0	0	0	0	0	0
D15_G4	D19_N_contig_41365	0	0	0	0	0	0	0	0	0	0	0	0	0	0	0	0	0	0	0	0	0	0	0	0	0	0	0	1	1	1	0	0	0	0	0	0	0	0	0	0	0	0	0	0	0	0	0	0
D15_G4	D19_N_contig_68699	0	0	0	0	0	0	0	0	0	0	0	0	0	0	0	0	0	0	0	0	0	0	0	0	0	0	0	1	1	1	0	0	0	0	0	0	0	0	0	0	0	0	0	0	0	0	0	0
D15_G4	D20_C1.9.2.4_contig_419247	0	0	0	0	0	0	0	0	0	0	0	0	0	0	0	0	0	0	0	0	0	0	0	0	0	0	0	1	1	1	0	0	0	0	0	0	0	0	0	0	0	0	0	0	0	0	0	0
D15_G4	D20_N_contig_267134	0	0	0	0	0	0	0	0	0	0	0	0	0	0	0	0	0	0	0	0	0	0	0	0	0	0	0	0	1	0	0	0	0	0	0	0	0	0	0	0	0	0	0	0	0	0	0	0
D15_G4	D20_N_contig_282792	0	0	0	0	0	0	0	0	0	0	0	0	0	0	0	0	0	0	0	0	0	0	0	0	0	0	0	0	1	1	0	0	0	0	0	0	0	0	0	0	0	0	0	0	0	0	0	0
D15_G4	D21_C1.6.5_contig_290810	0	0	0	0	0	0	0	0	0	0	0	0	0	0	0	0	0	0	0	0	0	0	0	0	0	0	0	1	1	1	0	0	0	0	0	0	0	0	0	0	0	0	0	0	0	0	0	0
D15_G4	D22_C1.3.1_contig_308228	0	0	0	0	0	0	0	0	0	0	0	0	0	0	0	0	0	0	0	0	0	0	0	0	0	0	0	1	1	1	0	0	0	0	0	0	0	0	0	0	0	0	0	0	0	0	0	0
D15_G4	D22_N_contig_276869	0	0	0	0	0	0	0	0	0	0	0	0	0	0	0	0	0	0	0	0	0	0	0	0	0	0	0	1	1	1	0	0	0	0	0	0	0	0	0	0	0	0	0	0	0	0	0	0
D15_G4	D23_E1.74_contig_107445	0	0	0	0	0	0	0	0	0	0	0	0	0	0	0	0	0	0	0	0	0	0	0	0	0	0	0	1	1	1	0	0	0	0	0	0	0	0	0	0	0	0	0	0	0	0	0	0
D15_G4	D23_N_contig_111949	0	0	0	0	0	0	0	0	0	0	0	0	0	0	0	0	0	0	0	0	0	0	0	0	0	0	0	1	1	1	0	0	0	0	0	0	0	0	0	0	0	0	0	0	0	0	0	0
D15_G4	D24_N_contig_318692	0	0	0	0	0	0	0	0	0	0	0	0	0	0	0	0	0	0	0	0	0	0	0	0	0	0	0	0	1	0	0	0	0	0	0	0	0	0	0	0	0	0	0	0	0	0	0	0
D15_G4	D24_N_contig_399446	0	0	0	0	0	0	0	0	0	0	0	0	0	0	0	0	0	0	0	0	0	0	0	0	0	0	0	1	1	1	0	0	0	0	0	0	0	0	0	0	0	0	0	0	0	0	0	0
D15_G4	D24_N_contig_98934	0	0	0	0	0	0	0	0	0	0	0	0	0	0	0	0	0	0	0	0	0	0	0	0	0	0	0	0	0	1	0	0	0	0	0	0	0	0	0	0	0	0	0	0	0	0	0	0
D15_G4	D26_E1.40.2.11_contig_358247	0	0	0	0	0	0	0	0	0	0	0	0	0	0	0	0	0	0	0	0	0	0	0	0	0	0	0	1	1	1	0	0	0	0	0	0	0	0	0	0	0	0	0	0	0	0	0	0
D15_G4	D26_N_contig_186472	0	0	0	0	0	0	0	0	0	0	0	0	0	0	0	0	0	0	0	0	0	0	0	0	0	0	0	1	1	1	0	0	0	0	0	0	0	0	0	0	0	0	0	0	0	0	0	0
D15_G4	D26_N_contig_302961	0	0	0	0	0	0	0	0	0	0	0	0	0	0	0	0	0	0	0	0	0	0	0	0	0	0	0	1	1	1	0	0	0	0	0	0	0	0	0	0	0	0	0	0	0	0	0	0
D15_G4	D27_L1.3.1_contig_238788	0	0	0	0	0	0	0	0	0	0	0	0	0	0	0	0	0	0	0	0	0	0	0	0	0	0	0	0	1	1	0	0	0	0	0	0	0	0	0	0	0	0	0	0	0	0	0	0
D15_G4	D28_N_contig_139797	0	0	0	0	0	0	0	0	0	0	0	0	0	0	0	0	0	0	0	0	0	0	0	0	0	0	0	0	0	1	0	0	0	0	0	0	0	0	0	0	0	0	0	0	0	0	0	0
D15_G4	D28_N_contig_151043	0	0	0	0	0	0	0	0	0	0	0	0	0	0	0	0	0	0	0	0	0	0	0	0	0	0	0	0	0	1	0	0	0	0	0	0	0	0	0	0	0	0	0	0	0	0	0	0
D15_G4	D28_N_contig_374686	0	0	0	0	0	0	0	0	0	0	0	0	0	0	0	0	0	0	0	0	0	0	0	0	0	0	0	1	1	1	0	0	0	0	0	0	0	0	0	0	0	0	0	0	0	0	0	0
D15_G4	D32_C1.4.2.1_contig_216835	0	0	0	0	0	0	0	0	0	0	0	0	0	0	0	0	0	0	0	0	0	0	0	0	0	0	0	1	1	1	0	0	0	0	0	0	0	0	0	0	0	0	0	0	0	0	0	0
D15_G4	D32_C1.4.2.1_contig_232573	0	0	0	0	0	0	0	0	0	0	0	0	0	0	0	0	0	0	0	0	0	0	0	0	0	0	0	0	0	1	0	0	0	0	0	0	0	0	0	0	0	0	0	0	0	0	0	0
D15_G4	D33_N_contig_197864	0	0	0	0	0	0	0	0	0	0	0	0	0	0	0	0	0	0	0	0	0	0	0	0	0	0	0	1	1	1	0	0	0	0	0	0	0	0	0	0	0	0	0	0	0	0	0	0
D15_G4	D34_C2.2.1.8_contig_257011	0	0	0	0	0	0	0	0	0	0	0	0	0	0	0	0	0	0	0	0	0	0	0	0	0	0	0	1	1	1	0	0	0	0	0	0	0	0	0	0	0	0	0	0	0	0	0	0
D15_G4	D35_L5.1_contig_129590	0	0	0	0	0	0	0	0	0	0	0	0	0	0	0	0	0	0	0	0	0	0	0	0	0	0	0	1	1	1	0	0	0	0	0	0	0	0	0	0	0	0	0	0	0	0	0	0
D15_G4	D38_E2.1.38_contig_117544	0	0	0	0	0	0	0	0	0	0	0	0	0	0	0	0	0	0	0	0	0	0	0	0	0	0	0	1	1	1	0	0	0	0	0	0	0	0	0	0	0	0	0	0	0	0	0	0
D15_G4	D38_N_contig_112249	0	0	0	0	0	0	0	0	0	0	0	0	0	0	0	0	0	0	0	0	0	0	0	0	0	0	0	0	0	1	0	0	0	0	0	0	0	0	0	0	0	0	0	0	0	0	0	0
D15_G4	D39_G6_contig_202547	0	0	0	0	0	0	0	0	0	0	0	0	0	0	0	0	0	0	0	0	0	0	0	0	0	0	0	1	1	1	0	0	0	0	0	0	0	0	0	0	0	0	0	0	0	0	0	0
D15_G4	D40_N_contig_202301	0	0	0	0	0	0	0	0	0	0	0	0	0	0	0	0	0	0	0	0	0	0	0	0	0	0	0	1	1	1	0	0	0	0	0	0	0	0	0	0	0	0	0	0	0	0	0	0
D15_G4	D41_E22_contig_110021	0	0	0	0	0	0	0	0	0	0	0	0	0	0	0	0	0	0	0	0	0	0	0	0	0	0	0	1	1	1	0	0	0	0	0	0	0	0	0	0	0	0	0	0	0	0	0	0
D15_G4	D42_C1.19.4_contig_230585	0	0	0	0	0	0	0	0	0	0	0	0	0	0	0	0	0	0	0	0	0	0	0	0	0	0	0	1	1	1	0	0	0	0	0	0	0	0	0	0	0	0	0	0	0	0	0	0
D15_G4	D43_C1.1_contig_75386	0	0	0	0	0	0	0	0	0	0	0	0	0	0	0	0	0	0	0	0	0	0	0	0	0	0	0	1	1	1	0	0	0	0	0	0	0	0	0	0	0	0	0	0	0	0	0	0
D15_G4	D45_C1.2.4_contig_473857	0	0	0	0	0	0	0	0	0	0	0	0	0	0	0	0	0	0	0	0	0	0	0	0	0	0	0	1	1	1	0	0	0	0	0	0	0	0	0	0	0	0	0	0	0	0	0	0
D15_G4	D45_C1.2.8_contig_265692	0	0	0	0	0	0	0	0	0	0	0	0	0	0	0	0	0	0	0	0	0	0	0	0	0	0	0	1	1	1	0	0	0	0	0	0	0	0	0	0	0	0	0	0	0	0	0	0
D15_G4	D48_E1.130_contig_388363	0	0	0	0	0	0	0	0	0	0	0	0	0	0	0	0	0	0	0	0	0	0	0	0	0	0	0	1	1	1	0	0	0	0	0	0	0	0	0	0	0	0	0	0	0	0	0	0
D15_G4	D49_E2.13.1_contig_333152	0	0	0	0	0	0	0	0	0	0	0	0	0	0	0	0	0	0	0	0	0	0	0	0	0	0	0	1	1	1	0	0	0	0	0	0	0	0	0	0	0	0	0	0	0	0	0	0
D15_G4	D49_L2.31_contig_393148	0	0	0	0	0	0	0	0	0	0	0	0	0	0	0	0	0	0	0	0	0	0	0	0	0	0	0	1	1	1	0	0	0	0	0	0	0	0	0	0	0	0	0	0	0	0	0	0
D15_G4	D50_C1.10.3_contig_17374	0	0	0	0	0	0	0	0	0	0	0	0	0	0	0	0	0	0	0	0	0	0	0	0	0	0	0	1	0	0	0	0	0	0	0	0	0	0	0	0	0	0	0	0	0	0	0	0
D15_G4	D50_E1.10.45_contig_97124	0	0	0	0	0	0	0	0	0	0	0	0	0	0	0	0	0	0	0	0	0	0	0	0	0	0	0	1	1	1	0	0	0	0	0	0	0	0	0	0	0	0	0	0	0	0	0	0
D15_G4	D51_C1.8.1.2_contig_421791	0	0	0	0	0	0	0	0	0	0	0	0	0	0	0	0	0	0	0	0	0	0	0	0	0	0	0	0	0	1	0	0	0	0	0	0	0	0	0	0	0	0	0	0	0	0	0	0
D15_G4	D51_C1.8.2_contig_16457	0	0	0	0	0	0	0	0	0	0	0	0	0	0	0	0	0	0	0	0	0	0	0	0	0	0	0	1	1	1	0	0	0	0	0	0	0	0	0	0	0	0	0	0	0	0	0	0
D15_G4	D51_N_contig_279421	0	0	0	0	0	0	0	0	0	0	0	0	0	0	0	0	0	0	0	0	0	0	0	0	0	0	0	1	1	1	0	0	0	0	0	0	0	0	0	0	0	0	0	0	0	0	0	0
D15_L1.3	D11_N_contig_323814	0	0	0	0	0	0	0	0	0	0	0	1	0	0	1	1	1	0	0	0	0	0	0	0	0	0	0	1	1	0	0	1	0	0	0	0	0	0	0	0	0	0	0	0	0	0	0	0
D15_L1.3	D15_E23_contig_200006	0	0	0	0	0	0	0	0	0	0	0	0	0	0	0	0	0	0	0	0	0	0	0	0	0	0	0	0	1	1	1	0	0	0	0	0	0	0	0	0	0	0	0	0	0	0	0	0
D15_L1.3	D27_N_contig_123021	0	0	0	0	0	0	0	0	0	0	0	1	0	0	1	0	0	0	0	0	0	0	0	0	0	0	0	1	1	0	0	1	0	0	0	0	0	0	0	0	0	0	0	0	0	0	0	0
D15_L1.3	D42_L1.31_contig_330157	0	0	0	1	0	0	0	0	0	0	0	1	0	0	1	1	1	0	0	0	0	0	0	0	0	0	0	1	1	0	0	0	0	0	0	0	0	0	0	0	0	0	0	0	0	0	0	0
D15_L1.3	D48_N_contig_97259	0	0	0	0	0	0	0	0	0	0	0	1	0	0	1	0	0	0	0	0	0	0	0	0	0	0	0	0	0	0	0	1	0	0	0	0	0	0	0	0	0	0	0	0	0	0	0	0
D15_O1.7.1.2.1	A01_O2.1.1_contig_68556	0	0	0	0	0	0	0	0	0	0	0	0	0	0	0	0	0	0	0	0	0	0	0	0	0	0	0	1	1	1	1	0	0	0	0	0	0	0	0	0	0	0	0	0	0	0	0	0
D15_O1.7.1.2.1	D02_E1.26_contig_411539	0	0	0	0	0	0	0	0	0	0	0	0	0	0	0	0	0	0	0	0	0	0	0	0	0	0	0	0	0	0	1	0	0	0	0	0	1	1	0	0	0	0	0	0	0	0	0	0
D15_O1.7.1.2.1	D03_C1.240_contig_154548	0	0	0	0	0	0	0	0	0	0	0	0	0	0	0	0	0	0	0	0	0	0	0	0	0	0	0	0	1	1	1	0	0	0	0	0	0	0	0	0	0	0	0	0	0	0	0	0
D15_O1.7.1.2.1	D05_E18_contig_32312	0	0	0	0	0	0	0	0	0	0	0	0	0	0	0	0	0	0	0	0	0	0	0	0	0	0	0	0	0	0	1	0	0	0	0	0	0	0	0	0	0	0	0	0	0	0	0	0
D15_O1.7.1.2.1	D19_E1.92_contig_387125	0	0	0	0	0	0	0	0	0	0	0	0	0	0	0	0	0	0	0	0	0	0	0	0	0	0	0	0	0	0	1	0	0	0	0	1	1	1	0	0	0	0	0	0	0	0	0	0
D15_O1.7.1.2.1	D35_E6.4_contig_299859	0	0	0	0	0	0	0	0	0	0	0	0	0	0	0	0	0	0	0	0	0	0	0	0	0	0	0	0	0	0	0	0	0	0	0	0	0	0	0	0	0	0	0	0	0	0	0	0
D20_O1.13	D01_O11.1.1_contig_316298	0	0	0	0	0	0	0	0	0	1	0	0	1	0	1	0	0	0	0	0	0	0	0	0	0	1	1	0	0	0	0	0	0	0	0	0	0	0	0	0	0	0	0	0	0	1	1	1
D20_O1.13	D11_N_contig_323814	0	0	0	0	0	0	0	0	1	1	0	0	1	0	1	1	1	1	1	0	0	0	0	0	0	1	1	1	1	0	0	0	0	0	0	0	0	0	0	0	0	0	0	0	0	1	1	1
D20_O1.13	D15_E23_contig_200006	0	0	0	0	0	0	0	0	0	0	0	0	0	0	0	0	0	1	1	0	0	0	0	0	0	0	0	0	1	0	0	0	0	0	0	0	0	0	0	0	0	0	0	0	0	0	0	0
D20_O1.13	D16_L1.14_contig_242480	0	0	0	0	0	0	0	0	1	1	0	0	1	0	1	1	0	0	1	0	0	0	0	0	1	1	1	0	0	0	0	0	0	0	0	0	0	0	0	0	0	0	0	0	0	1	1	1
D20_O1.13	D23_O3_contig_187116	0	0	0	0	0	0	0	0	0	1	0	0	1	0	1	0	0	1	0	0	0	0	0	1	1	1	1	0	1	0	0	0	0	0	0	0	0	0	0	0	0	0	0	0	0	1	1	1
D20_O1.13	D27_N_contig_123021	0	0	0	0	0	0	0	0	1	1	0	0	1	0	1	0	0	0	1	0	0	0	0	0	0	1	1	1	1	0	0	0	0	0	0	0	0	0	0	0	0	0	0	0	0	1	1	1
D20_O1.13	D33_C1.13_contig_350793	0	0	0	1	0	0	0	0	1	1	0	0	1	0	1	1	1	1	1	0	0	0	0	0	1	1	1	1	1	0	0	0	0	0	0	0	0	0	0	0	0	0	0	0	0	1	1	1
D20_O1.13	D33_N_contig_63273	0	0	0	0	0	0	0	0	1	1	0	0	1	0	0	0	0	0	0	0	0	0	0	0	0	0	0	0	1	0	0	0	0	0	0	0	0	0	0	0	0	0	0	0	0	1	1	1
D20_O1.13	D42_L1.31_contig_330157	0	0	0	1	0	0	0	0	1	1	0	0	1	0	1	1	1	1	1	0	0	0	0	0	0	1	1	1	1	0	0	0	0	0	0	0	0	0	0	0	0	0	0	0	0	1	1	1
D20_O1.13	D48_N_contig_97259	0	0	0	0	0	0	0	0	1	1	0	0	1	0	1	0	0	0	0	0	0	0	0	0	0	0	1	0	0	0	0	0	0	0	0	0	0	0	0	0	0	0	0	0	0	1	1	1
D20_O1.13	D51_N_contig_233191	0	0	0	0	0	0	0	0	1	1	0	0	1	0	1	1	1	1	1	0	0	0	0	0	1	1	1	1	1	0	0	0	0	0	0	0	0	0	0	0	0	0	0	0	0	1	1	1
D24_L14	D19_N_contig_146296	1	1	1	1	0	1	1	0	0	0	0	0	0	0	0	0	0	0	0	0	0	0	0	0	0	0	0	0	0	0	0	0	0	0	0	0	0	0	0	0	1	1	1	1	1	1	1	0
D24_L14	D21_N_contig_103798	1	1	1	1	1	0	1	1	0	0	0	0	0	0	0	0	0	0	0	0	0	0	0	0	0	0	0	0	0	0	0	0	0	0	0	0	0	0	0	0	1	1	1	1	1	0	0	0
D24_L14	D37_N_contig_318924	1	1	1	1	1	1	1	1	1	1	1	0	0	0	0	0	0	0	0	0	0	0	0	0	0	0	0	0	0	0	0	0	0	0	0	0	0	0	0	0	0	0	0	0	1	0	0	0
D26_L1.23	A01_C1.2.2.12_contig_58165	0	0	0	1	1	0	0	0	0	1	0	0	0	0	0	0	0	0	0	0	0	0	0	0	0	0	1	1	1	1	0	1	1	1	1	0	1	0	0	0	0	1	0	0	0	0	0	1
D26_L1.23	A01_C11_contig_122982	0	0	0	0	0	0	0	0	0	0	0	0	0	0	0	0	1	1	0	0	1	0	0	0	0	0	0	0	0	0	0	0	0	0	0	0	0	0	0	0	0	0	0	0	0	0	0	0
D26_L1.23	A01_C11_contig_47889	0	0	0	0	0	0	0	0	0	0	0	0	0	0	0	0	0	1	0	1	1	1	1	0	0	0	0	0	0	0	0	0	0	0	0	0	0	0	0	0	0	0	0	0	0	0	0	0
D26_L1.23	A01_E13_contig_11569	0	0	0	0	0	0	0	0	0	0	0	0	0	0	0	0	0	0	0	0	0	0	0	0	0	0	0	1	0	0	0	0	1	0	0	0	0	0	0	0	0	0	0	0	0	1	1	0
D26_L1.23	A01_E8_contig_44847	0	0	0	0	0	0	0	0	0	0	0	0	0	0	0	0	1	0	0	1	0	0	0	0	0	0	0	0	0	1	0	1	1	0	1	0	0	0	0	0	0	0	0	0	0	0	0	0
D26_L1.23	A01_N_contig_1401	0	0	0	0	0	0	0	0	0	0	0	0	0	0	0	0	1	1	0	0	1	1	1	0	0	0	0	0	0	0	0	0	0	0	0	0	0	0	0	0	0	0	0	0	0	0	0	0
D26_L1.23	A01_O1.1.2.2_contig_18532	0	0	0	0	0	0	1	0	0	0	1	0	0	0	0	0	1	0	0	0	0	0	0	0	0	0	1	1	1	0	0	1	1	1	1	0	0	0	0	0	0	0	0	1	0	0	0	0
D26_L1.23	D01_E13_contig_199045	0	0	0	0	0	0	0	0	0	0	0	0	0	0	1	0	0	0	0	0	0	0	0	0	0	0	1	0	1	1	0	0	1	0	0	0	0	0	0	1	0	0	1	1	0	0	0	0
D26_L1.23	D01_N_contig_228630	0	0	0	0	0	0	0	0	0	0	0	0	0	0	0	0	0	0	0	0	0	0	0	0	0	0	0	0	0	0	0	0	0	0	0	0	0	0	0	0	0	0	0	0	0	0	0	0
D26_L1.23	D03_E1.122_contig_293507	0	0	0	1	0	0	0	0	0	0	0	0	0	0	1	0	0	0	0	0	0	0	0	0	0	0	1	1	1	1	0	0	0	0	0	0	0	0	0	1	1	1	0	0	0	0	0	1
D26_L1.23	D04_C34_contig_177522	0	0	0	0	0	0	0	0	0	0	0	0	0	0	0	0	0	0	0	1	1	1	1	0	0	0	0	0	0	0	0	0	0	0	0	0	0	0	0	0	0	0	0	0	0	0	0	0
D26_L1.23	D04_C34_contig_222507	0	0	0	0	0	0	0	0	0	0	0	0	0	0	0	0	0	0	0	1	1	1	1	0	0	0	0	0	0	0	0	0	0	0	0	0	0	0	0	0	0	0	0	0	0	0	0	0
D26_L1.23	D04_C34_contig_303693	0	0	0	0	0	0	0	0	0	0	0	0	0	0	0	0	0	0	0	1	1	1	1	0	0	0	0	0	0	0	0	0	0	0	0	0	0	0	0	0	0	0	0	0	0	0	0	0
D26_L1.23	D05_C6_contig_128304	0	0	0	1	0	0	0	0	0	0	0	0	0	0	0	0	0	0	0	0	0	0	0	0	1	1	1	0	0	1	0	1	1	1	1	0	0	0	0	0	0	0	0	0	0	1	0	1
D26_L1.23	D05_E1.7_contig_130208	0	0	0	0	0	0	0	0	0	0	0	0	0	1	1	0	1	0	0	0	0	0	0	0	0	0	0	0	0	0	0	1	1	1	1	0	0	0	0	0	0	1	0	0	0	1	1	0
D26_L1.23	D05_E21_contig_112665	0	0	0	0	0	0	0	0	0	0	0	0	0	0	0	0	0	0	0	0	0	0	0	0	0	0	0	1	1	1	0	0	0	0	0	0	0	0	0	0	0	0	0	0	0	0	0	0
D26_L1.23	D05_E21_contig_49264	0	0	0	1	0	0	0	0	0	0	0	0	0	0	1	0	0	0	0	0	0	0	0	0	0	0	1	1	1	1	0	0	0	1	0	0	0	0	0	0	1	1	1	1	0	0	1	1
D26_L1.23	D05_E3.19_contig_320958	0	0	0	1	0	0	0	0	0	0	1	1	0	0	1	0	0	0	0	0	0	0	0	0	0	0	0	0	0	1	0	0	1	1	1	0	0	0	0	0	0	0	0	0	0	0	1	0
D26_L1.23	D05_E3.76_contig_147715	0	0	0	1	0	0	0	0	0	0	0	0	0	0	0	0	0	0	0	0	0	0	0	0	0	0	1	0	1	0	0	0	1	1	1	0	0	0	0	0	0	0	0	0	0	1	0	0
D26_L1.23	D05_E9_contig_313343	0	0	0	0	0	0	0	0	0	0	0	0	0	0	0	0	0	0	0	0	0	0	0	0	0	0	1	0	0	1	0	0	0	0	0	0	0	0	0	0	0	0	0	0	0	0	0	0
D26_L1.23	D05_E9_contig_944	0	0	0	1	0	0	0	0	0	0	0	0	0	0	0	0	1	0	0	1	0	0	0	0	0	1	0	0	0	0	0	1	0	0	0	0	0	0	0	0	0	0	0	0	0	0	0	0
D26_L1.23	D06_E1.125_contig_31260	0	0	0	0	0	0	0	0	0	0	0	0	0	0	0	0	0	0	0	0	0	0	0	0	0	0	1	0	0	0	0	1	1	0	1	0	0	0	0	0	0	0	0	0	0	0	0	0
D26_L1.23	D06_E1.61_contig_276136	0	0	0	1	0	0	0	0	0	0	1	0	0	0	0	0	0	0	0	0	0	0	0	0	0	0	0	1	1	1	0	1	1	1	1	1	1	1	0	0	0	0	0	0	1	1	1	0
D26_L1.23	D06_N_contig_329476	0	0	0	1	0	0	0	0	0	0	1	1	0	0	0	0	0	0	0	0	0	0	0	0	0	0	0	0	0	1	0	0	1	1	1	0	0	0	0	0	0	0	0	0	0	0	0	0
D26_L1.23	D07_C1.87_contig_162213	0	0	0	0	0	0	0	0	0	0	0	0	0	0	0	0	0	0	0	0	0	0	1	0	0	0	0	0	0	1	0	0	0	0	0	0	0	1	0	0	0	0	0	0	0	1	1	0
D26_L1.23	D07_E11_contig_107778	0	0	0	0	0	0	0	0	0	0	0	0	0	0	1	0	0	0	0	0	0	0	0	0	0	0	0	0	1	1	0	0	0	0	0	0	0	0	0	0	0	0	1	1	0	0	1	0
D26_L1.23	D07_E11_contig_152394	0	0	0	1	0	0	0	0	0	0	0	0	0	0	1	0	0	0	0	0	0	0	0	0	0	0	1	1	1	1	0	1	1	1	1	1	1	1	1	1	1	1	1	1	1	1	1	1
D26_L1.23	D07_N_contig_240027	0	0	0	0	0	0	0	0	0	0	0	0	0	0	0	0	0	0	0	0	0	0	0	0	0	0	0	0	0	0	0	1	1	1	1	0	1	1	1	0	0	1	1	1	1	1	1	0
D26_L1.23	D08_E1.76_contig_277559	0	0	0	1	0	0	0	0	0	0	0	0	0	1	1	0	0	0	0	0	0	0	0	0	0	0	1	1	1	1	0	1	1	1	0	0	0	0	1	1	1	1	1	1	1	1	1	1
D26_L1.23	D08_L1.24_contig_76795	0	0	0	1	0	0	0	0	0	1	1	1	1	0	1	0	1	1	0	0	0	0	0	1	1	0	1	1	1	1	0	1	1	1	1	1	1	1	1	0	1	1	1	0	1	1	1	0
D26_L1.23	D09_C1.103_contig_22703	0	0	0	1	0	0	0	0	0	0	0	0	0	0	0	0	0	0	0	0	0	0	0	0	0	0	1	0	0	0	0	0	1	1	1	1	0	0	0	0	0	0	1	0	0	0	1	0
D26_L1.23	D09_E1.101_contig_14447	0	0	0	0	0	0	0	0	0	0	0	0	0	0	0	0	1	1	0	0	0	0	0	0	0	0	0	0	0	1	0	1	1	1	1	0	0	0	0	0	0	0	0	0	0	0	0	0
D26_L1.23	D09_E1.101_contig_196823	0	0	0	0	0	0	0	0	0	0	0	0	0	0	1	0	0	0	0	0	0	0	0	0	0	0	0	0	1	1	0	0	1	1	1	0	0	0	0	0	0	1	1	1	1	1	1	0
D26_L1.23	D09_E1.33_contig_98217	0	0	0	1	1	0	0	0	0	0	0	0	0	0	0	0	0	0	0	0	0	0	0	0	0	0	0	0	1	1	0	1	1	1	1	0	0	1	0	0	0	0	0	1	0	0	1	0
D26_L1.23	D09_E1.71_contig_276483	0	0	0	0	1	0	0	0	0	0	0	1	0	0	0	0	0	0	0	0	0	0	0	0	0	0	0	0	0	1	0	1	1	1	0	0	0	0	0	0	0	0	0	0	0	0	1	1
D26_L1.23	D09_E1.71_contig_345678	0	0	0	0	1	0	0	0	0	0	0	1	1	0	0	0	1	0	0	0	0	0	0	0	0	0	1	1	1	1	0	1	1	1	0	0	0	0	0	1	1	1	1	0	0	0	0	0
D26_L1.23	D09_E17_contig_135688	0	0	0	0	0	0	0	0	0	0	0	0	0	0	1	0	0	0	0	0	0	0	0	0	0	0	0	1	1	1	0	0	0	0	0	0	0	0	0	0	0	1	1	1	1	1	0	0
D26_L1.23	D09_E17_contig_213178	0	0	0	0	0	0	0	0	0	0	0	0	0	0	1	0	0	0	0	0	0	0	0	0	0	0	0	1	1	1	0	0	0	0	0	0	0	0	0	0	0	0	1	0	0	0	0	0
D26_L1.23	D09_E17_contig_236211	0	0	0	1	0	0	0	0	0	0	0	0	0	0	1	0	0	0	0	0	0	0	0	0	0	0	1	1	1	1	0	1	1	1	1	1	1	1	1	1	1	1	1	1	1	1	1	1
D26_L1.23	D09_E17_contig_292112	0	0	0	0	0	0	0	0	0	0	0	0	0	0	0	0	0	0	0	0	0	0	0	0	0	0	0	0	0	1	0	0	1	0	1	0	0	0	0	0	0	1	1	1	1	1	1	0
D26_L1.23	D09_E17_contig_298775	0	0	0	0	0	0	0	0	0	0	0	0	0	0	0	0	0	0	0	0	0	0	0	0	0	0	0	0	1	1	0	0	0	0	0	0	0	0	0	0	0	0	0	0	0	0	0	0
D26_L1.23	D09_E17_contig_354865	0	0	0	0	0	0	0	0	0	0	0	0	0	0	0	0	0	0	0	0	0	0	0	0	0	0	0	0	1	1	0	0	1	0	0	0	0	0	0	0	0	0	0	1	1	1	0	0
D26_L1.23	D10_E15_contig_90605	0	0	0	1	0	0	0	0	0	0	0	0	0	0	0	0	0	0	0	0	0	0	0	0	0	1	0	0	0	1	0	1	1	1	0	0	1	1	0	0	0	0	0	0	0	0	0	0
D26_L1.23	D11_E22_contig_73473	0	0	0	0	0	0	0	0	0	0	0	0	0	0	1	0	0	0	0	0	0	0	0	0	0	0	0	0	1	1	0	0	0	0	0	0	0	0	0	0	0	0	1	1	1	1	1	0
D26_L1.23	D12_E2.10_contig_336277	0	0	0	0	0	0	0	0	0	0	0	0	0	0	0	0	0	0	0	0	0	0	0	0	0	0	0	0	1	0	0	0	1	0	0	1	1	1	0	0	0	0	0	0	0	1	1	0
D26_L1.23	D12_E2.10_contig_38251	0	0	0	1	0	0	0	0	0	0	0	0	0	0	0	0	0	0	0	0	0	0	0	1	0	0	0	1	0	0	0	0	1	1	1	1	1	0	0	0	0	0	0	0	0	1	1	0
D26_L1.23	D12_E2.10_contig_402476	0	0	0	0	0	0	0	0	0	0	0	0	0	0	0	0	0	0	0	0	0	0	0	0	0	0	0	0	0	0	0	0	1	0	0	1	1	1	0	0	0	0	0	0	0	1	0	0
D26_L1.23	D14_C1.54_contig_257628	0	0	0	1	1	0	0	0	0	0	0	0	0	0	0	0	0	0	0	0	0	0	0	0	0	1	0	0	0	1	0	1	1	1	1	0	1	1	1	0	0	0	0	0	0	0	0	0
D26_L1.23	D14_E1.78_contig_64031	0	0	0	1	0	0	0	0	0	0	0	0	0	0	1	0	1	0	0	0	0	0	0	0	0	0	1	1	1	1	0	1	1	1	1	1	1	1	1	1	1	1	1	1	1	1	1	1
D26_L1.23	D14_N_contig_33101	0	0	0	0	0	0	0	0	0	0	1	1	1	0	0	0	0	1	0	0	0	0	0	1	1	0	1	1	1	1	0	1	1	1	1	1	1	1	0	0	0	0	0	0	0	1	1	1
D26_L1.23	D15_E1.30_contig_212818	0	0	1	0	0	0	0	0	0	0	0	0	0	0	0	0	0	0	0	0	0	0	0	0	1	0	0	0	1	1	0	0	1	1	0	0	0	0	0	0	1	0	0	0	0	0	1	0
D26_L1.23	D15_E1.30_contig_256545	0	0	0	0	0	0	0	0	0	0	0	0	0	0	0	0	0	0	0	0	0	0	1	0	0	0	0	0	0	1	0	1	1	0	0	0	1	1	0	0	0	1	1	0	0	0	1	1
D26_L1.23	D15_E1.31_contig_167973	0	0	0	0	0	0	0	0	0	0	0	0	0	0	0	0	0	0	0	0	0	0	0	0	0	0	0	0	0	1	0	0	0	0	0	0	0	0	0	0	0	0	0	0	0	0	0	0
D26_L1.23	D15_E1.31_contig_205654	0	0	0	1	0	0	0	0	0	0	0	0	0	1	0	0	0	0	0	0	0	0	0	0	0	0	1	1	1	1	0	1	1	0	0	0	0	0	0	0	1	1	0	0	0	0	0	0
D26_L1.23	D15_E1.31_contig_97338	0	0	0	1	1	0	0	0	0	0	0	1	1	1	0	0	0	0	0	0	0	0	0	0	0	0	1	1	1	1	0	1	1	1	0	0	0	0	0	0	1	1	1	0	0	0	0	0
D26_L1.23	D15_E7_contig_126075	0	0	0	0	0	0	0	0	0	0	0	0	0	0	1	0	0	0	0	0	0	0	0	0	0	0	0	0	1	1	0	0	0	0	0	0	0	0	0	0	0	0	0	1	1	0	0	1
D26_L1.23	D15_E7_contig_34808	0	0	0	0	0	0	0	0	0	0	0	0	0	0	0	0	1	1	0	0	0	0	0	0	0	0	0	0	0	1	0	1	1	1	1	0	0	0	0	0	0	0	0	0	0	0	0	0
D26_L1.23	D15_E7_contig_41998	0	0	0	0	0	0	0	0	0	0	0	0	0	0	0	0	1	1	0	0	0	0	0	0	0	0	0	0	0	1	0	1	1	1	1	0	0	0	0	0	0	0	0	0	0	0	0	0
D26_L1.23	D15_E7_contig_42022	0	0	0	0	0	0	0	0	0	0	0	0	0	0	0	0	0	0	0	0	0	0	0	0	0	1	1	0	1	1	0	0	0	0	0	0	0	0	0	0	0	0	0	0	0	0	0	0
D26_L1.23	D15_E7_contig_42088	0	0	0	1	0	0	0	0	0	0	0	0	0	0	0	0	0	0	0	1	0	0	1	0	0	1	0	0	0	0	0	0	0	0	0	0	0	0	0	0	0	0	0	0	0	0	0	0
D26_L1.23	D16_E2.2.1.2.2.2_contig_113168	0	0	0	0	0	0	0	0	0	0	1	0	0	0	0	0	0	0	0	0	0	0	0	0	1	0	1	1	1	0	0	1	1	1	1	0	0	0	0	0	0	0	0	0	1	1	1	0
D26_L1.23	D16_N_contig_346896	0	0	0	0	0	0	0	0	0	1	1	1	0	0	0	0	0	0	0	0	1	0	0	0	1	0	0	0	0	0	0	1	1	1	1	0	0	0	0	0	1	1	0	0	0	0	1	0
D26_L1.23	D17_C2.33_contig_189983	0	0	0	0	0	0	0	0	0	0	0	0	0	0	0	0	0	0	0	0	0	0	0	0	0	0	0	1	0	0	0	0	1	0	0	0	0	0	0	0	0	0	1	0	0	0	1	0
D26_L1.23	D17_E21_contig_266008	0	0	0	0	0	0	0	0	0	0	0	0	0	0	0	0	0	0	0	0	0	0	0	0	0	0	0	0	1	1	0	0	0	0	0	0	0	0	0	0	0	1	1	1	0	1	0	0
D26_L1.23	D17_E21_contig_293393	0	0	0	0	0	0	0	0	0	0	0	0	0	0	1	0	0	0	0	0	0	0	0	0	0	0	1	1	1	1	0	0	0	0	0	0	0	0	0	0	0	0	1	1	0	0	0	0
D26_L1.23	D18_E11_contig_292346	0	0	0	1	0	0	0	0	0	0	0	0	0	0	0	0	1	0	0	1	1	1	1	0	0	1	0	0	0	1	0	1	1	0	0	0	0	0	0	0	0	0	0	0	0	0	0	0
D26_L1.23	D18_E11_contig_337323	0	0	0	1	0	0	0	0	0	0	0	0	0	0	0	0	1	0	0	1	1	1	1	0	0	1	0	0	0	1	0	1	0	0	0	0	0	0	0	0	0	0	0	0	0	0	0	0
D26_L1.23	D18_E11_contig_356705	0	0	0	1	0	0	0	0	0	0	0	0	0	0	0	0	1	0	0	1	1	1	1	0	0	1	0	0	0	1	0	0	0	0	0	0	0	0	0	0	0	0	0	0	0	0	0	0
D26_L1.23	D18_E2.44_contig_224457	0	0	0	1	0	0	0	0	0	0	1	1	0	0	1	0	0	0	0	0	1	0	0	0	0	0	0	0	0	0	0	0	0	0	0	0	0	0	0	0	0	0	1	0	0	0	0	0
D26_L1.23	D18_E2.87_contig_107822	0	0	0	1	0	0	0	0	0	0	1	0	0	0	0	0	0	0	0	0	0	0	0	0	0	0	0	1	1	1	0	0	1	1	1	1	0	0	1	1	0	0	0	0	0	1	0	0
D26_L1.23	D19_E1.42_contig_87738	0	0	0	1	0	0	0	0	0	0	0	0	0	0	0	0	0	0	0	0	0	0	0	0	1	0	1	1	0	0	0	0	1	1	1	0	0	0	0	1	1	1	0	0	0	0	1	1
D26_L1.23	D19_E30_contig_18698	0	0	0	0	0	0	0	0	0	0	0	0	0	0	1	0	0	0	0	0	0	0	0	0	0	0	0	1	1	1	0	0	0	1	0	0	0	0	0	1	1	1	1	1	1	1	1	1
D26_L1.23	D19_E30_contig_19204	0	0	0	0	0	0	0	0	0	0	0	0	0	0	1	0	0	0	0	0	0	0	0	0	0	0	1	1	1	1	0	0	0	0	0	0	0	0	0	0	0	1	0	0	0	0	0	0
D26_L1.23	D19_E30_contig_226449	0	0	0	0	0	0	0	0	0	0	0	0	0	0	1	0	0	0	0	0	0	0	0	0	0	0	1	1	1	1	0	0	0	0	0	0	0	0	0	0	0	1	1	1	1	1	1	0
D26_L1.23	D19_E30_contig_366637	0	0	0	1	0	0	0	0	0	0	0	0	0	0	1	0	0	0	0	0	0	0	0	0	0	0	1	1	1	1	0	1	1	1	1	0	0	0	0	1	1	1	1	1	1	1	1	1
D26_L1.23	D19_E30_contig_42433	0	0	0	1	0	0	0	0	0	0	0	0	0	0	1	0	0	0	0	0	0	0	0	0	0	0	1	1	1	1	0	0	1	0	0	0	0	0	0	0	1	1	1	1	0	0	1	1
D26_L1.23	D20_E1.41_contig_142843	0	0	0	1	1	0	0	0	0	0	0	1	1	1	0	0	0	0	0	0	0	0	0	0	0	0	1	1	1	1	0	1	1	0	0	0	0	0	0	0	0	0	0	0	0	0	0	1
D26_L1.23	D20_E1.41_contig_96729	0	0	0	0	0	0	0	0	0	0	0	1	1	0	0	0	0	0	0	0	0	0	0	0	0	0	1	0	1	1	0	0	0	0	0	0	0	0	0	0	1	0	0	0	0	0	0	1
D26_L1.23	D20_E27_contig_156731	0	0	0	0	0	0	0	0	0	0	0	0	0	0	0	0	1	1	0	0	0	0	0	0	0	0	0	0	1	1	0	1	1	1	1	0	0	0	0	0	0	0	0	0	0	0	0	0
D26_L1.23	D20_E27_contig_197395	0	0	0	0	0	0	0	0	0	0	0	0	0	0	0	0	1	1	0	0	0	0	0	0	0	0	0	0	1	1	0	1	1	1	1	0	0	0	0	0	0	0	0	0	0	0	0	0
D26_L1.23	D20_E27_contig_209424	0	0	0	1	0	0	0	0	0	0	0	0	0	0	0	0	1	1	0	1	0	0	0	0	0	1	0	1	1	1	0	1	1	1	1	0	0	0	0	0	0	0	0	0	0	0	0	0
D26_L1.23	D20_E27_contig_431259	0	0	0	0	0	0	0	0	0	0	0	0	0	0	0	0	0	0	0	0	0	0	0	0	0	0	0	0	1	1	0	0	0	0	0	0	0	0	0	0	0	0	1	1	1	1	0	0
D26_L1.23	D21_E1.54_contig_48381	0	0	0	1	0	0	0	0	0	0	0	0	0	0	0	0	0	0	0	0	0	0	0	0	0	0	0	0	1	1	0	1	1	1	0	0	0	1	0	0	1	0	0	0	0	1	1	0
D26_L1.23	D21_E15_contig_188579	0	0	0	1	0	0	0	0	0	0	0	0	0	0	1	0	0	0	0	0	0	0	0	0	0	0	1	1	1	1	0	0	1	1	0	0	0	0	0	0	1	1	1	0	0	1	1	1
D26_L1.23	D21_E15_contig_41237	0	0	0	0	0	0	0	0	0	0	0	0	0	0	1	0	0	0	0	0	0	0	0	0	0	0	0	0	1	1	0	0	0	0	0	0	0	0	0	0	1	1	0	0	0	0	0	0
D26_L1.23	D21_N_contig_172928	0	0	0	0	0	0	0	0	0	0	0	0	0	0	0	0	0	0	0	0	0	0	0	0	1	0	0	0	0	0	0	0	0	0	1	0	0	0	0	0	1	1	1	1	1	1	0	0
D26_L1.23	D22_E1.112_contig_129949	0	0	0	0	0	0	0	0	0	0	0	0	0	0	0	0	0	0	0	0	0	0	0	0	0	0	1	1	1	1	0	0	0	1	1	1	0	0	0	0	0	0	0	0	0	1	0	0
D26_L1.23	D22_E1.154_contig_383722	0	0	1	0	0	0	0	0	0	0	0	0	0	0	0	0	0	0	0	0	0	0	0	0	0	0	1	0	0	0	0	0	0	0	0	0	0	0	0	0	0	0	0	0	0	1	1	1
D26_L1.23	D22_E9_contig_100368	0	0	0	0	0	0	0	0	0	0	0	0	0	0	0	0	0	0	0	0	0	0	0	0	0	0	0	0	1	1	0	0	0	0	0	0	0	0	0	0	0	0	0	0	0	0	0	0
D26_L1.23	D22_N_contig_134219	0	0	0	0	0	0	0	0	0	0	0	0	0	0	0	0	0	0	0	0	0	0	0	0	0	0	1	0	1	1	0	0	0	0	0	0	0	0	0	0	0	0	0	0	0	0	0	1
D26_L1.23	D22_N_contig_221399	0	0	0	1	1	0	0	0	0	0	1	0	0	0	1	0	1	1	0	0	1	1	1	0	1	0	1	1	1	1	0	1	1	1	1	1	1	0	0	0	0	0	0	0	0	0	0	1
D26_L1.23	D22_N_contig_417637	0	0	0	0	0	0	0	0	0	0	0	0	0	0	0	0	0	0	0	0	0	0	0	0	0	0	0	0	0	0	0	0	0	0	0	0	0	0	0	0	0	1	0	0	0	1	1	1
D26_L1.23	D22_O12.2_contig_189430	0	0	0	0	0	0	0	0	0	0	0	0	0	0	0	0	0	0	0	0	0	0	0	0	1	0	1	0	0	1	0	0	1	0	0	0	0	1	0	0	1	1	0	0	0	0	1	1
D26_L1.23	D23_E1.36_contig_243089	0	0	0	0	0	0	0	0	0	0	1	0	1	0	0	0	0	0	0	0	0	0	0	0	0	0	1	1	1	1	0	1	1	1	1	0	0	0	0	0	0	0	0	0	0	0	0	0
D26_L1.23	D23_E12_contig_185944	0	0	0	0	0	0	0	0	0	0	0	0	0	0	0	0	0	0	0	0	0	0	0	0	0	0	1	0	1	1	0	0	0	0	0	0	0	0	0	0	0	0	0	0	0	0	0	1
D26_L1.23	D23_E12_contig_290529	0	0	0	0	0	0	0	0	0	0	0	0	0	0	0	0	0	0	0	0	0	0	0	0	0	1	1	0	1	1	0	0	0	0	0	0	0	0	0	0	0	0	0	0	0	0	0	1
D26_L1.23	D23_E12_contig_74678	0	0	0	1	0	0	0	0	0	0	0	0	0	0	0	0	1	0	0	1	1	1	1	0	1	1	1	1	0	0	0	0	0	0	0	0	0	0	0	0	0	0	0	0	0	0	0	0
D26_L1.23	D23_E12_contig_9547	0	0	0	0	0	0	0	0	0	0	0	0	0	0	0	0	0	0	0	0	0	0	0	0	0	0	1	0	1	1	0	0	0	0	0	0	0	0	0	0	0	0	0	0	0	0	0	1
D26_L1.23	D23_E12_contig_96597	0	0	0	1	0	0	0	0	0	0	0	0	0	0	0	0	1	0	0	1	1	1	0	0	0	1	0	0	0	0	0	1	1	1	0	0	0	0	0	0	0	0	0	0	0	0	0	0
D26_L1.23	D23_E18_contig_138636	0	0	0	1	0	0	0	0	0	0	0	0	0	1	1	0	1	0	0	0	0	0	0	0	0	0	1	1	1	1	0	1	1	1	1	1	1	1	1	1	1	1	1	1	1	1	1	1
D26_L1.23	D23_E18_contig_140642	0	0	0	1	0	0	0	0	0	0	0	0	0	1	1	0	1	0	0	0	0	0	0	0	0	1	1	1	1	1	0	1	1	1	1	1	1	1	1	1	1	1	1	1	1	1	1	1
D26_L1.23	D23_E18_contig_220938	0	0	0	1	0	0	0	0	0	0	0	0	0	1	1	0	0	0	0	0	0	0	0	0	0	0	1	1	1	1	0	1	1	1	0	0	0	0	0	1	1	1	1	0	0	1	1	1
D26_L1.23	D23_E18_contig_264733	0	0	0	0	0	0	0	0	0	0	0	0	0	0	1	0	0	0	0	0	0	0	0	0	0	0	1	1	1	1	0	0	0	0	0	0	0	0	0	1	0	1	0	0	0	0	0	0
D26_L1.23	D23_E18_contig_308703	0	0	0	1	0	0	0	0	0	0	0	0	0	0	1	0	0	0	0	0	0	0	0	0	0	0	1	1	1	1	0	1	0	0	0	0	0	0	0	0	1	1	0	0	0	0	0	1
D26_L1.23	D23_E26_contig_136438	0	0	0	0	0	0	1	0	0	0	0	1	0	0	0	0	0	0	0	0	0	0	0	0	0	1	1	0	0	0	0	0	1	1	0	0	0	1	0	0	0	0	1	0	0	1	1	1
D26_L1.23	D23_E26_contig_45899	0	0	0	0	0	0	0	0	0	0	0	0	0	0	0	0	0	0	0	0	0	0	0	0	0	0	0	1	1	0	0	0	0	1	1	1	0	0	0	0	0	0	0	0	0	0	1	1
D26_L1.23	D23_N_contig_69916	0	0	0	0	0	0	0	0	0	0	0	0	0	0	0	0	0	0	0	1	0	0	0	0	1	0	1	0	0	0	0	0	0	0	0	0	0	0	0	0	0	1	0	0	0	0	0	0
D26_L1.23	D24_E1.2_contig_199984	0	0	0	1	0	0	0	0	0	0	0	0	0	0	0	0	0	0	0	0	0	0	0	0	0	0	0	1	1	0	0	0	1	0	0	0	0	1	1	0	0	0	0	0	0	1	1	0
D26_L1.23	D24_E1.2_contig_398636	0	0	0	1	0	0	0	0	0	0	1	0	1	1	0	0	0	0	0	0	0	0	0	0	1	0	0	0	1	0	0	1	1	0	0	0	0	0	0	0	0	0	0	0	0	1	1	0
D26_L1.23	D24_E1.48_contig_25458	0	0	0	1	0	0	0	0	0	0	0	1	0	0	1	0	0	0	0	0	1	0	0	0	0	0	0	0	0	0	0	0	0	0	0	0	0	0	0	0	0	0	0	1	0	0	0	0
D26_L1.23	D24_E9_contig_247770	0	0	0	1	0	0	0	0	0	0	0	0	0	0	0	0	1	0	0	1	1	1	1	0	0	1	0	0	0	1	0	1	1	1	1	0	0	0	0	0	0	0	0	0	0	0	0	0
D26_L1.23	D24_E9_contig_27400	0	0	0	1	0	0	0	0	1	0	1	0	0	0	1	0	1	0	0	1	1	1	1	0	1	1	1	0	0	1	0	1	0	0	0	0	0	0	0	0	0	0	0	0	0	0	0	0
D26_L1.23	D25_E1.42_contig_114967	0	0	0	1	1	0	0	0	0	0	1	0	0	0	0	0	0	0	0	0	0	0	0	0	1	0	0	1	1	0	0	1	1	1	1	1	0	1	0	0	0	0	0	0	0	1	1	0
D26_L1.23	D28_E1.23_contig_390134	0	0	0	0	0	0	0	0	0	1	1	1	0	0	0	0	0	0	0	0	1	0	0	0	1	0	0	0	0	0	0	1	1	1	0	0	0	0	0	0	0	1	1	1	0	0	1	0
D26_L1.23	D28_E12_contig_243002	0	0	0	0	0	0	0	0	0	0	0	0	0	0	0	0	0	0	0	0	1	0	0	0	1	1	0	0	0	0	0	1	1	1	0	0	0	0	0	0	0	0	0	0	0	0	1	0
D26_L1.23	D28_E12_contig_98863	0	0	0	0	0	0	0	0	0	0	0	0	0	0	0	0	0	0	0	0	0	0	0	0	0	1	0	0	0	0	0	1	1	1	0	0	0	0	0	0	0	0	0	0	0	1	0	0
D26_L1.23	D28_E7_contig_225445	0	0	0	0	0	0	0	0	0	0	0	0	0	0	1	0	0	0	0	0	0	0	0	0	0	0	1	1	1	1	0	1	0	0	0	0	0	0	0	0	1	1	0	0	0	0	0	1
D26_L1.23	D28_E7_contig_252484	0	0	0	0	0	0	0	0	0	0	0	0	0	0	1	0	0	0	0	0	0	0	0	0	0	0	1	1	1	1	0	1	0	0	0	0	0	0	0	0	0	0	0	0	0	0	0	0
D26_L1.23	D28_E7_contig_294452	0	0	0	0	0	0	0	0	0	0	0	0	0	0	0	0	0	0	0	0	0	0	0	0	0	0	1	1	1	1	0	1	0	0	0	0	0	0	0	1	1	1	1	0	0	0	0	1
D26_L1.23	D28_E7_contig_324189	0	0	0	0	0	0	0	0	0	0	0	0	0	0	1	0	0	0	0	0	0	0	0	0	0	0	1	1	1	1	0	1	0	0	0	0	0	0	0	0	1	1	1	1	0	0	0	1
D26_L1.23	D28_E7_contig_386538	0	0	0	0	0	0	0	0	0	0	0	0	0	0	1	0	0	0	0	0	0	0	0	0	0	0	1	1	1	1	0	1	0	0	0	0	0	0	0	0	0	1	1	1	0	1	1	1
D26_L1.23	D28_E7_contig_400155	0	0	0	0	0	0	0	0	0	0	0	0	0	0	0	0	0	0	0	0	0	0	0	0	0	0	1	1	1	1	0	1	0	1	0	0	0	0	0	0	0	1	0	0	0	0	0	0
D26_L1.23	D28_E7_contig_405987	0	0	0	0	0	0	0	0	0	0	0	0	0	0	0	0	0	0	0	0	0	0	0	0	0	0	0	0	1	1	0	0	0	0	0	0	0	0	0	0	0	0	1	0	0	0	0	0
D26_L1.23	D30_E2.67_contig_116243	0	0	0	0	0	0	0	0	0	0	0	0	0	0	0	0	1	1	0	0	1	1	0	0	0	0	0	0	0	0	0	0	0	0	0	0	0	0	0	0	0	0	0	0	0	0	0	0
D26_L1.23	D30_E2.67_contig_143824	0	0	0	0	0	0	0	0	0	0	0	0	0	0	0	0	1	1	0	0	1	1	0	0	0	0	0	0	0	0	0	0	0	0	0	0	0	0	0	0	0	0	0	0	0	0	0	0
D26_L1.23	D30_E2.67_contig_215351	0	0	0	0	0	0	0	0	0	0	0	0	0	0	0	0	1	1	0	0	1	1	1	0	0	0	0	0	0	0	0	0	0	0	0	0	0	0	0	0	0	0	0	0	0	0	0	0
D26_L1.23	D30_E28_contig_190693	0	0	0	1	0	0	0	0	0	0	0	0	0	0	0	0	1	0	0	1	1	1	1	0	0	1	0	0	0	1	0	0	0	0	0	0	0	0	0	0	0	0	0	0	0	0	0	0
D26_L1.23	D30_E28_contig_454691	0	0	0	1	0	0	0	0	0	0	0	0	0	0	0	0	1	0	0	1	1	1	0	0	0	1	0	0	0	0	0	1	0	0	0	0	0	0	0	0	0	0	0	0	0	0	0	0
D26_L1.23	D30_E28_contig_461406	0	0	0	1	0	0	0	0	0	0	0	0	0	0	1	0	1	1	0	1	1	1	1	0	1	1	0	0	0	1	0	0	0	0	0	0	0	0	0	0	0	0	0	0	0	0	0	0
D26_L1.23	D31_C21_contig_140705	0	0	0	0	0	0	0	0	0	0	0	0	0	0	0	0	0	0	0	1	1	1	1	0	0	0	0	0	0	0	0	0	0	0	0	0	0	0	0	0	0	0	0	0	0	0	0	0
D26_L1.23	D31_C21_contig_218312	0	0	0	0	0	0	0	0	0	0	0	0	0	0	0	0	0	0	0	1	1	1	1	0	0	0	0	0	0	0	0	0	0	0	0	0	0	0	0	0	0	0	0	0	0	0	0	0
D26_L1.23	D31_C21_contig_64251	0	0	0	0	0	0	0	0	0	0	0	0	0	0	0	0	1	1	0	1	1	1	1	0	0	0	0	0	0	0	0	0	0	0	0	0	0	0	0	0	0	0	0	0	0	0	0	0
D26_L1.23	D31_C21_contig_72644	0	0	0	0	0	0	0	0	0	0	0	0	0	0	0	0	1	1	0	1	1	1	1	0	0	0	0	0	0	0	0	0	0	0	0	0	0	0	0	0	0	0	0	0	0	0	0	0
D26_L1.23	D31_E15_contig_100941	0	0	0	1	0	0	0	0	0	0	0	0	0	0	1	0	1	0	0	1	1	1	1	0	0	1	0	0	0	0	0	0	0	0	0	0	0	0	0	0	0	0	0	0	0	0	0	0
D26_L1.23	D31_E15_contig_161283	0	0	0	0	0	0	0	0	0	0	0	0	0	0	0	0	0	0	0	1	0	0	1	0	1	1	0	0	0	1	0	0	0	0	0	0	0	0	0	0	0	0	0	0	0	0	0	0
D26_L1.23	D31_E15_contig_331686	0	0	0	1	0	0	0	0	0	0	0	0	0	0	0	0	1	0	0	1	1	0	1	0	0	1	0	0	0	0	0	0	0	0	0	0	0	0	0	0	0	0	0	0	0	0	0	0
D26_L1.23	D31_E31_contig_164381	0	0	0	0	0	0	0	0	0	0	0	0	0	0	0	0	0	0	0	0	0	0	1	0	0	0	0	0	0	0	0	0	0	1	0	0	0	0	0	0	0	0	0	0	0	0	0	0
D26_L1.23	D32_E1.112_contig_175048	0	0	0	0	0	0	0	0	0	0	0	0	0	0	0	0	0	0	0	0	0	0	0	0	0	1	0	0	0	0	0	0	1	1	1	0	0	0	0	0	0	0	0	0	0	1	0	0
D26_L1.23	D32_E16_contig_393991	0	0	0	0	0	0	0	0	0	0	0	0	0	0	0	0	0	0	0	0	0	0	0	0	1	1	0	0	0	0	0	1	1	1	0	0	0	0	0	0	0	0	0	0	0	0	1	0
D26_L1.23	D32_E29_contig_513304	0	0	0	0	0	0	0	0	0	0	0	0	0	0	0	0	0	0	0	1	0	0	1	0	1	1	1	0	0	0	0	0	0	0	0	0	0	0	0	0	0	0	0	0	0	0	0	0
D26_L1.23	D32_E29_contig_80626	0	0	0	0	0	0	0	0	0	0	0	0	0	0	0	0	0	0	0	1	0	0	1	0	1	1	0	0	0	1	0	0	0	0	0	0	0	0	0	0	0	0	0	0	0	0	0	0
D26_L1.23	D32_E29_contig_81896	0	0	0	1	0	0	0	0	0	0	0	0	0	0	0	0	1	0	0	1	1	1	1	0	1	1	0	0	0	1	0	0	0	0	0	0	0	0	0	0	0	0	0	0	0	0	0	0
D26_L1.23	D33_E7.1.17_contig_192310	0	0	0	0	0	0	0	0	0	1	0	0	0	0	0	0	0	0	0	0	0	0	0	0	0	0	0	0	0	0	0	1	1	0	0	0	0	0	0	0	0	0	0	0	0	0	0	0
D26_L1.23	D34_C19_contig_174554	0	0	0	0	0	0	0	0	0	0	0	0	0	0	0	0	0	0	0	1	1	1	1	0	0	0	0	0	0	0	0	0	0	0	0	0	0	0	0	0	0	0	0	0	0	0	0	0
D26_L1.23	D34_C19_contig_262991	0	0	0	0	0	0	0	0	0	0	0	0	0	0	0	0	0	0	0	1	1	1	1	0	0	0	0	0	0	0	0	0	0	0	0	0	0	0	0	0	0	0	0	0	0	0	0	0
D26_L1.23	D34_C19_contig_359514	0	0	0	0	0	0	0	0	0	0	0	0	0	0	0	0	0	0	0	1	1	1	1	0	0	0	0	0	0	0	0	0	0	0	0	0	0	0	0	0	0	0	0	0	0	0	0	0
D26_L1.23	D34_E28_contig_29204	0	0	0	1	0	0	0	0	0	0	0	0	0	0	0	0	1	0	0	1	1	0	1	0	0	1	0	0	0	1	0	0	0	0	0	0	0	0	0	0	0	0	0	0	0	0	0	0
D26_L1.23	D34_E28_contig_36282	0	0	0	1	0	0	0	0	0	0	0	0	0	0	0	0	1	0	0	1	1	1	1	0	0	1	0	0	0	0	0	0	0	0	0	0	0	0	0	0	0	0	0	0	0	0	0	0
D26_L1.23	D34_E28_contig_60285	0	0	0	1	0	0	0	0	0	0	0	0	0	0	0	0	1	0	0	1	1	1	1	0	0	1	0	0	0	1	0	0	0	0	0	0	0	0	0	0	0	0	0	0	0	0	0	0
D26_L1.23	D36_E36_contig_175088	0	0	0	0	0	0	0	0	0	0	0	0	0	0	0	0	1	1	0	0	0	0	0	0	0	0	0	1	1	1	0	1	1	1	1	0	0	0	0	0	0	0	0	0	0	0	0	0
D26_L1.23	D36_E39_contig_257307	0	0	0	0	0	0	0	0	0	0	0	0	0	0	1	0	0	0	0	0	0	0	0	0	0	0	0	1	1	1	0	1	1	1	0	0	0	0	0	0	1	0	1	1	1	1	1	0
D26_L1.23	D36_E39_contig_449365	0	0	0	1	0	0	0	0	0	0	0	0	0	1	1	0	1	0	0	0	0	0	0	0	0	0	1	1	1	1	0	1	1	1	1	1	1	1	1	1	1	1	1	1	1	1	1	1
D26_L1.23	D37_E1.98_contig_240814	0	0	0	0	0	0	0	0	0	0	0	0	0	0	0	0	0	0	0	0	0	0	0	0	1	0	0	1	0	0	0	0	0	0	0	0	0	0	0	0	0	0	1	0	0	0	1	0
D26_L1.23	D38_E2.31_contig_151877	0	0	0	1	0	0	0	0	0	0	0	0	0	0	1	0	0	0	0	0	0	0	0	0	1	0	1	0	0	1	0	1	1	1	0	0	0	0	0	0	0	0	0	0	0	0	0	1
D26_L1.23	D38_E2.6_contig_262166	0	0	0	0	0	0	0	0	0	0	0	1	0	0	0	0	0	0	0	0	0	0	0	0	1	0	0	1	0	0	0	1	1	1	0	0	0	0	0	0	0	0	0	0	0	1	1	0
D26_L1.23	D38_E23_contig_247103	0	0	0	0	0	0	0	0	0	0	0	0	0	0	0	0	0	0	0	0	0	0	0	0	0	0	0	0	1	1	0	0	1	1	1	0	1	0	1	0	0	1	1	1	1	1	1	0
D26_L1.23	D38_E23_contig_275820	0	0	0	1	0	0	0	0	0	0	0	0	0	0	0	0	0	0	0	0	0	0	0	0	0	0	1	0	1	1	0	1	1	1	1	1	1	1	1	0	1	1	1	1	1	1	1	1
D26_L1.23	D38_E23_contig_325607	0	0	0	0	0	0	0	0	0	0	0	0	0	0	0	0	0	0	0	0	0	0	0	0	0	0	0	0	1	1	0	0	0	0	0	0	0	0	0	0	0	1	1	1	1	1	1	0
D26_L1.23	D38_E9_contig_86093	0	0	0	0	0	0	0	0	0	0	0	0	0	0	0	0	1	1	0	0	0	0	0	0	0	0	0	1	1	1	0	1	1	1	1	0	0	0	0	0	0	0	0	0	0	0	0	0
D26_L1.23	D38_N_contig_201269	0	0	0	0	0	0	1	0	0	0	0	0	0	0	0	0	0	0	0	0	0	0	0	0	0	0	0	0	0	0	0	0	1	1	0	0	0	1	0	0	0	0	0	0	0	0	1	0
D26_L1.23	D38_N_contig_310936	0	0	0	0	0	0	0	0	0	0	0	0	0	0	0	0	1	0	0	0	0	1	0	0	1	1	1	1	1	1	0	1	1	1	1	0	0	0	0	0	0	0	0	0	0	0	0	1
D26_L1.23	D39_C1.135_contig_400281	0	0	1	0	0	0	0	0	0	0	1	0	0	0	0	0	0	0	0	0	0	0	0	0	0	0	0	0	0	0	0	0	1	0	1	0	0	0	0	0	0	0	0	0	0	0	0	0
D26_L1.23	D39_G6_contig_382800	0	0	1	0	0	0	0	0	0	0	0	0	0	0	1	0	0	0	0	0	0	0	0	0	0	0	0	0	1	0	0	1	1	0	0	0	0	0	0	0	0	0	0	0	0	0	0	0
D26_L1.23	D41_E1.47_contig_122017	0	0	0	0	0	0	0	0	0	1	1	0	0	0	0	0	0	0	0	0	0	0	0	0	0	0	0	0	0	0	0	1	0	0	0	0	0	0	0	0	0	0	0	1	0	0	0	0
D26_L1.23	D41_E1.47_contig_326576	0	0	0	0	0	0	0	0	0	0	0	0	0	0	0	0	0	0	0	0	0	0	0	0	0	0	0	0	0	0	0	1	1	0	0	0	0	0	0	0	0	0	0	1	0	0	0	0
D26_L1.23	D41_E1.64_contig_358607	0	0	0	0	0	0	0	0	0	1	1	1	0	0	0	0	0	0	0	0	1	0	0	0	1	0	0	0	0	0	0	1	1	1	0	0	0	0	0	0	1	1	1	1	0	0	1	0
D26_L1.23	D41_E1.64_contig_361801	0	0	0	0	0	0	0	0	0	0	1	1	0	0	0	0	0	0	0	0	0	0	0	0	0	0	0	0	0	0	0	1	1	0	0	0	0	0	0	0	0	0	1	1	0	0	0	0
D26_L1.23	D41_E16_contig_149362	0	0	0	0	0	0	0	0	0	0	0	0	0	0	0	0	0	0	0	0	0	0	0	0	0	0	0	1	1	1	0	0	1	1	1	1	0	0	1	0	0	1	1	1	1	1	1	0
D26_L1.23	D41_E16_contig_36963	0	0	0	0	0	0	0	0	0	0	0	0	0	0	0	0	0	0	0	0	0	0	0	0	0	0	0	0	1	1	0	0	0	0	0	0	0	0	0	0	0	0	1	1	1	1	1	0
D26_L1.23	D41_E16_contig_80952	0	0	0	0	0	0	0	0	0	0	0	0	0	0	0	0	0	0	0	0	0	0	0	0	0	0	0	0	1	1	0	0	0	0	0	0	0	0	0	0	0	0	1	1	1	1	0	0
D26_L1.23	D41_N_contig_298054	0	0	0	0	0	0	0	0	0	0	1	0	0	0	0	0	0	0	0	0	0	0	0	0	0	0	0	0	0	0	0	1	0	0	0	0	0	0	0	0	0	0	0	1	0	0	0	0
D26_L1.23	D43_C1.1_contig_392374	0	0	1	1	1	1	1	1	0	1	1	1	1	1	1	0	1	1	0	0	1	1	1	1	1	1	1	1	1	1	0	1	1	1	1	1	1	1	1	1	1	1	1	1	1	1	1	1
D26_L1.23	D44_E1.1.2.2.1.1.15_contig_284500	0	0	0	1	1	0	0	0	0	0	0	1	1	1	0	0	0	0	0	0	0	0	0	0	0	0	1	1	1	1	0	1	1	0	0	0	0	0	0	0	1	1	1	1	0	0	0	0
D26_L1.23	D44_E1.1.2.2.1.1.15_contig_347620	0	0	0	0	0	0	0	0	0	0	0	0	1	0	0	0	0	0	0	0	0	0	0	0	0	0	1	1	1	1	0	0	0	0	0	0	0	0	0	0	0	0	0	0	0	0	0	0
D26_L1.23	D44_E1.1.2.2.2.1.5_contig_95526	0	0	0	0	0	0	0	0	0	0	1	0	0	0	0	0	0	0	0	0	0	0	0	0	0	0	1	1	1	0	0	0	1	0	1	0	0	0	0	0	0	0	0	0	0	0	0	1
D26_L1.23	D44_E1.1.2.2.2.25_contig_208841	0	0	0	0	0	0	0	0	0	0	0	0	0	1	0	0	0	0	0	0	0	1	0	0	1	0	0	1	0	0	0	0	0	0	0	0	0	0	0	0	1	0	0	0	0	0	0	0
D26_L1.23	D44_E1.1.2.2.2.25_contig_52591	0	0	0	1	0	0	0	0	0	0	1	0	1	0	0	0	0	0	0	0	0	0	0	0	0	0	0	1	1	1	0	1	1	1	1	1	1	1	0	0	1	0	0	1	1	1	1	0
D26_L1.23	D44_E22_contig_230810	0	0	0	0	0	0	0	0	0	0	0	0	0	0	0	0	1	1	0	1	0	0	0	0	0	0	0	0	1	1	0	1	1	1	1	0	0	0	0	0	0	0	0	0	0	0	0	0
D26_L1.23	D44_E22_contig_241427	0	0	0	1	0	0	0	0	0	0	0	0	0	0	0	0	1	1	0	1	0	0	0	0	0	1	0	1	1	1	0	1	1	1	1	0	0	0	0	0	0	0	0	0	0	0	0	0
D26_L1.23	D44_E22_contig_287692	0	0	0	0	0	0	0	0	0	0	0	0	0	0	0	0	1	1	0	1	0	0	0	0	0	1	0	1	1	1	0	1	1	1	0	0	0	0	0	0	0	0	0	0	0	0	0	0
D26_L1.23	D44_E22_contig_356954	0	0	0	0	0	0	0	0	0	0	0	0	0	0	0	0	1	0	0	1	0	0	0	0	0	1	1	1	1	1	0	1	1	1	1	0	0	0	0	0	0	0	0	0	0	0	0	0
D26_L1.23	D44_E9_contig_100994	0	0	0	1	0	0	0	0	0	0	0	0	0	0	1	0	0	0	0	0	0	0	0	0	0	0	1	1	1	1	0	1	0	0	0	0	0	0	0	0	1	1	1	0	0	0	0	0
D26_L1.23	D44_E9_contig_132779	0	0	0	0	0	0	0	0	0	0	0	0	0	0	1	0	0	0	0	0	0	0	0	0	0	0	1	1	1	1	0	0	0	0	0	0	0	0	0	0	1	0	0	0	0	0	0	0
D26_L1.23	D44_E9_contig_23102	0	0	0	1	0	0	0	0	0	0	0	0	0	0	1	0	0	0	0	0	0	0	0	0	0	0	1	1	1	1	0	0	0	0	0	0	0	0	0	0	0	0	0	0	0	0	0	0
D26_L1.23	D44_E9_contig_260908	0	0	0	1	0	0	0	0	0	0	0	0	0	0	1	0	0	0	0	0	0	0	0	0	0	0	1	1	1	1	0	1	0	0	0	0	0	0	0	0	1	1	0	0	0	0	0	1
D26_L1.23	D44_E9_contig_27349	0	0	0	0	0	0	0	0	0	0	0	0	0	0	1	0	0	0	0	0	0	0	0	0	0	0	1	1	1	1	0	1	0	0	0	0	0	0	0	0	1	1	0	0	0	0	0	1
D26_L1.23	D44_E9_contig_285511	0	0	0	1	0	0	0	0	0	0	0	0	0	1	1	0	1	0	0	0	0	0	0	0	0	0	1	1	1	1	0	1	1	1	1	0	0	1	1	1	1	1	1	1	1	1	1	1
D26_L1.23	D44_E9_contig_292219	0	0	0	0	0	0	0	0	0	0	0	0	0	0	1	0	0	0	0	0	0	0	0	0	0	0	1	1	1	1	0	1	0	0	0	0	0	0	0	1	1	1	0	0	0	0	0	1
D26_L1.23	D44_E9_contig_388814	0	0	0	1	0	0	0	0	0	0	0	0	0	0	1	0	0	0	0	0	0	0	0	0	0	0	1	1	1	1	0	1	0	0	0	0	0	0	0	0	1	1	0	0	0	0	0	1
D26_L1.23	D45_C1.2.8_contig_159416	0	0	0	0	0	0	0	0	0	0	0	0	0	0	0	0	1	1	0	1	1	1	1	0	0	0	0	0	0	0	0	0	0	0	0	0	0	0	0	0	0	0	0	0	0	0	0	0
D26_L1.23	D45_N_contig_173832	0	0	1	1	1	0	0	0	0	0	1	1	0	1	1	0	1	1	0	1	1	1	1	1	1	1	1	1	1	1	0	1	1	1	1	1	1	1	1	0	1	0	0	1	0	1	1	1
D26_L1.23	D45_N_contig_393070	0	0	0	1	0	0	0	0	0	0	0	0	0	0	0	0	1	0	0	1	1	0	0	0	0	1	0	0	0	0	0	0	1	0	0	0	0	0	0	0	0	0	0	0	0	0	0	0
D26_L1.23	D46_E2.72_contig_281812	0	0	0	1	0	0	1	0	0	0	1	0	1	0	0	0	0	1	0	0	0	0	0	0	0	0	0	1	1	1	0	1	1	1	1	1	1	1	1	1	1	0	1	1	1	1	1	0
D26_L1.23	D47_B1.2.1.1_contig_260466	0	0	0	1	0	0	0	0	0	0	1	1	0	1	1	0	0	0	0	0	0	0	0	0	1	0	0	0	0	1	0	0	1	1	0	1	0	0	0	0	0	0	0	0	0	0	1	1
D26_L1.23	D47_C1.38_contig_263580	0	0	0	1	0	0	0	0	0	0	0	0	0	0	1	0	1	0	0	1	1	1	1	0	0	1	0	1	1	1	0	0	0	0	0	0	0	0	0	0	0	0	0	0	0	0	0	0
D26_L1.23	D47_E1.187_contig_325678	0	0	0	1	0	0	0	0	0	0	0	0	0	0	1	0	1	1	0	1	1	1	1	0	1	1	1	1	1	1	0	1	1	1	0	0	0	0	0	0	0	0	0	0	0	0	0	1
D26_L1.23	D47_E24_contig_114251	0	0	0	1	0	0	0	0	0	0	0	0	0	0	1	0	0	0	0	0	0	0	0	0	0	0	1	1	1	1	0	0	0	0	0	0	0	0	0	0	0	1	0	0	0	0	0	0
D26_L1.23	D47_E24_contig_19953	0	0	0	1	0	0	0	0	0	0	0	0	0	1	1	0	0	0	0	0	0	0	0	0	0	0	1	1	1	1	0	1	0	0	0	0	0	0	0	0	1	1	1	1	0	0	1	1
D26_L1.23	D47_E24_contig_214780	0	0	0	1	0	0	0	0	0	0	0	0	0	1	1	0	0	0	0	0	0	0	0	0	0	0	1	1	1	1	0	0	0	0	0	0	0	0	0	0	0	0	0	0	0	0	1	0
D26_L1.23	D47_E24_contig_279804	0	0	0	1	0	0	0	0	0	1	0	0	1	0	1	0	0	0	0	0	0	0	0	0	0	0	1	1	1	1	0	1	0	0	0	0	0	1	0	0	0	1	1	0	0	0	0	1
D26_L1.23	D48_C21_contig_184523	0	0	0	1	0	0	0	0	0	0	0	0	0	0	0	0	0	0	0	0	0	0	0	0	0	0	0	0	0	0	0	0	0	0	0	1	0	0	0	1	0	0	0	0	0	0	1	1
D26_L1.23	D48_E1.24_contig_51150	0	0	0	1	0	0	0	0	0	0	0	1	0	0	0	0	0	0	0	0	1	0	0	0	0	0	0	0	0	0	0	0	0	0	0	0	0	0	0	0	0	0	0	0	0	0	0	0
D26_L1.23	D48_E2.3_contig_339470	0	0	0	0	0	0	0	0	0	0	0	0	0	0	0	0	0	0	0	0	0	0	0	0	0	0	1	0	1	1	0	0	1	0	0	0	0	0	0	0	1	1	1	1	1	1	1	1
D26_L1.23	D48_N_contig_402107	0	0	0	0	0	0	0	0	0	0	0	0	0	0	0	0	0	0	0	0	0	0	0	0	0	0	0	0	0	0	0	0	0	0	0	0	0	0	0	0	0	0	0	0	0	1	1	0
D26_L1.23	D49_E10_contig_426988	0	0	0	0	0	0	0	0	0	0	0	0	0	0	0	0	0	0	0	1	0	0	1	0	1	1	0	0	0	1	0	0	0	0	0	0	0	0	0	0	0	0	0	0	0	0	0	0
D26_L1.23	D49_E16_contig_354519	0	0	0	0	0	0	0	0	0	0	0	0	0	0	1	0	0	0	0	0	0	0	0	0	1	0	0	0	0	0	0	0	0	1	0	0	0	0	0	0	0	0	0	0	0	0	1	0
D26_L1.23	D49_E2.185_contig_101606	0	0	0	0	0	0	0	0	0	0	0	0	0	0	0	0	0	0	0	0	0	0	0	0	1	0	0	0	0	0	0	0	0	0	0	0	0	0	0	0	0	0	0	0	0	0	0	0
D26_L1.23	D49_E29_contig_75043	0	0	0	0	0	0	0	0	0	1	1	0	0	0	0	0	0	0	0	0	1	0	0	0	1	0	0	0	0	0	0	1	1	1	1	0	0	0	0	0	1	1	0	1	0	1	1	0
D26_L1.23	D49_E31_contig_88553	0	0	0	0	0	0	0	0	0	0	0	0	0	0	0	0	0	0	0	0	0	0	1	1	1	0	1	1	0	0	0	0	1	0	0	0	0	0	0	0	0	0	0	0	0	1	0	0
D26_L1.23	D50_C1.54_contig_56898	0	0	0	1	0	0	0	0	0	0	0	1	0	0	0	0	0	0	0	0	1	0	0	0	0	0	0	0	0	0	0	0	0	0	0	0	0	0	0	0	0	0	0	0	0	0	0	0
D26_L1.23	D50_C1.61_contig_23953	0	0	0	0	0	0	0	0	0	1	0	0	0	0	0	0	0	0	0	0	0	0	0	0	1	0	0	0	0	0	0	0	1	1	0	0	0	0	0	0	0	0	0	0	0	1	0	0
D26_L1.23	D50_C1.61_contig_245440	0	0	0	0	0	0	0	0	0	1	1	1	0	0	0	0	0	0	0	0	1	0	0	0	1	0	0	0	0	0	0	1	1	1	1	0	0	0	0	0	1	1	0	1	0	1	1	0
D26_L1.23	D50_E1.48_contig_227501	0	0	0	0	0	0	0	0	0	0	0	0	0	0	0	0	0	0	0	0	0	0	0	0	0	0	1	1	0	0	0	1	1	0	1	0	0	0	0	0	0	0	0	0	0	1	0	0
D26_L1.23	D50_E9_contig_153970	0	0	0	0	0	0	0	0	0	0	0	0	0	0	1	0	0	0	0	0	0	0	0	0	0	0	0	0	1	1	0	0	0	1	0	0	0	0	0	0	0	0	1	1	0	0	0	0
D26_L1.23	D50_E9_contig_159417	0	0	0	0	0	0	0	0	0	0	0	0	0	0	0	0	0	0	0	0	0	0	0	0	0	0	0	0	1	1	0	0	0	0	0	0	0	1	0	0	0	1	1	1	0	1	1	0
D26_L1.23	D50_E9_contig_184678	0	0	0	0	0	0	0	0	0	0	0	0	0	0	0	0	0	0	0	0	0	0	0	0	0	0	0	0	1	1	0	0	0	0	0	0	0	0	0	0	0	0	1	1	1	1	1	0
D26_L1.23	D50_E9_contig_184899	0	0	0	0	0	0	0	0	0	0	0	0	0	0	1	0	0	0	0	0	0	0	0	0	0	0	0	0	1	1	0	0	0	0	0	0	0	0	0	0	1	1	1	1	1	1	1	0
D26_L1.23	D50_N_contig_297696	0	0	0	0	0	0	0	0	0	0	0	0	0	0	0	0	0	0	0	0	0	0	0	0	0	0	0	0	0	0	0	0	0	0	0	0	0	0	0	0	0	0	0	0	0	0	0	0
D26_L1.23	D51_C17_contig_141487	0	0	0	0	0	0	0	0	0	0	0	0	0	0	0	0	1	1	0	0	1	0	0	0	0	0	0	0	0	0	0	0	0	0	0	0	0	0	0	0	0	0	0	0	0	0	0	0
D26_L1.23	D51_E1.156_contig_20081	0	0	0	0	0	0	0	0	0	0	0	0	0	0	0	0	0	1	0	0	0	0	0	0	0	1	1	1	0	1	0	0	1	1	0	0	0	0	0	0	0	0	0	0	0	0	0	0
D26_L1.23	D51_E35_contig_118800	0	0	0	1	0	0	0	0	0	0	0	0	0	0	0	0	1	1	0	1	0	0	0	0	0	1	1	1	1	1	0	1	1	1	1	0	0	0	0	0	0	0	0	0	0	0	0	0
D26_L1.23	D51_E35_contig_120383	0	0	0	1	0	0	0	0	0	0	0	0	0	0	0	0	1	1	0	1	0	0	0	0	0	1	0	0	0	1	0	1	1	1	1	0	0	0	0	0	0	0	0	0	0	0	0	0
D26_L1.23	D51_E35_contig_194823	0	0	0	1	0	0	0	0	0	0	0	0	0	0	0	0	1	1	0	1	0	0	0	0	0	1	0	0	0	1	0	1	1	1	0	0	0	0	0	0	0	0	0	0	0	0	0	0
D26_L1.23	D51_E35_contig_412350	0	0	0	0	0	0	0	0	0	0	0	0	0	0	0	0	1	1	0	0	0	0	0	0	0	0	0	0	0	1	0	1	1	1	0	0	0	0	0	0	0	0	0	0	0	0	0	0
D30_O2.4.2.2.2	D24_N_contig_107909	1	1	1	1	1	1	1	1	1	1	1	1	0	0	0	0	0	0	0	0	0	0	0	0	0	0	0	0	0	0	0	0	0	0	0	0	0	0	1	1	1	1	1	1	1	1	0	0
D31_O1.3.2	A01_G2.2_contig_12266	1	0	1	1	1	1	1	0	0	1	1	1	1	1	1	1	0	0	1	1	0	0	0	0	0	0	0	0	1	1	1	1	0	1	1	1	1	1	1	0	0	0	0	0	0	1	1	1
D31_O1.3.2	D01_E1.176_contig_352073	0	0	1	0	0	0	1	0	0	1	0	0	0	1	1	0	0	0	1	1	0	1	0	0	0	0	0	0	0	0	1	0	0	0	0	1	1	0	1	1	1	1	0	0	0	0	0	0
D31_O1.3.2	D02_E1.26_contig_411539	0	0	1	0	0	0	1	0	0	0	0	0	0	1	1	1	0	0	0	1	0	0	0	0	0	0	0	0	0	0	1	0	0	0	0	0	1	1	1	1	1	1	0	0	0	0	0	0
D31_O1.3.2	D02_E1.26_contig_98399	1	0	1	0	0	0	1	0	0	0	0	0	0	1	1	0	0	0	1	1	0	0	0	0	0	0	0	0	0	0	0	1	0	0	0	1	1	1	1	1	1	1	0	0	0	0	0	0
D31_O1.3.2	D03_E1.62_contig_534722	0	0	1	0	1	0	0	0	0	0	0	0	0	1	0	0	0	0	0	0	0	0	0	0	0	0	0	0	0	0	0	0	0	0	0	0	0	0	1	0	0	0	0	0	0	0	1	0
D31_O1.3.2	D07_L1.3_contig_87572	0	0	1	0	1	1	1	0	0	0	1	1	1	1	1	1	0	0	1	0	0	0	0	0	0	0	0	0	1	1	0	1	0	1	1	1	1	1	0	0	0	0	0	0	0	0	1	1
D31_O1.3.2	D13_N_contig_414391	1	0	1	0	0	0	1	0	0	1	0	0	0	1	0	1	0	0	1	1	0	1	0	0	0	0	1	0	0	0	1	0	0	0	0	0	1	0	1	1	1	1	0	0	1	0	1	1
D31_O1.3.2	D19_E1.92_contig_387125	1	0	1	0	0	1	1	0	0	0	0	0	0	1	1	1	0	0	1	1	0	1	0	0	0	0	0	0	0	0	1	0	0	0	0	1	1	1	1	1	1	1	1	0	0	0	0	0
D31_O1.3.2	D23_N_contig_161496	0	0	0	0	0	0	0	0	0	0	0	0	0	0	0	0	0	0	0	0	0	0	0	0	0	0	1	1	1	1	0	0	0	0	0	0	0	0	0	0	0	0	0	0	0	0	0	0
D35_G2.61	D01_L1.35_contig_357727	0	0	0	0	0	1	0	0	0	0	0	0	0	0	0	0	0	0	0	0	0	0	0	0	0	0	1	1	0	0	0	0	0	0	0	0	0	0	0	0	0	0	0	0	0	0	0	0
D35_G2.61	D05_E1.3.1.24_contig_229032	0	0	0	0	0	0	1	0	0	0	0	1	0	0	0	0	0	0	0	0	0	0	0	0	0	0	0	1	0	0	0	0	0	0	0	0	0	0	0	0	0	0	0	0	0	0	0	0
D35_G2.61	D05_N_contig_309693	0	0	0	0	0	1	0	0	0	0	0	1	0	0	0	0	0	0	0	0	0	0	0	0	0	0	0	1	0	0	0	0	0	0	0	0	0	0	0	0	0	0	0	0	0	0	0	0
D35_G2.61	D23_L1.3_contig_137433	1	0	1	0	1	1	0	0	0	0	0	0	0	0	0	0	0	0	0	0	0	0	0	0	0	0	1	1	0	0	0	0	0	0	0	0	0	0	0	0	0	0	0	0	0	0	0	0
D35_G2.61	D23_N_contig_315216	0	0	0	0	0	0	0	0	0	0	0	0	0	0	0	0	0	0	0	0	0	0	0	0	0	0	1	1	0	0	0	0	0	0	0	0	0	0	0	0	0	0	0	0	0	0	0	0
D36_G7	A02_N_contig_58605	0	1	1	1	1	0	1	0	0	0	0	0	0	0	0	0	0	0	0	0	0	0	0	0	0	0	0	0	0	0	0	0	0	0	0	0	0	0	0	0	0	0	0	0	1	1	1	0
D36_G7	D13_E1.152_contig_166803	0	0	0	1	1	1	1	1	1	1	0	0	0	0	0	0	0	0	0	0	0	0	0	0	0	0	0	0	0	0	0	0	0	0	0	0	0	0	0	0	0	0	0	0	1	0	0	0
D36_G7	D41_E1.66_contig_110389	0	0	1	0	0	0	0	0	0	1	0	0	0	0	0	0	0	0	0	0	0	0	0	0	0	0	0	0	0	0	0	0	0	0	0	0	0	0	0	0	0	0	0	1	1	1	1	1
D36_L2.1.6.2	D01_E1.176_contig_352073	0	0	0	0	0	0	1	0	0	0	0	0	0	0	1	0	0	0	0	0	0	0	0	0	0	0	0	0	0	0	1	0	0	0	0	1	1	0	0	0	0	0	0	0	0	0	0	0
D36_L2.1.6.2	D02_E1.26_contig_98399	0	0	0	0	0	0	1	0	0	0	0	0	0	0	1	0	0	0	0	0	0	0	0	0	0	0	0	0	0	0	0	1	1	0	0	1	1	1	0	0	0	0	0	0	0	0	0	0
D44_G14	A01_E1.1.1.2_contig_101464	0	0	0	0	0	0	0	0	0	0	0	0	0	0	0	0	0	0	0	0	0	0	0	0	0	0	0	0	0	0	0	0	1	1	0	0	0	0	0	0	0	0	0	0	1	1	0	0
D44_G14	D38_O2.4_contig_306224	0	0	0	0	0	0	0	0	0	0	0	0	0	0	0	0	0	0	0	0	0	0	0	0	0	0	0	0	0	0	0	0	1	1	0	0	0	0	0	0	0	0	0	0	0	0	1	0
D47_O14	A01_N_contig_18982	0	0	0	0	0	0	0	0	0	0	0	0	0	0	0	0	0	0	0	0	0	0	0	0	0	0	0	0	0	0	0	0	1	0	0	0	0	0	0	0	0	0	0	0	0	0	0	0
D47_O14	A01_N_contig_6627	0	0	0	0	0	0	0	0	0	1	0	0	0	0	1	1	0	0	0	0	0	1	0	0	0	1	0	0	0	0	0	0	1	1	0	0	0	0	1	0	1	0	0	0	0	0	0	0
D47_O14	D05_N_contig_265385	0	0	0	0	0	0	0	0	0	0	0	0	0	0	0	0	0	0	0	0	0	0	0	0	0	0	0	0	0	0	0	0	1	1	1	1	0	0	0	0	0	0	0	0	0	0	0	0
D47_O14	D05_N_contig_41248	0	0	0	0	0	0	0	0	0	0	0	0	0	0	0	0	0	0	0	0	0	0	0	0	0	0	0	0	0	0	0	0	0	0	0	0	0	0	0	0	0	0	0	0	0	0	1	0
D47_O14	D06_C1.9.2_contig_155521	0	0	0	0	0	0	0	0	0	1	1	1	1	1	1	1	1	0	0	0	1	0	0	0	1	1	0	0	0	0	0	0	1	1	1	1	1	1	1	0	1	1	1	1	0	0	1	0
D47_O14	D06_C1.9.2_contig_77624	0	0	0	0	0	0	0	0	0	1	1	1	1	1	1	1	1	0	0	0	1	1	0	0	1	1	0	0	0	0	0	0	1	1	1	1	1	1	1	1	1	1	1	1	0	0	1	0
D47_O14	D07_G4_contig_64685	0	0	0	0	0	0	0	0	0	1	1	1	1	1	1	1	1	0	0	0	1	1	0	0	1	1	0	0	0	0	0	0	1	1	1	1	1	1	1	1	1	1	1	1	0	0	1	0
D47_O14	D08_N_contig_358531	0	0	0	0	0	0	0	0	1	1	0	0	0	0	1	0	0	0	0	0	0	0	0	0	1	1	0	0	0	0	0	0	1	1	0	0	0	1	1	1	1	0	0	1	0	0	0	0
D47_O14	D08_N_contig_490278	0	0	0	0	0	0	0	0	0	0	0	0	0	0	0	0	0	0	0	0	0	1	0	0	0	0	0	0	0	0	0	0	0	0	1	0	0	0	1	1	0	1	0	0	0	0	0	0
D47_O14	D09_C1.2.1_contig_106646	0	0	0	0	0	0	0	0	0	0	0	0	0	0	1	1	1	0	0	0	1	1	0	0	0	1	0	0	0	0	0	0	1	1	0	0	0	0	0	0	0	0	0	0	0	0	0	0
D47_O14	D09_N_contig_12659	0	0	0	0	0	0	0	0	0	0	0	0	0	0	0	0	0	0	0	0	0	0	0	0	0	1	0	0	0	0	0	0	1	1	1	1	1	0	0	0	0	0	0	0	0	0	0	0
D47_O14	D09_N_contig_86374	0	0	0	0	0	0	0	0	0	0	0	0	0	0	0	0	0	0	0	0	0	0	0	0	0	0	0	0	0	0	0	0	1	0	0	0	0	0	0	0	0	0	0	0	0	0	0	0
D47_O14	D10_L1.22_contig_238881	0	0	0	0	0	0	0	0	0	1	1	1	0	0	1	1	1	0	0	0	1	0	0	0	1	1	0	0	0	0	0	0	1	1	1	1	1	0	0	1	1	0	1	0	0	0	0	0
D47_O14	D10_L1.22_contig_36197	0	0	0	0	0	0	0	0	0	1	1	1	0	0	1	0	0	0	0	0	0	1	0	0	1	1	0	0	0	0	0	0	1	1	1	1	1	0	0	0	1	0	1	0	0	0	0	0
D47_O14	D10_L1.8_contig_268791	0	0	0	0	0	0	0	0	0	0	0	0	0	0	1	1	0	0	0	0	1	1	0	0	1	1	0	0	0	0	0	0	1	1	1	1	1	0	1	0	1	0	0	0	0	0	0	0
D47_O14	D10_N_contig_131624	0	0	0	0	0	0	0	0	0	1	1	1	1	1	1	1	1	0	0	0	1	1	0	0	1	1	0	0	0	0	0	0	1	1	1	1	1	1	1	1	1	1	1	1	0	0	1	0
D47_O14	D11_C1.3.1.1_contig_79321	0	0	0	0	0	0	0	0	0	1	1	1	1	0	1	1	1	0	0	0	0	0	0	0	1	1	0	0	0	0	0	0	1	1	1	1	1	1	1	1	1	1	0	0	0	0	0	0
D47_O14	D12_N_contig_132262	0	0	0	0	0	0	0	0	0	0	0	0	0	0	1	0	0	0	0	0	1	1	0	0	1	1	0	0	0	0	0	0	1	1	1	1	1	1	1	0	1	0	0	0	0	0	1	0
D47_O14	D13_N_contig_353689	0	0	0	0	0	0	0	0	0	1	1	1	1	1	1	1	1	0	0	0	1	1	0	0	1	1	0	0	0	0	0	0	1	1	1	1	1	1	1	1	1	1	1	1	0	0	1	0
D47_O14	D14_E1.17.2_contig_6874	0	0	0	0	0	0	0	0	0	1	1	1	1	1	1	1	1	0	0	0	1	1	0	0	1	1	0	0	0	0	0	0	1	1	1	1	1	1	1	0	1	1	1	1	0	0	1	0
D47_O14	D15_C1.1.6.9_contig_293781	0	0	0	0	0	0	0	0	0	0	0	0	0	0	0	0	0	0	0	0	0	0	0	0	1	0	0	0	0	0	0	0	0	0	0	0	0	0	0	0	0	0	0	0	0	0	0	0
D47_O14	D15_E1.78_contig_190405	0	0	0	0	0	0	0	0	0	0	0	0	0	0	0	0	0	0	0	0	0	1	0	0	0	0	0	0	0	0	0	0	0	1	0	0	0	0	0	0	1	0	0	0	0	0	0	0
D47_O14	D16_C2.2.1.1.5_contig_74725	0	0	0	0	0	0	0	0	0	0	0	0	0	0	0	0	0	0	0	0	0	0	0	0	0	0	0	0	0	0	0	0	1	1	0	0	0	0	0	0	0	0	0	0	0	0	0	0
D47_O14	D16_E2.2.1.1.43_contig_87200	0	0	0	0	0	0	0	0	0	0	1	0	0	0	0	0	1	0	0	0	0	0	0	0	0	0	0	0	0	0	0	0	1	1	1	0	0	0	0	0	1	1	0	1	0	0	0	0
D47_O14	D18_E2.87_contig_300860	0	0	0	0	0	0	0	0	0	1	0	0	0	0	0	1	0	0	0	0	0	1	0	0	0	1	0	0	0	0	0	0	1	1	1	0	0	0	1	0	1	0	0	0	0	0	1	0
D47_O14	D19_C1.5_contig_47656	0	0	0	0	0	0	0	0	0	1	0	0	0	0	0	0	0	0	0	0	0	0	0	0	0	0	0	0	0	0	0	0	0	0	1	0	0	0	0	0	1	1	0	0	0	0	0	0
D47_O14	D19_N_contig_87877	0	0	0	0	0	0	0	0	0	0	0	0	1	0	0	0	0	0	0	0	0	0	0	0	0	0	0	0	0	0	0	0	1	0	0	1	0	0	0	0	1	1	0	0	0	0	0	0
D47_O14	D22_N_contig_211482	0	0	0	0	0	0	0	0	0	0	0	0	0	0	1	1	0	0	0	0	0	0	0	0	0	1	0	0	0	0	0	0	1	1	1	0	1	0	1	0	0	0	1	0	0	0	0	0
D47_O14	D23_E1.196_contig_35345	0	0	0	0	0	0	0	0	0	0	0	1	0	0	1	1	1	0	0	0	1	0	0	0	1	1	0	0	0	0	0	0	1	1	1	0	0	0	0	0	0	0	1	0	0	0	1	0
D47_O14	D23_E1.2.3.1_contig_325967	0	0	0	0	0	0	0	0	0	0	0	0	0	1	1	0	0	0	0	0	0	0	0	0	1	0	0	0	0	0	0	0	1	0	0	0	0	0	0	0	0	0	0	0	0	0	0	0
D47_O14	D23_N_contig_218253	0	0	0	0	0	0	0	0	0	0	0	0	0	1	0	0	0	0	0	0	0	0	0	0	0	0	0	0	0	0	0	0	0	0	0	0	0	0	0	0	0	0	0	0	0	0	0	0
D47_O14	D23_N_contig_276788	0	0	0	0	0	0	0	0	0	0	0	0	0	0	0	0	0	0	0	0	0	0	0	0	1	0	0	0	0	0	0	0	1	1	0	0	0	0	0	0	0	0	0	0	0	0	0	0
D47_O14	D23_N_contig_60534	0	0	0	0	0	0	0	0	0	0	0	0	0	1	1	1	1	0	0	0	0	1	0	0	1	1	0	0	0	0	0	0	1	1	1	0	0	0	0	0	0	0	0	0	0	0	0	0
D47_O14	D24_N_contig_148168	0	0	0	0	0	0	0	0	0	0	0	0	0	0	1	0	0	0	0	0	0	0	0	0	0	0	0	0	0	0	0	0	0	1	0	0	0	0	0	0	0	0	0	0	0	0	0	0
D47_O14	D27_L1.3.2_contig_53636	0	0	0	0	0	0	0	0	0	0	1	1	0	0	0	1	1	0	0	0	0	0	0	0	1	1	0	0	0	0	0	0	1	1	0	0	1	0	1	0	0	0	1	0	0	0	0	0
D47_O14	D28_E1.49_contig_246782	0	0	0	0	0	0	0	0	0	0	0	0	0	0	0	0	0	0	0	0	0	0	0	0	0	0	0	0	0	0	0	0	1	1	0	0	0	0	0	0	0	0	0	0	0	0	0	0
D47_O14	D28_N_contig_164728	0	0	0	0	0	0	0	0	0	0	0	0	0	1	1	0	0	0	0	0	0	0	0	0	1	0	0	0	0	0	0	0	1	0	0	0	0	0	0	0	0	0	0	0	0	0	0	0
D47_O14	D30_L1.1.2_contig_186424	0	0	0	0	0	0	0	0	0	0	0	1	0	1	1	1	1	0	0	0	1	1	0	0	1	1	0	0	0	0	0	0	1	1	1	1	1	1	1	0	1	1	1	1	0	0	1	0
D47_O14	D32_C1.4.2.1_contig_132866	0	0	0	0	0	0	0	0	0	0	0	0	0	0	0	0	0	0	0	0	0	1	0	0	1	1	0	0	0	0	0	0	1	1	1	0	0	0	0	0	0	0	0	0	0	0	0	0
D47_O14	D32_C1.4.2.1_contig_232573	0	0	0	0	0	0	0	0	0	0	0	0	0	0	0	0	0	0	0	0	1	0	0	0	0	1	0	0	0	0	0	0	1	0	0	0	0	0	0	0	0	0	0	0	0	0	0	0
D47_O14	D33_N_contig_349483	0	0	0	0	0	0	0	0	0	1	1	1	0	0	0	1	1	0	0	0	0	0	0	0	0	0	0	0	0	0	0	0	1	1	1	1	1	0	1	0	0	0	0	0	0	0	0	0
D47_O14	D34_E21_contig_333164	0	0	0	0	0	0	0	0	0	0	0	0	0	0	0	0	1	0	0	0	0	0	0	0	0	0	0	0	0	0	0	0	0	0	1	0	0	0	0	0	0	0	0	0	0	0	0	0
D47_O14	D41_E22_contig_110021	0	0	0	0	0	0	0	0	0	1	1	1	1	1	1	1	1	0	0	0	1	1	0	0	1	1	0	0	0	0	0	0	1	1	1	1	1	1	1	1	1	1	1	1	0	0	1	0
D47_O14	D43_C1.1_contig_75386	0	0	0	0	0	0	0	0	0	1	1	1	0	0	1	0	0	0	0	0	0	1	0	0	1	1	0	0	0	0	0	0	1	1	1	1	1	0	1	0	1	1	1	0	0	0	1	0
D47_O14	D44_C1.1.2.2.2.1.2_contig_150481	0	0	0	0	0	0	0	0	0	0	0	0	0	1	0	0	0	0	0	0	0	0	0	0	0	0	0	0	0	0	0	0	1	1	1	1	0	0	0	0	1	0	0	1	0	0	0	0
D47_O14	D44_E1.1.2.1.1.17_contig_244967	0	0	0	0	0	0	0	0	0	0	0	1	0	0	0	0	0	0	0	0	0	0	0	0	1	1	0	0	0	0	0	0	0	0	0	0	0	0	0	0	0	0	0	0	0	0	0	0
D47_O14	D45_C1.2.4_contig_473857	0	0	0	0	0	0	0	0	0	0	1	1	0	0	1	0	1	0	0	0	0	1	0	0	1	1	0	0	0	0	0	0	1	1	1	1	1	1	0	0	0	0	0	0	0	0	0	0
D47_O14	D45_N_contig_335006	0	0	0	0	0	0	0	0	0	0	0	0	0	0	1	1	1	0	0	0	1	1	0	0	0	0	0	0	0	0	0	0	1	1	0	0	0	0	0	0	0	0	0	0	0	0	0	0
D47_O14	D48_E1.3.1_contig_212231	0	0	0	0	0	0	0	0	0	0	0	0	0	0	0	0	1	0	0	0	0	1	0	0	1	0	0	0	0	0	0	0	1	1	1	0	0	0	1	0	0	0	0	0	0	0	1	0
D47_O14	D49_E2.40_contig_100825	0	0	0	0	0	0	0	0	0	0	0	0	0	1	1	0	0	0	0	0	0	1	0	0	1	0	0	0	0	0	0	0	1	0	0	0	0	0	0	0	0	0	0	0	0	0	0	0
D47_O14	D50_C1.10.11_contig_364818	0	0	0	0	0	0	0	0	0	0	0	0	0	0	0	1	1	0	0	0	0	0	0	0	0	0	0	0	0	0	0	0	1	1	1	1	1	0	0	1	0	0	0	0	0	0	1	0
D47_O14	D51_C1.8.1.2_contig_421791	0	0	0	0	0	0	0	0	0	0	0	0	0	0	0	0	1	0	0	0	0	1	0	0	0	0	0	0	0	0	0	0	1	1	0	0	0	0	0	0	0	0	0	0	0	0	1	0
D51_G1.1.2	D03_N_contig_151747	1	1	1	1	1	1	1	1	1	1	1	1	1	1	1	1	1	1	1	1	1	1	1	1	1	1	1	1	1	0	0	1	1	1	1	1	1	1	1	1	1	1	1	1	1	1	1	1
D51_G1.1.2	D09_N_contig_199266	1	1	1	1	1	1	1	1	1	1	1	1	0	1	1	1	0	1	1	1	1	1	1	1	1	1	1	1	1	0	0	1	1	1	1	1	1	1	1	1	1	1	1	1	1	1	1	1
D51_G1.1.2	D10_C1.42_contig_255833	1	1	1	1	1	1	1	1	1	1	1	1	1	1	1	1	1	1	1	1	1	1	1	1	1	1	1	1	0	0	0	0	0	1	1	1	1	1	1	1	1	1	1	1	1	1	1	1
D51_G1.1.2	D10_O1.15_contig_355814	0	0	0	0	0	0	0	0	0	0	0	0	0	0	0	0	0	0	0	0	0	0	0	0	0	0	0	0	0	0	0	0	0	0	1	0	0	0	0	0	0	0	0	0	0	0	0	0
D51_G1.1.2	D12_C1.24_contig_137924	1	1	1	0	0	0	0	0	0	0	0	0	0	0	0	0	0	0	1	0	0	0	0	0	0	0	0	0	0	0	0	0	0	1	1	1	0	0	0	1	0	0	0	0	0	0	0	0
D51_G1.1.2	D12_L1.5.1_contig_385549	1	1	0	0	0	0	0	0	0	0	0	0	0	0	0	0	0	0	1	0	0	0	0	0	1	0	0	0	0	0	0	0	0	1	1	1	1	0	0	0	0	0	0	0	0	0	0	0
D51_G1.1.2	D15_G1.20_contig_245006	1	1	1	1	1	1	1	1	1	1	1	1	1	1	1	1	1	1	1	1	1	1	1	1	1	1	1	1	1	1	1	1	1	1	1	1	1	1	1	1	1	1	1	1	1	1	1	1
D51_G1.1.2	D15_N_contig_88769	1	1	1	1	1	1	1	1	1	1	1	1	1	1	1	1	1	1	1	1	1	1	1	1	1	1	1	1	1	1	0	1	1	1	1	1	1	1	1	1	1	1	1	1	1	1	1	1
D51_G1.1.2	D16_N_contig_194453	1	1	1	1	1	1	1	1	1	1	0	1	1	1	1	0	0	0	1	1	0	0	1	1	1	1	1	1	1	0	0	0	0	0	1	1	1	0	1	1	1	1	1	1	1	1	1	1
D51_G1.1.2	D22_N_contig_309816	1	1	1	1	1	1	1	1	1	1	1	1	1	1	1	1	0	0	1	1	1	1	1	1	1	1	1	1	1	0	0	0	0	1	1	1	1	1	1	1	1	1	1	1	1	1	1	1
D51_G1.1.2	D24_E1.304_contig_183795	1	1	1	1	0	1	0	0	0	0	0	0	0	0	0	0	0	0	0	0	0	0	0	0	0	0	0	0	0	0	0	0	0	0	0	0	0	0	0	0	0	0	0	0	0	0	0	0
D51_G1.1.2	D30_E2.73_contig_299870	1	1	1	1	1	1	1	1	1	1	1	1	1	1	1	1	0	0	0	1	1	1	1	1	1	1	1	0	1	0	0	1	0	1	1	1	1	1	1	1	1	1	1	1	1	1	1	1
D51_G1.1.2	D36_E1.59_contig_251533	1	1	1	1	1	1	1	1	1	1	1	1	1	1	1	1	0	1	1	1	1	1	1	1	1	1	1	1	1	0	0	1	1	1	1	1	1	1	1	1	1	1	1	1	1	1	1	1
D51_G1.1.2	D36_N_contig_120762	1	1	1	1	0	1	0	0	0	0	0	0	0	0	0	1	0	0	1	1	0	0	0	0	1	1	1	0	0	0	0	0	0	1	1	1	1	1	0	1	0	0	0	0	0	0	0	0
D51_G1.1.2	D36_N_contig_19233	1	1	1	1	1	1	1	1	1	1	1	1	1	1	1	1	1	1	1	1	1	1	1	1	1	1	1	1	0	0	0	0	1	1	1	1	1	1	1	1	1	1	1	1	1	1	1	1
D51_G1.1.2	D36_N_contig_368349	1	1	1	1	0	0	0	0	0	0	0	0	0	0	0	0	0	0	1	0	0	0	0	0	1	1	0	0	0	0	0	0	0	1	1	1	1	1	0	0	0	0	0	0	0	0	0	0
D51_G1.1.2	D37_N_contig_412809	1	1	1	1	0	0	0	1	0	0	0	0	0	0	0	1	0	1	1	0	0	0	0	1	0	0	0	0	0	0	0	0	0	0	0	0	0	0	0	0	0	1	0	0	0	0	1	0
D51_G1.1.2	D39_C1.1.26_contig_71880	1	1	1	0	0	0	0	0	0	0	0	0	0	0	1	1	0	1	0	0	1	0	0	0	1	1	0	0	0	0	0	0	0	0	0	0	0	0	0	0	0	0	0	0	0	0	0	0
D51_G1.1.2	D44_E1.1.2.2.2.8_contig_127785	1	1	1	1	1	1	1	1	1	1	1	1	1	1	1	1	1	1	1	1	1	1	1	1	1	1	1	1	1	0	0	0	1	1	1	1	1	1	1	1	1	1	1	1	1	1	1	1
D51_G1.1.2	D46_G1.1.2_contig_66876	1	1	1	1	1	1	1	1	1	1	1	1	0	1	0	1	1	0	0	0	0	0	0	0	0	0	0	0	0	0	0	0	0	0	0	0	0	0	0	0	0	1	0	0	1	0	0	1
D51_G1.1.2	D49_N_contig_29016	1	1	1	1	1	1	1	1	1	1	1	1	1	1	1	1	1	1	1	1	1	1	1	1	1	1	1	1	1	0	0	0	0	0	0	0	1	1	0	1	1	1	1	1	1	1	1	1
D51_G1.1.2	D51_C1.49_contig_103608	1	1	1	1	1	1	1	1	1	1	1	1	1	1	1	1	0	1	1	1	1	1	1	1	1	1	0	1	0	0	0	1	1	1	1	1	1	1	1	1	1	1	1	1	1	1	1	1
[truncated: 3 more columns]

## Sheet: Taxonomy
representative MAGs simplified id	representative MAGs	Taxonomy prediction
		superkingdom	phylum	class	order	family	genus	species
rMAG-1	A01_O1.2.4	Bacteria(12,8/12,8)	Proteobacteria(12,8/12,8)	Gammaproteobacteria(12,8/12,8)	Pseudomonadales(10,9/11,84)	Moraxellaceae(9,9/11,84)	Acinetobacter(1,07/1,57)	Marinobacter hydrocarbonoclasticus(0,35/0,5)
rMAG-4	D01_O1.59	Bacteria(28,11/28,11)	low confidence assignment	low confidence assignment	low confidence assignment	low confidence assignment	low confidence assignment	low confidence assignment
rMAG-10	D03_O1.31.2	Bacteria(17,7/17,7)	Proteobacteria(17,7/17,7)	Betaproteobacteria(17,7/17,7)	Nitrosomonadales(17,7/17,7)	Nitrosomonadaceae(17,7/17,7)	Nitrosomonas(17,68/17,68)	Nitrosomonas sp, Is79A3(2,79/3,5)
rMAG-11	D04_G2.13	Bacteria	Nitrospirae	Nitrospira	Nitrospirales	Nitrospiraceae	Nitrospira	Nitrospira sp, ND1
rMAG-12	D04_G2.5	Bacteria	Chloroflexi(19,67/21,37)	Anaerolineae(16,82/20,39)	Anaerolineales(16,82/18,99)	Anaerolineaceae(16,82/18,76)	Anaerolinea(16,82/18,76)	Anaerolinea thermophila(16,82/18,37)
rMAG-18	D04_L6	Bacteria	Chloroflexi(12,27/17,55)	Anaerolineae(12,27/17,42)	Anaerolineales(12,27/16,4)	Anaerolineaceae(12,27/15,72)	Anaerolinea(12,27/15,72)	Anaerolinea thermophila(12,27/15,24)
rMAG-19	D04_O2.19	Bacteria	Actinobacteria	Actinobacteria	Corynebacteriales	Mycobacteriaceae	Mycobacterium	Mycobacterium smegmatis(3,43/9,52)
rMAG-21	D05_G3.14.1	Bacteria	Actinobacteria(21,93/21,93)	Actinobacteria(21,93/21,93)	Actinomycetales(21,93/21,93)	Nocardioidaceae(19,88/21,28)	Nocardioides(19,88/20,68)	Nocardioides sp, JS614(19,88/20,68)
rMAG-22	D05_G3.4	Bacteria	Actinobacteria(35,23/35,23)	Actinobacteria(35,23/35,23)	Actinomycetales(34,25/35,23)	Nocardioidaceae(14,39/25,03)	Nocardioides(11,63/22,56)	Nocardioides sp, JS614(11,63/20,95)
rMAG-23	D05_L3.17	Bacteria	Proteobacteria(11,82/11,82)	Betaproteobacteria(11,82/11,82)	Rhodocyclales(3,23/8,06)	Rhodocyclaceae(3,23/7,23)	Thiobacillus(2,08/3,56)	Thiobacillus denitrificans(2,08/3,56)
rMAG-25	D08_G1.16	Bacteria	Bacteroidetes	Chitinophagia	Chitinophagales	Chitinophagaceae	Chitinophaga(22,58/23,48)	Chitinophaga pinensis(22,58/23,48)
rMAG-29	D08_O6	Bacteria	Acidobacteria(18,18/23,72)	low confidence assignment	low confidence assignment	low confidence assignment	low confidence assignment	low confidence assignment
rMAG-30	D08_P1.44	Bacteria(38,88/38,88)	Proteobacteria(36,01/37,77)	Gammaproteobacteria(29,48/37,04)	Legionellales(10,13/26,97)	low confidence assignment	low confidence assignment	low confidence assignment
rMAG-31	D09_G1.28	Bacteria	Actinobacteria	Actinobacteria	Streptomycetales	Streptomycetaceae	Streptomyces	Intrasporangium calvum(12,53/18,1)
rMAG-35	D10_O1.45	Bacteria	Bacteroidetes(13,74/13,74)	Chitinophagia	Chitinophagales	Chitinophagaceae	Chitinophaga(3,7/7,86)	Chitinophaga pinensis(3,7/7,5)
rMAG-36	D11_O1.27.3	Bacteria	Proteobacteria	Betaproteobacteria	Burkholderiales	Comamonadaceae	Verminephrobacter(3,51/6,55)	Verminephrobacter eiseniae(3,51/4,53)
rMAG-37	D11_O1.7	Bacteria	Actinobacteria	Acidimicrobiia	Acidimicrobiales	Microthrixaceae	Candidatus Microthrix	Candidatus Microthrix parvicella
rMAG-38	D12_L1.3	Bacteria	Actinobacteria	Actinobacteria	Actinomycetales(11,92/11,92)	Intrasporangiaceae(9,21/9,93)	Intrasporangium(9,21/9,93)	Intrasporangium calvum(9,21/9,93)
rMAG-40	D13_G1.3.2	Bacteria	Spirochaetes(20,79/20,79)	Spirochaetia(20,79/20,79)	Spirochaetales(20,79/20,79)	Leptospiraceae(20,79/20,79)	Leptospira(20,79/20,79)	Leptospira biflexa(5,79/6,15)
rMAG-43	D13_L7	Bacteria(28,65/28,65)	Verrucomicrobia(25,95/27,47)	Verrucomicrobiae(22,81/26,03)	Verrucomicrobiales(22,81/25,38)	Verrucomicrobiaceae(22,81/25,37)	Akkermansia(22,81/25,37)	Akkermansia muciniphila(22,81/23,79)
rMAG-44	D15_G1.18.2	Bacteria	Proteobacteria	Gammaproteobacteria(27,52/27,52)	Pseudomonadales(25,05/26,73)	Moraxellaceae(23,89/26,49)	Acinetobacter(4,59/6,37)	Hahella chejuensis(0,91/1,68)
rMAG-45	D15_G1.8	Bacteria	Proteobacteria	Betaproteobacteria	Burkholderiales	Comamonadaceae(18,84/18,84)	Albidiferax(12,6/15,73)	Albidiferax ferrireducens(12,6/14,21)
rMAG-46	D15_G4	Bacteria	Proteobacteria	Gammaproteobacteria(34,59/34,59)	Pseudomonadales(34,59/34,59)	Moraxellaceae(34,59/34,59)	Acinetobacter(30,32/30,32)	Acinetobacter sp, ADP1(0,6/0,73)
rMAG-47	D15_L1.3	Bacteria	Proteobacteria	Gammaproteobacteria	Pseudomonadales(10,78/13,7)	Moraxellaceae(9,71/12,29)	Acinetobacter(1,39/4,01)	Alcanivorax borkumensis(1/1,85)
rMAG-49	D15_O1.7.1.2.1	Bacteria	Spirochaetes(15,77/15,77)	Spirochaetia(15,77/15,77)	Spirochaetales(15,77/15,77)	Leptospiraceae(15,77/15,77)	Leptospira(15,77/15,77)	Leptospira biflexa(4,78/5,01)
rMAG-50	D16_L2.2.1.1.9.1	Bacteria(19,42/19,42)	low confidence assignment	low confidence assignment	low confidence assignment	low confidence assignment	low confidence assignment	low confidence assignment
rMAG-51	D16_L3.1.1	Bacteria	Bacteroidetes(20,4/20,9)	Sphingobacteriia(9,52/18,98)	Sphingobacteriales(9,52/18,76)	Sphingobacteriaceae(7,2/14,54)	Fluviicola(2,92/5,86)	Fluviicola taffensis(2,92/4,1)
rMAG-52	D16_O2.2.1.1.14	Bacteria	Bacteroidetes(34,64/39,3)	Sphingobacteriia(32,65/38,58)	Sphingobacteriales(32,65/37,68)	Saprospiraceae(28,4/35,18)	Haliscomenobacter(28,4/34,67)	Haliscomenobacter hydrossis(28,4/31,32)
rMAG-54	D19_G1.34.1.1	Bacteria	Bacteroidetes(31,85/31,85)	Sphingobacteriia(29,38/30,37)	Sphingobacteriales(29,38/30,37)	Saprospiraceae(26,55/28,47)	Haliscomenobacter(26,55/28,47)	Haliscomenobacter hydrossis(26,55/26,55)
rMAG-55	D20_G1.24	Bacteria	Proteobacteria	Betaproteobacteria	Rhodocyclales(7,32/14,81)	Rhodocyclaceae(7,32/13,63)	low confidence assignment	low confidence assignment
rMAG-58	D20_O1.13	Bacteria	Proteobacteria(14,55/16,45)	Deltaproteobacteria(13,56/15,12)	Myxococcales(12,59/13,82)	Kofleriaceae(8,18/10,23)	Haliangium(8,18/9,83)	Haliangium ochraceum(8,18/9,69)
rMAG-59	D20_O1.17	Bacteria	Proteobacteria	Betaproteobacteria(15,75/16,72)	Neisseriales(8,96/12,6)	Neisseriaceae(8,96/12,6)	low confidence assignment	low confidence assignment
rMAG-61	D20_P23	Bacteria	Proteobacteria	Gammaproteobacteria	Xanthomonadales	Xanthomonadaceae	Xanthomonas(9,49/15,71)	Pseudoxanthomonas suwonensis(5,23/11,42)
rMAG-63	D22_G1.42.2	Bacteria(22,56/22,56)	Actinobacteria(18,09/21,67)	Actinobacteria(18,09/21,67)	Acidimicrobiales(12,14/17,29)	Acidimicrobiaceae(12,14/16,23)	Acidimicrobium(12,14/15,09)	Acidimicrobium ferrooxidans(12,14/15,08)
rMAG-64	D22_L1.5.4	Bacteria	Actinobacteria	Actinobacteria	Actinomycetales(10,95/10,95)	Intrasporangiaceae(8,85/8,92)	Intrasporangium(8,85/8,85)	Intrasporangium calvum(8,85/8,85)
rMAG-67	D23_P13	Bacteria	Bacteroidetes(30,99/30,99)	Chitinophagia	Chitinophagales	Chitinophagaceae	Chitinophaga(30,93/30,93)	Chitinophaga pinensis(30,93/30,93)
rMAG-69	D24_L14	Bacteria	Proteobacteria	Betaproteobacteria(9,83/9,83)	Rhodocyclales(8,04/8,04)	Rhodocyclaceae(8,04/8,04)	Thauera(0,89/2,1)	Thauera sp, MZ1T(0,89/2,1)
rMAG-70	D24_L24	Bacteria(27,1/27,1)	low confidence assignment	low confidence assignment	low confidence assignment	low confidence assignment	low confidence assignment	low confidence assignment
rMAG-73	D26_L1.23	Bacteria	Bacteroidetes(15,69/15,69)	Chitinophagia	Chitinophagales	Chitinophagaceae	Chitinophaga(4,53/10,94)	Chitinophaga pinensis(4,53/10,15)
rMAG-76	D27_L1.3.2	Bacteria(14,92/14,92)	Proteobacteria(14,92/14,92)	Gammaproteobacteria(14,92/14,92)	Pseudomonadales(12,92/14)	Moraxellaceae(11,84/13,92)	Acinetobacter(5,59/6,67)	Alcanivorax borkumensis(1,08/1,41)
rMAG-80	D28_L2.9	Bacteria	Actinobacteria(17,56/17,56)	Actinobacteria(17,56/17,56)	Actinomycetales(17,56/17,56)	Gordoniaceae(7,59/15,38)	Gordonia(7,59/15,33)	Gordonia bronchialis(7,59/10,14)
rMAG-83	D28_O5	Bacteria	Candidatus Cloacimonetes	unassigned	unassigned	unassigned	unassigned	Candidatus Cloacimonetes bacterium ADurb,Bin088
rMAG-87	D29_L5	Bacteria	Actinobacteria	Actinobacteria	Actinomycetales(24,7/24,7)	Nocardioidaceae(18,91/22,24)	Nocardioides(18,52/19,92)	Nocardioides sp, JS614(18,52/19,26)
rMAG-88	D29_O1.25	Bacteria	Actinobacteria(26,14/26,14)	Actinobacteria(26,14/26,14)	Acidimicrobiales(21,94/22,87)	Acidimicrobiaceae(21,94/22,87)	Acidimicrobium(21,94/22,87)	Acidimicrobium ferrooxidans(21,94/22,87)
rMAG-89	D30_G5	Bacteria	Proteobacteria	Actinobacteria(28,88/29,76)	Acidimicrobiales(26,13/27,92)	Acidimicrobiaceae(26,13/27,76)	Acidimicrobium(26,13/27,76)	Acidimicrobium ferrooxidans(26,13/27,76)
rMAG-91	D30_O2.4.2.2.2	Bacteria	Proteobacteria	Betaproteobacteria(12,93/12,93)	Rhodocyclales(11,98/12,19)	Rhodocyclaceae(11,98/12,19)	Dechloromonas(11,98/11,98)	Dechloromonas aromatica(11,98/11,98)
rMAG-92	D30_P23	Bacteria(30,36/30,36)	Bacteroidetes(28,98/29,95)	Sphingobacteriia(19,43/25,03)	Sphingobacteriales(19,43/25,03)	Saprospiraceae(9,22/18,21)	Haliscomenobacter(9,22/17,41)	Haliscomenobacter hydrossis(9,22/11,75)
rMAG-95	D31_L12	Bacteria(43,4/43,4)	low confidence assignment	low confidence assignment	low confidence assignment	low confidence assignment	low confidence assignment	low confidence assignment
rMAG-96	D31_L19	Bacteria(54,53/54,53)	low confidence assignment	low confidence assignment	low confidence assignment	low confidence assignment	low confidence assignment	low confidence assignment
rMAG-97	D31_O1.3.2	Bacteria	Spirochaetes(19,9/20,9)	Spirochaetia(19,9/20,9)	Spirochaetales(19,9/20,9)	Leptospiraceae(19,9/20,9)	Leptospira(19,9/20,9)	Leptospira biflexa(7,52/8,52)
rMAG-98	D32_G1.43	Bacteria(37,81/37,81)	low confidence assignment	low confidence assignment	low confidence assignment	low confidence assignment	low confidence assignment	low confidence assignment
rMAG-102	D32_L11.2	Bacteria(42,36/42,36)	low confidence assignment	low confidence assignment	low confidence assignment	low confidence assignment	low confidence assignment	low confidence assignment
rMAG-104	D32_O1.57	Bacteria	Proteobacteria	Gammaproteobacteria(13,69/13,69)	Pseudomonadales(4,32/8,05)	Pseudomonadaceae(3,32/6,54)	Cellvibrio(1,33/2,79)	Cellvibrio japonicus(1,33/1,33)
rMAG-105	D33_L1.8.2	Bacteria	Bacteroidetes(11,96/11,96)	Chitinophagia	Chitinophagales	Chitinophagaceae	Chitinophaga(10/11,51)	Chitinophaga pinensis(10/11,51)
rMAG-109	D34_O11.2.1	Bacteria(33,73/33,73)	low confidence assignment	low confidence assignment	low confidence assignment	low confidence assignment	low confidence assignment	low confidence assignment
rMAG-110	D35_G2.16	Bacteria(28,83/28,83)	Bacteroidetes(28,83/28,83)	Sphingobacteriia(28,42/28,42)	Sphingobacteriales(28,42/28,42)	Saprospiraceae(21,67/26,05)	Haliscomenobacter(21,67/26,05)	Haliscomenobacter hydrossis(21,67/21,67)
rMAG-111	D35_G2.23	Bacteria	Bacteroidetes(19,76/19,76)	Chitinophagia	Chitinophagales	Chitinophagaceae	Chitinophaga(8,95/12,5)	Chitinophaga pinensis(8,95/12,32)
rMAG-112	D35_G2.27	Bacteria(32,81/32,81)	Bacteroidetes(32,81/32,81)	Sphingobacteriia(30,88/31,39)	Sphingobacteriales(30,88/31,39)	Saprospiraceae(25,31/28,79)	Haliscomenobacter(25,31/28,79)	Haliscomenobacter hydrossis(25,31/25,77)
rMAG-113	D35_G2.61	Bacteria	Bacteroidetes(28,8/28,8)	Sphingobacteriia(26,84/27,4)	Sphingobacteriales(26,84/27,4)	Saprospiraceae(21,61/24,59)	Haliscomenobacter(21,61/24,59)	Haliscomenobacter hydrossis(21,61/22,59)
rMAG-117	D36_G7	Bacteria	Bacteroidetes(28,56/28,56)	Sphingobacteriia(22,06/25,26)	Sphingobacteriales(22,06/25,26)	Saprospiraceae(7,68/18,46)	Haliscomenobacter(7,68/16,35)	Haliscomenobacter hydrossis(7,68/8,92)
rMAG-118	D36_L1.15	Bacteria	Proteobacteria	Betaproteobacteria	Burkholderiales	Comamonadaceae(8,57/9,56)	Albidiferax(4,79/7,68)	Albidiferax ferrireducens(4,79/5,3)
rMAG-119	D36_L1.41	Bacteria	Actinobacteria(9,86/9,86)	Actinobacteria(9,86/9,86)	Actinomycetales(9,86/9,86)	Intrasporangiaceae(6,09/7,5)	Intrasporangium(6,09/7,47)	Intrasporangium calvum(6,09/7,47)
rMAG-120	D36_L12	Bacteria(46,85/46,85)	low confidence assignment	low confidence assignment	low confidence assignment	low confidence assignment	low confidence assignment	low confidence assignment
rMAG-122	D36_L2.1.6.2	Bacteria	Spirochaetes(12,9/12,9)	Spirochaetia(12,9/12,9)	Spirochaetales(12,9/12,9)	Leptospiraceae(12,9/12,9)	Leptospira(12,9/12,9)	Leptospira biflexa(6,81/6,81)
rMAG-123	D36_O18	Bacteria(28,81/28,81)	low confidence assignment	low confidence assignment	low confidence assignment	low confidence assignment	low confidence assignment	low confidence assignment
rMAG-124	D37_G1.25.1	Bacteria	Actinobacteria	Actinobacteria(30,6/31,57)	Acidimicrobiales(25,74/27,67)	Acidimicrobiaceae(25,74/26,8)	Acidimicrobium(25,74/26,8)	Acidimicrobium ferrooxidans(25,74/26,8)
rMAG-125	D37_G11	Bacteria	Actinobacteria	Actinobacteria	Acidimicrobiales(21,46/24,1)	Acidimicrobiaceae(21,46/23)	Acidimicrobium(21,46/22,3)	Acidimicrobium ferrooxidans(21,46/22,3)
rMAG-126	D37_G5	Bacteria	Bacteroidetes(31,18/31,18)	Flavobacteriia(18,88/26,06)	Flavobacteriales(18,88/26,06)	Cryomorphaceae(16,13/20,1)	Fluviicola(16,13/19,83)	Fluviicola taffensis(16,13/18,62)
rMAG-127	D37_L8	Bacteria(26,07/26,07)	Proteobacteria(7,11/20,46)	low confidence assignment	low confidence assignment	low confidence assignment	low confidence assignment	low confidence assignment
rMAG-128	D37_O7	Bacteria(40,31/40,31)	low confidence assignment	low confidence assignment	low confidence assignment	low confidence assignment	low confidence assignment	low confidence assignment
rMAG-129	D38_G2.3	Bacteria	Bacteroidetes(29,43/30,4)	Flavobacteriia(29,4/30,37)	Flavobacteriales(29,4/30,37)	Flavobacteriaceae(24,9/25,87)	Weeksella(1,41/2,99)	Weeksella virosa(1,41/1,69)
rMAG-130	D38_O15	Bacteria	low confidence assignment	low confidence assignment	low confidence assignment	low confidence assignment	low confidence assignment	low confidence assignment
rMAG-131	D39_G1.35	Bacteria	Bacteroidetes(24,82/24,82)	Sphingobacteriia(23,2/24,17)	Sphingobacteriales(23,2/24,17)	Saprospiraceae(20,53/22,96)	Haliscomenobacter(20,53/22,96)	Haliscomenobacter hydrossis(20,53/21,02)
rMAG-134	D39_O1.57	Bacteria	Actinobacteria(17,7/17,7)	Actinobacteria(17,7/17,7)	Actinomycetales(17,7/17,7)	Intrasporangiaceae(10,98/13,17)	Intrasporangium(10,98/12,68)	Intrasporangium calvum(10,98/12,68)
rMAG-137	D41_O4	Bacteria(30,85/30,85)	Bacteroidetes(30,85/30,85)	Chitinophagia	Chitinophagales	Chitinophagaceae	Chitinophaga(26,3/30,13)	Chitinophaga pinensis(26,3/29,22)
rMAG-138	D42_G1.1.2.3	Bacteria(29,72/29,72)	Bacteroidetes(29,72/29,72)	Sphingobacteriia(26,54/27,54)	Sphingobacteriales(26,54/27,54)	Saprospiraceae(21,2/24,9)	Haliscomenobacter(21,2/24,9)	Haliscomenobacter hydrossis(21,2/22,05)
rMAG-139	D42_G14	Bacteria	Actinobacteria(29,58/29,58)	Actinobacteria(29,58/29,58)	Actinomycetales(29,58/29,58)	Intrasporangiaceae(9,5/21,5)	Intrasporangium(9,5/19,45)	Intrasporangium calvum(9,5/19,29)
rMAG-143	D43_G6	Bacteria	Actinobacteria	Actinobacteria	Acidimicrobiales(19,65/23,26)	Acidimicrobiaceae(19,65/23,05)	Acidimicrobium(19,65/23)	Acidimicrobium ferrooxidans(19,65/21,86)
rMAG-145	D44_G14	Bacteria	Proteobacteria	Gammaproteobacteria	Pseudomonadales	Moraxellaceae	Acinetobacter	Acinetobacter tjernbergiae
rMAG-146	D44_L1.1.2.2.1.1.3.4.1	Bacteria	Bacteroidetes(16,77/16,77)	Sphingobacteriia(14,24/14,78)	Sphingobacteriales(14,24/14,78)	Saprospiraceae(11,87/13,28)	Haliscomenobacter(11,87/13,28)	Haliscomenobacter hydrossis(11,87/12,67)
rMAG-149	D46_L2.48	Bacteria(19,58/19,58)	Actinobacteria(13,99/16,11)	Actinobacteria(13,99/15,88)	Acidimicrobiales(9,43/13,42)	Acidimicrobiaceae(9,43/13,42)	Acidimicrobium(9,43/11,69)	Acidimicrobium ferrooxidans(9,43/11,2)
rMAG-152	D47_G1.71.2	Bacteria(30,51/30,51)	Actinobacteria(27,41/28,89)	Actinobacteria(27,41/28,89)	Acidimicrobiales(18/23,01)	Acidimicrobiaceae(18/21,34)	Acidimicrobium(18/20,28)	Acidimicrobium ferrooxidans(18/20,24)
rMAG-155	D47_O14	Bacteria	Bacteroidetes(12,74/12,74)	Sphingobacteriia(8,48/10,22)	Sphingobacteriales(8,48/10,22)	Saprospiraceae(3,75/8,07)	Haliscomenobacter(3,75/8,02)	Haliscomenobacter hydrossis(3,75/5)
rMAG-156	D47_O5	Bacteria	Bacteroidetes(13,85/13,85)	Chitinophagia	Chitinophagales	Chitinophagaceae	Chitinophaga(4,71/8,51)	Chitinophaga pinensis(4,71/7,62)
rMAG-157	D47_P30	Bacteria	Actinobacteria	Actinobacteria	Corynebacteriales	Corynebacteriaceae	Corynebacterium	Corynebacterium humireducens
rMAG-159	D48_O6	Bacteria(32,12/32,12)	low confidence assignment	low confidence assignment	low confidence assignment	low confidence assignment	low confidence assignment	low confidence assignment
rMAG-160	D49_G15	Bacteria	Actinobacteria	Actinobacteria	Streptomycetales	Streptomycetaceae	Streptomyces	Fluviicola taffensis(14,75/17,24)
rMAG-162	D49_O1	Bacteria	Proteobacteria(12,3/18,46)	Deltaproteobacteria(11,89/16,6)	low confidence assignment	low confidence assignment	low confidence assignment	low confidence assignment
rMAG-164	D49_O6	Bacteria(28,1/28,1)	low confidence assignment	low confidence assignment	low confidence assignment	low confidence assignment	low confidence assignment	low confidence assignment
rMAG-165	D51_G1.1.2	Bacteria	Actinobacteria	Acidimicrobiia	Acidimicrobiales	Microthrixaceae	Candidatus Microthrix	Candidatus Microthrix parvicella
rMAG-166	D51_G9	Bacteria(39,09/39,09)	Proteobacteria(39,09/39,09)	Betaproteobacteria(37,11/39,09)	Burkholderiales(37,11/38,45)	Comamonadaceae(35,4/36,82)	Albidiferax(9,46/22,79)	Albidiferax ferrireducens(9,46/15,48)
rMAG-168	D51_L1.24	Bacteria	Proteobacteria	Gammaproteobacteria(17,87/17,87)	Xanthomonadales(16,87/17,87)	Xanthomonadaceae(16,87/17,87)	Xanthomonas(1,28/3,11)	Xanthomonas albilineans(1,16/2,14)
