# Supplementary material for: Roles of bacteriophages, plasmids and CRISPR immunity in microbial community dynamics revealed using time-series integrated meta-omics
Source: Nat Microbiol. 2020 Nov 2;6(1):123–35. doi: 10.1038/s41564-020-00794-8 (PMC7752763; doi:10.1038/s41564-020-00794-8)
Supplement: Source Data Fig. 2 — Pearson correlation and P values between the 79 family-level groups of rMAGs and iMGEs for the entire time series (N = 51 time points). [file 41564_2020_794_MOESM11_ESM.xlsx]

## Sheet: Sheet5
Sample information		Sequencing		Large-scale integrated MG and MT processing (using IMP)								Sequencing depth assessment (using Nonpareil)																		Binning of co-assembly contigs
		Metagenomic reads	Metatranscriptomic reads	MG retained pairs	MG retained singles	MT retained pairs	MT retained singles	MT rRNA pairs	MT rRNA singles	Contigs		Metagenomic						Metatranscriptomic						Metagenomic + Metatranscriptomic
Date	Sample_ID									MT contigs	Co-assembly contigs	kappa	C	LRstar	LR	modelR	diversity	kappa	C	LRstar	LR	modelR	diversity	kappa	C	LRstar	LR	modelR	diversity	B	C	E	G	L	O	P	Total Bins	PGOL Bins
2010-10-04	A01	17531630	56764165	16368148	1078317	46430755	1833300	8162922	211837	57491	126390	0.63109	0.656537	1.26165e+10	1.54407e+09	0.996303	20.0031	0.93366	0.93918	1.96873e+10	4.48154e+09	0.991596	19.4165	0.86472	0.875582	2.55304e+10	6.02562e+09	0.995688	19.9545	2	33	91	2	1	3	NA	132	6
2011-01-25	A02	14699402	16493393	13108258	1199766	9119940	1951440	4110417	775696	47726	208345	0.27763	0.309929	2.79569e+10	1.16346e+09	0.998959	21.4603	0.55505	0.583833	57524678198648	8.94675e+08	0.929126	19.6127	0.43244	0.464721	6.31621e+12	2.05815e+09	0.955875	21.9977	3	57	98	6	3	2	NA	169	11
2011-03-21	D37	35999747	35975301	32911158	2199347	13400496	2315369	17642665	2323133	61242	431078	0.45942	0.491156	7.0595e+10	2.65495e+09	0.998643	21.5558	0.56448	0.592894	2.04616e+11	1.47931e+09	0.998128	20.1993	0.5257	0.555547	1.65787e+11	4.13427e+09	0.999386	21.6415	7	209	281	12	7	7	NA	523	26
2011-03-29	D02	34135175	33912215	27721744	2837683	13612603	1826984	16504703	1719392	81321	443307	0.41416	0.446731	4.86505e+10	2.59051e+09	0.999266	21.7486	0.63797	0.663077	1.66848e+13	1.30128e+09	0.970355	18.3004	0.51252	0.542801	2.89876e+12	3.89179e+09	0.964356	21.8724	11	230	236	8	12	11	NA	508	31
2011-04-05	D39	28908243	38592454	26605828	1673538	17367979	2504144	16717068	1685117	118913	479608	0.39625	0.429038	6.82263e+10	2.79791e+09	0.999547	21.9184	0.57077	0.59893	1.03684e+11	1.78009e+09	0.997993	20.5668	0.49692	0.527679	1.56079e+11	4.57799e+09	0.9991	21.9694	9	205	305	9	13	13	NA	554	35
2011-04-14	D24	29187268	36395674	27401321	1354513	18174395	2162663	14460847	1445338	130962	517506	0.37617	0.40912	5.62518e+10	2.46273e+09	0.999442	21.8659	0.57863	0.606465	8.38176e+10	1.82959e+09	0.998861	20.5411	0.49398	0.524824	1.46743e+11	4.29233e+09	0.999247	21.9222	10	251	377	6	17	11	NA	672	34
2011-04-21	D25	25320222	33954127	20487745	4083256	13847740	1736581	16687126	1534912	91152	331870	0.63831	0.6634	1.61637e+10	2.1485e+09	0.996619	20.333	0.74576	0.764787	3.97237e+10	2.38347e+09	0.997531	19.1446	0.71315	0.734158	4.98001e+10	4.53194e+09	0.997788	20.2588	6	118	168	8	10	8	NA	318	26
2011-04-29	D35	30371838	29681622	27587583	1797893	12018746	1441649	14775098	1342298	73557	377432	0.3626	0.395607	1.07347e+11	2.47175e+09	0.998253	21.9648	0.55035	0.579313	1.13423e+11	1.14889e+09	0.998494	20.158	0.44823	0.480209	2.16727e+11	3.62064e+09	0.999459	21.9708	8	168	239	10	15	5	NA	445	30
2011-05-06	D46	28122705	34116436	25044633	2528946	13596582	2102990	15704281	1559060	86116	389063	0.39708	0.429859	4.27743e+10	1.48177e+09	0.997502	21.2357	0.59535	0.622465	1.15906e+11	1.24793e+09	0.994096	19.9403	0.51726	0.547389	1.44791e+11	2.72969e+09	0.998671	21.2886	11	165	220	8	14	8	NA	426	30
2011-05-13	D13	31173943	35894482	29336922	1467456	12307140	1424327	20133094	1889977	70840	478799	0.46623	0.497807	5.22067e+10	2.80552e+09	0.999545	21.62	0.57856	0.606398	1.1165e+11	1.14156e+09	0.998442	19.8792	0.5259	0.555741	1.19161e+11	3.94711e+09	0.998878	21.673	12	217	271	7	8	11	NA	526	26
2011-05-20	D40	25651909	27707752	24085668	1018577	9331432	1515442	14726480	1669177	44671	326463	0.50158	0.5322	3.50308e+10	2.41964e+09	0.998145	21.2388	0.65807	0.682149	9.84547e+10	1.66516e+09	0.998134	19.5498	0.59297	0.62019	1.17652e+11	4.0848e+09	0.998353	21.1785	5	131	189	7	3	6	2	343	18
2011-05-27	D33	30235782	27369514	28307886	1506824	10155882	1139082	14561598	1374840	72686	401437	0.42061	0.453086	6.98123e+10	2.59367e+09	0.998552	21.7069	0.58103	0.608764	1.3363e+11	1.2062e+09	0.998387	19.8627	0.49872	0.529426	1.67151e+11	3.79985e+09	0.998635	21.7117	9	195	281	10	7	5	1	508	23
2011-06-03	D06	30216637	32430876	26954409	1576187	12235924	1998252	16026593	1959118	89444	396383	0.46907	0.500578	7.78809e+10	2.64217e+09	0.998112	21.4994	0.60222	0.629028	1.56122e+11	8.02892e+08	0.995257	19.3466	0.51872	0.548801	1.46315e+11	3.44506e+09	0.999417	21.5235	10	205	262	3	7	8	1	496	19
2011-06-09	D27	27497422	30331588	25777061	1306125	11628944	1328863	15895274	1332740	94475	413711	0.42752	0.459886	4.70107e+10	2.36361e+09	0.999353	21.6027	0.60854	0.63506	9.00106e+10	1.09099e+09	0.998464	19.6218	0.51164	0.541949	1.33284e+11	3.45458e+09	0.998239	21.6033	7	205	293	8	15	3	2	533	28
2011-06-17	D42	27303250	34544359	25503950	1313167	14363643	1328939	17320121	1449468	117872	468428	0.37354	0.406504	8.56541e+10	2.78522e+09	0.999533	22.0388	0.61929	0.645307	2.90962e+12	1.17852e+09	0.981815	18.453	0.46696	0.498519	4.94386e+12	3.96372e+09	0.975226	22.2253	10	211	315	10	13	6	1	566	30
2011-06-24	D03	32347395	32699565	29220419	1797971	18755346	2503880	9988214	944102	145997	553152	0.44098	0.473104	4.77724e+10	2.05865e+09	0.998795	21.3919	0.61658	0.642725	7.85194e+10	1.16794e+09	0.997517	19.7305	0.5335	0.563078	1.1467e+11	3.22659e+09	0.997806	21.3883	18	288	387	11	10	6	2	722	29
2011-07-01	D47	30109054	36766788	27730630	1936737	19790420	2959780	12327661	1279728	132644	494971	0.69367	0.715805	1.14686e+10	2.36231e+09	0.996224	20.1709	0.77072	0.788152	4.46895e+10	2.51803e+09	0.998041	18.7678	0.75133	0.770007	4.35446e+10	4.8803e+09	0.996974	20.0381	16	245	281	11	13	6	2	574	32
2011-07-08	D18	23391679	31924022	22164878	1066058	13802753	1538828	15093605	1388116	107211	404870	0.42573	0.458125	7.70824e+10	2.4434e+09	0.998373	21.6334	0.6103	0.636738	1.24172e+11	9.87781e+08	0.99765	19.4774	0.50118	0.531812	1.82057e+11	3.43119e+09	0.998778	21.6162	14	160	199	7	16	2	1	399	26
2011-08-05	D45	29930665	35378306	27829830	1644918	15997138	2372196	14915695	1347833	103844	517913	0.42495	0.457358	7.37471e+10	2.06145e+09	0.997323	21.45	0.54306	0.572294	1.64361e+11	9.73445e+08	0.997937	19.9327	0.48984	0.520802	1.66676e+11	3.03488e+09	0.99925	21.5283	12	207	288	7	13	6	1	534	27
2011-08-11	D51	29852842	44174409	26901508	2115968	18564123	2671740	20249314	2173170	108969	490163	0.34139	0.3744	5.10588e+10	2.10398e+09	0.99939	21.8473	0.54726	0.576339	9.84661e+11	1.31738e+09	0.994137	20.042	0.44487	0.476917	8.28687e+11	3.42135e+09	0.988242	22.0899	9	195	261	7	11	3	1	487	22
2011-08-19	D43	26075473	27171859	24281057	1444335	14640598	1251988	10516375	682408	119962	438208	0.45558	0.487402	7.0449e+10	2.6416e+09	0.999046	21.5896	0.55447	0.583276	2.04853e+11	1.18563e+09	0.997758	20.0676	0.51546	0.545647	1.61332e+11	3.82724e+09	0.999052	21.6671	12	170	211	6	11	7	1	418	25
2011-08-29	D34	30403109	28421236	28058664	2030863	14285422	1622021	11327996	1029180	115348	425668	0.56791	0.596186	3.51978e+10	2.91003e+09	0.997123	21.0405	0.77249	0.789806	4.56703e+10	2.70405e+09	0.997495	18.856	0.6869	0.709416	1.34638e+11	5.61407e+09	0.993675	20.5949	16	199	271	6	15	8	NA	515	29
2011-09-05	D30	30532662	29515165	28718715	1490886	15646084	2024810	10561939	1116334	128807	482611	0.39252	0.425345	6.18715e+10	2.11455e+09	0.998953	21.6561	0.56841	0.596666	1.35029e+11	1.09189e+09	0.997095	19.995	0.47996	0.511191	1.67342e+11	3.20643e+09	0.998693	21.7131	15	223	277	12	12	5	1	545	30
2011-09-12	D04	29014224	35007981	25778552	1730152	19311266	2775618	11158731	1232688	154729	500533	0.41906	0.45156	9.43225e+10	2.76583e+09	0.998188	21.7819	0.57185	0.599966	1.61987e+11	1.71026e+09	0.996607	20.4649	0.49865	0.529358	2.11908e+11	4.47606e+09	0.999329	21.89	7	247	298	6	17	12	1	588	36
2011-09-19	D31	25456037	30499924	23744583	1302766	18342790	1783389	9426018	755439	144450	448666	0.42433	0.456748	3.55831e+10	1.75868e+09	0.998561	21.2879	0.54561	0.57475	1.65362e+11	1.73307e+09	0.998785	20.5808	0.51567	0.54585	1.47018e+11	3.49172e+09	0.997738	21.5329	15	244	292	1	10	12	NA	574	23
2011-09-28	D29	29839175	33708983	27199081	2226114	17931937	2782354	10936159	1380297	133424	504283	0.40874	0.441384	6.17413e+10	2.61121e+09	0.999425	21.7972	0.57417	0.602191	2.83185e+11	1.731e+09	0.997882	20.2543	0.49592	0.526708	3.05408e+11	4.34223e+09	0.997261	21.9324	7	229	278	11	13	9	NA	547	33
2011-10-05	D49	29042305	29639609	26641829	1400099	14248134	1675031	12356024	1169930	104818	443476	0.36159	0.3946	4.33053e+10	1.91288e+09	0.999332	21.6686	0.607	0.63359	8.23575e+11	1.31984e+09	0.990405	19.6274	0.48769	0.518712	7.14999e+11	3.23272e+09	0.986316	21.7897	10	199	281	5	9	12	1	517	27
2011-10-12	D32	28460125	31894222	26905139	1280844	17448520	1520300	11887316	902949	149581	538414	0.43384	0.466097	6.06758e+10	2.56464e+09	0.999302	21.6679	0.69927	0.721086	2.79857e+10	9.50395e+08	0.992472	19.4053	0.52474	0.55462	9.68943e+10	3.51501e+09	0.998979	21.6081	19	271	329	7	15	9	1	651	32
2011-11-02	D23	23448618	32127592	18851501	3923449	18036232	2631682	9851426	1340869	134971	353499	0.34375	0.376765	6.01713e+10	2.38848e+09	0.999435	21.9734	0.56831	0.59657	9.29614e+10	1.10727e+09	0.999288	19.9366	0.44151	0.473623	1.99484e+11	3.49574e+09	0.998503	22.0058	13	155	196	3	12	8	1	388	24
2011-11-07	D44	27963482	23803138	24897807	2376671	16386146	1843356	4949382	514343	113204	415829	0.50822	0.538637	4.27476e+10	2.63477e+09	0.998385	21.286	0.73645	0.756054	5.3622e+10	2.0023e+09	0.998634	19.1961	0.62864	0.654207	1.4183e+11	4.63706e+09	0.998203	21.0272	23	144	210	6	10	8	2	403	26
2011-11-16	D20	32139021	33469570	30421843	1283367	28141065	1936802	3111109	208282	137445	466269	0.3885	0.421361	5.96271e+10	2.57211e+09	0.999458	21.8614	0.54617	0.575289	1.1233e+11	1.71566e+09	0.997478	20.7406	0.48021	0.511434	1.4687e+11	4.28776e+09	0.999242	22.0145	13	209	352	6	9	10	2	601	27
2011-11-23	D15	26973299	35418302	24536053	1365590	26585849	4005009	4108201	572155	114025	338261	0.3548	0.387821	6.12168e+10	2.65335e+09	0.999513	22.0281	0.5465	0.575607	7.7e+10	1.50381e+09	0.998676	20.5732	0.4531	0.484976	1.38897e+11	4.15716e+09	0.999339	22.103	11	108	243	5	9	6	NA	382	20
2011-11-29	D05	25621580	32499996	22949103	773926	25199023	3264871	3342329	446283	117807	334496	0.38717	0.420042	6.80088e+10	2.25692e+09	0.998813	21.7401	0.6237	0.649506	5.18692e+10	1749902166	0.997965	20.3411	0.52265	0.5526	1.22334e+11	4.0068e+09	0.999399	21.702	14	122	260	5	6	4	NA	411	15
2011-12-21	D28	29329592	34336596	27574163	1289080	20937720	2097177	10285053	900638	111373	442661	0.39236	0.425186	5.04773e+10	2.56312e+09	0.999294	21.8262	0.5534	0.582247	2.06766e+11	1.6653e+09	0.997944	20.43	0.48978	0.520744	1.98254e+11	4.22841e+09	0.998065	21.9265	14	210	320	5	11	7	NA	567	23
2011-12-28	D09	31138147	33883001	25898148	3088153	17654965	2767161	11810528	1504504	112721	399510	0.34671	0.379729	9.76126e+10	2.61559e+09	0.999093	22.0916	0.53702	0.566473	1.33892e+11	9.77108e+08	0.998254	20.0726	0.42191	0.454366	2.15032e+11	3.59271e+09	0.999451	22.1219	11	205	247	6	6	9	NA	484	21
2012-01-03	D38	24493806	23571029	22681193	991272	12051161	1421055	9055794	858754	84128	339691	0.33255	0.365527	8.7247e+10	2.52828e+09	0.999161	22.1078	0.55823	0.58689	8.0922e+10	1.37361e+09	0.998057	20.4104	0.44194	0.474045	1.82959e+11	3.90192e+09	0.997518	22.0976	4	162	293	5	9	8	NA	481	22
2012-01-11	D36	34928806	37853692	32014419	2069892	16360403	3039172	15527661	2517756	114618	482520	0.34194	0.374951	6.25034e+10	2.49143e+09	0.999409	22.0206	0.61829	0.644354	7.21309e+11	1.15598e+09	0.989713	19.3326	0.44981	0.481756	7.98524e+11	3.64743e+09	0.984759	22.1499	7	253	370	6	20	7	NA	663	33
2012-01-19	D12	26256782	32078032	24765672	1183841	11415158	1142644	17950311	1459721	87563	417909	0.42204	0.454494	5.44845e+10	2.89644e+09	0.999209	21.817	0.57611	0.604051	1.31748e+11	1.56672e+09	0.998552	20.2745	0.50162	0.532239	1.54524e+11	4.46316e+09	0.998915	21.8967	15	191	276	2	14	8	NA	506	24
2012-01-25	D10	32576299	35356100	28822117	2112865	12792706	2064782	18080293	2224365	98151	403369	0.39897	0.431729	7.10983e+10	2.97323e+09	0.998922	21.9469	0.67042	0.693842	7.5948e+12	1.29418e+09	0.969424	17.1119	0.49845	0.529164	9.34612e+12	4.26743e+09	0.967727	22.0031	9	228	283	2	15	7	NA	544	24
2012-02-01	D14	26995145	33583347	22067691	2719767	12404420	1860511	17209617	1986249	91357	354881	0.45796	0.489729	3.16607e+10	2.10876e+09	0.998478	21.3194	0.63544	0.660673	6.29507e+10	1.15777e+09	0.995831	19.4375	0.54717	0.576252	1.02269e+11	3.26654e+09	0.998276	21.2899	10	194	326	5	11	5	NA	551	21
2012-02-08	D08	33462713	32414295	29590993	2191955	11974617	1443747	17301018	1546768	94461	501333	0.43538	0.467609	6.06321e+10	2.54775e+09	0.998978	21.6373	0.60536	0.632025	1.02759e+12	1.64556e+09	0.987816	19.8788	0.53235	0.561968	3.35087e+11	4.1933e+09	0.993498	21.6718	11	243	361	5	14	15	1	650	35
2012-02-14	D26	29242844	31735326	27118676	1565421	9954805	1106915	19045314	1542360	57897	423528	0.30464	0.33738	7.10273e+10	2.23741e+09	0.999426	22.0925	0.59276	0.619989	3.14503e+12	8.84358e+08	0.983645	18.5727	0.40238	0.435101	5.48404e+12	3.12179e+09	0.971091	22.4996	3	223	273	6	9	10	1	525	26
2012-02-23	D21	24350474	34301246	22754752	1033309	11506763	1627570	19117272	1858032	86515	375114	0.43974	0.471887	7.31773e+10	2.62723e+09	0.998731	21.645	0.54038	0.569712	2.76912e+11	8.0997e+08	0.993958	19.7376	0.48644	0.517496	1.58437e+11	3.43722e+09	0.998723	21.7099	15	213	248	4	13	6	NA	499	23
2012-02-29	D19	32574065	36394504	28288700	3165796	12496491	1734078	19915026	2069786	97348	449815	0.35517	0.388191	5.73864e+10	2.41839e+09	0.999563	21.9419	0.55399	0.582814	1.39094e+11	1.37117e+09	0.999063	20.2423	0.45708	0.488869	2.23668e+11	3.78953e+09	0.99797	22.0198	21	250	292	7	13	7	NA	590	27
2012-03-08	D17	23876138	30362735	22226625	1033784	10236878	1340616	17044898	1653723	79024	333653	0.32599	0.358931	1.00094e+11	2.2906e+09	0.998886	22.07	0.52011	0.550145	2.97201e+11	1.39774e+09	0.997261	20.5384	0.42878	0.461125	3.2982e+11	3.68833e+09	0.9982	22.1461	6	192	232	3	10	8	1	452	22
2012-03-14	D41	30626165	27396429	28490276	1515664	8434111	1040702	16251236	1553860	61024	395166	0.45992	0.491645	3.70759e+10	2.33992e+09	0.998839	21.425	0.64441	0.669193	1.08139e+11	1.57733e+09	0.997254	19.5763	0.56344	0.591895	1.68546e+11	3.91727e+09	0.996641	21.3477	6	227	310	5	11	8	1	568	25
2012-03-22	D11	29495784	35677196	27691057	1348071	8436575	1195654	23290747	2631821	50236	401414	0.3298	0.362763	5.62236e+10	2.66434e+09	0.99967	22.1243	0.56483	0.59323	1.6235e+11	1.03501e+09	0.997378	19.9012	0.41278	0.44537	6.4514e+11	2.0011e+09	0.995662	21.715	5	209	238	4	9	12	2	479	27
2012-03-28	D16	28186198	36820589	26162520	1081186	10406024	1424590	22364722	2538008	69141	370833	0.37673	0.409676	6.20702e+10	2.34353e+09	0.999418	21.8303	0.61072	0.637139	1.69359e+11	1.50503e+09	0.993853	20.0291	0.4582	0.489964	3.50868e+11	4.16935e+09	0.995062	22.1757	9	147	231	7	11	9	NA	414	27
2012-04-04	D07	21699617	34514784	15940878	3465313	13143860	1791203	17520794	1800547	93079	264999	0.38862	0.42148	5.49632e+10	2.63211e+09	0.999458	21.8739	0.5907	0.618019	1.21965e+12	1.28723e+09	0.991865	19.6315	0.47794	0.509224	6.78314e+11	3.63077e+09	0.990357	21.9354	7	138	177	4	13	1	1	341	19
2012-04-10	D22	33671265	34097677	30670757	2094658	17817055	3145665	11029695	1793094	116509	432627	0.43686	0.469062	7.63359e+10	2.42947e+09	0.997965	21.5596	0.59899	0.625943	3.38754e+11	1.86161e+09	0.995404	20.1726	0.50713	0.537581	3.33592e+11	4.49369e+09	0.994842	21.9032	11	229	295	6	16	9	NA	566	31
2012-04-17	D01	32692858	33418152	27975133	2329138	15582015	2155159	13975373	1477695	113332	465002	0.36224	0.395248	4.76152e+10	2.45494e+09	0.999164	21.895	0.62014	0.646116	1.60988e+11	1.46069e+09	0.996592	19.817	0.53459	0.564129	2.0325e+11	3.89014e+09	0.9975	21.5153	14	229	352	9	15	8	1	628	33
2012-04-25	D50	24359112	32882193	22277277	1450478	16384859	1888715	12992641	1329066	108632	380672	0.43641	0.46862	5.92743e+10	2.13414e+09	0.998143	21.4244	0.57469	0.602689	3.16904e+11	1.27534e+09	0.996383	19.9192	0.47261	0.50403	8.78418e+11	1.95186e+09	0.993957	21.2398	16	184	239	5	11	8	NA	463	24
2012-05-03	D48	27267336	32450531	25359794	1619284	15443434	2107587	13248562	1405761	106065	412436	0.3164	0.349266	7.13285e+10	2.5444e+09	0.999626	22.1655	0.56487	0.593268	3.39211e+11	1.35897e+09	0.993337	20.0923	0.46117	0.492866	2.89479e+11	3.81389e+09	0.994834	22.0236	12	204	341	4	9	8	NA	578	21
Total		1504179064	1751412079								21988235
Average		2.83807e+07	3.30455e+07								414872
Median		29042305	33469570								417909
Standard deviation		4.02517e+06	5.38822e+06								79092.2
