# Supplementary material for: Roles of bacteriophages, plasmids and CRISPR immunity in microbial community dynamics revealed using time-series integrated meta-omics
Source: Nat Microbiol. 2020 Nov 2;6(1):123–35. doi: 10.1038/s41564-020-00794-8 (PMC7752763; doi:10.1038/s41564-020-00794-8)
Supplement: Source Data Extended Data Fig. 1 — Number of predicted CRISPR elements, that is, spacers, repeats and flanking sequences per time point, by omic data (MG and MT) and by prediction tool. [file 41564_2020_794_MOESM13_ESM.xlsx]

## Sheet: Sheet1
Sample	Date	Metagenomic reads mapping															Metatranscriptomic reads mapping												Metatranscriptomic reads mapping
		Total reads	secondary	supplementary	duplicated	mapped	paired in sequencing	read1	read2	properly paired	with itself	singletons	mapped to a different chr	mapped to a different chr (mapQ>=5)	% reads mapped	% pairs mapped	Total reads	duplicated	mapped	paired in sequencing	read1	read2	properly paired	with itself	singletons	mapped to a different chr	mapped to a different chr (mapQ>=5)	% reads mapped	Total reads	secondary	supplementary	duplicated	mapped	paired in sequencing	read1	read2	properly paired	with itself	singletons	mapped to a different chr	mapped to a different chr (mapQ>=5)	% reads mapped	% pairs mapped
A01	2010-10-04	33902181	87568	0	0	25539250	32736296	16368148	16368148	21565872	23998202	730027	2408134	1177542	75.3322	65.8776	97423505	0	64471423	95536735	49034867	46501868	52127946	59074387	4318816	7602612	2589581	0.661765	99360644	4665834	0	0	86750384	92861510	46430755	46430755	66817710	78287352	2393462	11087114	2133673	87.3086	71.9541
A02	2011-01-25	27440293	24011	0	0	13035400	26216516	13108258	13108258	10956780	11652892	815831	688452	396413	47.5046	41.7934	20442760	0	8822328	18483159	9356565	9126594	6610336	7509943	840438	991905	213970	0.431562	21003953	812633	0	0	15470473	18239880	9119940	9119940	11598160	13122262	378757	1432838	259020	73.6551	63.5868
D37	2011-03-21	68085496	63833	0	0	35143167	65822316	32911158	32911158	30248740	32065238	1962157	1791186	1041590	51.6162	45.9551	33488962	0	16311087	31330702	15735484	15595218	14101384	14980572	670483	920927	460251	0.487059	29669738	553377	0	0	24583635	26800992	13400496	13400496	20783830	22183968	269169	1336998	284440	82.8576	77.5487
D02	2011-03-29	58341528	60357	0	0	29645951	55443488	27721744	27721744	24989670	26560510	1691142	1551214	914948	50.8145	45.0723	29163491	0	11566740	27334790	13716347	13618443	9984995	10636414	548420	695976	242501	0.396617	29390513	338323	0	0	22584300	27225206	13612603	13612603	19680232	20856486	315678	1098306	287385	76.8421	72.2868
D39	2011-04-05	54953080	67886	0	0	29816880	53211656	26605828	26605828	25600948	27316432	1577009	1688660	967974	54.2588	48.1115	40201521	0	19065069	37694215	18923715	18770500	16421274	17463717	829512	1087329	578678	0.474238	37589037	348935	0	0	28034193	34735958	17367979	17367979	24465100	25850918	453359	1309058	326731	74.5808	70.4316
D24	2011-04-14	56223186	66031	0	0	28685793	54802642	27401321	27401321	24384682	26215914	1771981	1800506	1041054	51.0213	44.4954	41594253	0	19137720	38814604	19489516	19325088	16556217	17467030	831920	956194	453698	0.460105	39078892	567439	0	0	28767042	36348790	18174395	18174395	24378758	26448044	607687	1982284	715991	73.6127	67.069
D25	2011-04-21	45102762	44016	0	0	22469995	40975490	20487745	20487745	18224948	19363548	1213215	1123348	652633	49.8196	44.4777	54079010	0	35319694	50806793	25572141	25234652	30376692	32580964	1128834	2295135	1429353	0.653113	29636585	204524	0	0	20655381	27695480	13847740	13847740	18257552	19211178	363803	878196	257579	69.6956	65.9225
D35	2011-04-29	57027880	54821	0	0	27469432	55175166	27587583	27587583	23452818	24969002	1671876	1491870	871311	48.1684	42.5061	26576649	0	10887547	24575818	12332352	12243466	9291966	9826945	534223	559764	290455	0.409666	25690358	211217	0	0	18515785	24037492	12018746	12018746	16370776	17246714	290734	806850	237012	72.0729	68.1052
D46	2011-05-06	52673538	55326	0	0	26011864	50089266	25044633	25044633	21863946	23298750	1499062	1413018	825273	49.3832	43.65	28203353	0	13339625	26409582	13255452	13154130	11534841	12208945	563272	696191	380832	0.47298	29595612	299458	0	0	21215907	27193164	13596582	13596582	18268374	19458998	373528	1137726	288645	71.686	67.18
D13	2011-05-13	60203774	62474	0	0	28263522	58673844	29336922	29336922	23891904	25646972	1920149	1731382	1030683	46.9464	40.7199	25486054	0	11114619	24040480	12057660	11982820	9717747	10223995	461495	519953	285213	0.436106	26362273	323666	0	0	19634104	24614280	12307140	12307140	17132394	18156996	310965	952740	262038	74.478	69.6035
D40	2011-05-20	49242583	52670	0	0	21437469	48171336	24085668	24085668	18157044	19469440	1515140	1287664	764571	43.5344	37.6926	38383919	0	21713446	35610665	17936147	17674518	18474467	19720722	823403	1336697	743896	0.565691	20433842	255536	0	0	15021935	18662864	9331432	9331432	12882718	13739998	229608	816318	190879	73.515	69.0286
D33	2011-05-27	58182601	60005	0	0	27094765	56615772	28307886	28307886	23213610	24755608	1637984	1517760	870066	46.5685	41.002	27807514	0	13334912	25738823	12936775	12802048	11426817	12053184	568606	672427	346343	0.479543	21614134	163288	0	0	14672029	20311764	10155882	10155882	12886316	13670166	297670	741090	218807	67.8816	63.4426
D06	2011-06-03	55543309	58304	0	0	27595371	53908818	26954409	26954409	23659746	25271858	1553682	1590276	890295	49.6826	43.8885	18158843	0	7804120	16961405	8518514	8442891	6689509	7087489	421980	422376	166856	0.42977	26720367	250267	0	0	18088354	24471848	12235924	12235924	15535742	16432194	357852	847940	259877	67.695	63.4841
D27	2011-06-09	52918853	58606	0	0	25697933	51554122	25777061	25777061	21944950	23534808	1553673	1566250	904150	48.561	42.5668	24088410	0	11363449	22944021	11518955	11425066	9880863	10503523	483447	631655	388115	0.471739	24774652	187901	0	0	17358566	23257888	11628944	11628944	15291014	16116714	306270	771512	310077	70.0658	65.7455
D42	2011-06-17	52379366	58299	0	0	25026219	51007900	25503950	25503950	21133800	22772084	1648444	1618304	954698	47.7788	41.4324	26126745	0	9194431	24701239	12389576	12311663	7885258	8429465	518244	579302	189757	0.351916	30287840	231615	0	0	20856269	28727286	14363643	14363643	18546830	19530966	399427	916698	324770	68.8602	64.5617
D03	2011-06-24	60316826	78017	0	0	30989436	58440838	29220419	29220419	26318410	28317710	1773577	1972754	1135936	51.3778	45.0343	26782648	0	12692047	24919356	12505798	12413558	11025470	11568042	488240	563846	310960	0.473891	40392708	378136	0	0	28541813	37510692	18755346	18755346	24632198	26268798	603101	1558342	540616	70.6608	65.6671
D47	2011-07-01	57480766	82769	0	0	29049725	55461260	27730630	27730630	24500430	26491634	1634010	1954340	1078508	50.5382	44.1758	57834858	0	39595692	53818217	27190387	26627830	33625708	36338707	1103045	2919518	1750343	0.684634	43105628	565008	0	0	32097694	39580840	19790420	19790420	27243264	29301396	592810	1942560	701825	74.4629	68.8294
D18	2011-07-08	45452809	56995	0	0	21822106	44329756	22164878	22164878	18453438	19949050	1371331	1474614	835092	48.0105	41.6277	22315846	0	9662337	20889692	10475798	10413894	8395586	8874520	392700	491801	263953	0.432981	29403691	259357	0	0	21324896	27605506	13802753	13802753	18840618	19846928	368971	952682	255339	72.5246	68.2495
D45	2011-08-05	57383625	79047	0	0	25282494	55659660	27829830	27829830	21001618	22814132	1772469	1780306	1025544	44.0587	37.7322	21896038	0	9539608	20553906	10310054	10243852	8249826	8719137	430410	484418	262373	0.435677	34685188	318716	0	0	24129488	31994276	15997138	15997138	20643980	22187012	453640	1457588	546437	69.5671	64.524
D51	2011-08-11	55982289	63305	0	0	23391023	53803016	26901508	26901508	19376314	20890158	1664821	1485284	854285	41.7829	36.0134	29262584	0	12552897	27721872	13909370	13812502	11014408	11631741	531088	651267	304282	0.428974	40356512	556526	0	0	27785106	37128246	18564123	18564123	22948830	25420138	635993	2373544	774907	68.8491	61.8096
D43	2011-08-19	50055634	49185	0	0	21768142	48562114	24281057	24281057	18295296	19598834	1544171	1285758	756459	43.4879	37.674	26842319	0	11798665	25106097	12601359	12504738	10160596	10737335	554235	605177	305321	0.439555	30685444	152260	0	0	19601967	29281196	14640598	14640598	17453904	18446250	441179	942740	420739	63.8803	59.6079
D34	2011-08-29	58203395	55204	0	0	27495576	56117328	28058664	28058664	23382634	24943202	1628748	1538074	896696	47.2405	41.6674	58574993	0	38532607	56634547	28441289	28193258	33681183	36302305	1183691	2595865	1878454	0.657834	30455280	262415	0	0	21003530	28570844	14285422	14285422	18394060	19502774	426567	1036014	305802	68.9652	64.3805
D30	2011-09-05	58991130	62814	0	0	27513569	57437430	28718715	28718715	23459030	25140162	1701109	1651512	968052	46.6402	40.8428	24730988	0	10676945	23101483	11587428	11514055	9205098	9726430	489026	538663	284026	0.431723	33717730	400752	0	0	23535682	31292168	15646084	15646084	20255578	21671906	466093	1341198	355456	69.8021	64.7305
D04	2011-09-12	53353937	66681	0	0	26139587	51557104	25778552	25778552	21996296	23711116	1603774	1690482	993621	48.9928	42.6639	39264946	0	22346275	36110058	18258974	17851084	18841658	20329413	918152	1674183	597186	0.569115	41769740	371590	0	0	28889278	38622532	19311266	19311266	24992236	26498844	583809	1425346	434839	69.1632	64.709
D31	2011-09-19	48851442	59510	0	0	25023921	47489166	23744583	23744583	21206494	22882198	1470135	1654238	951101	51.2245	44.6554	39104634	0	21393196	36466436	18403764	18062672	18228642	19558026	902737	1471781	596631	0.547076	38811120	342151	0	0	27875232	36685580	18342790	18342790	24456134	25996268	569166	1436160	497430	71.8228	66.6642
D29	2011-09-28	56691614	67338	0	0	27510863	54398162	27199081	27199081	23012178	24775152	1678125	1732878	1010794	48.5272	42.3032	38773107	0	19362820	36606720	18412626	18194094	16644557	17809624	878696	1241706	601823	0.499388	39258379	612151	0	0	28042925	35863874	17931937	17931937	23476370	25532354	578759	1985310	499962	71.4317	65.4597
D49	2011-10-05	54749457	65700	0	0	26432185	53283658	26641829	26641829	22280498	24161550	1625983	1851834	1063908	48.2784	41.8149	29512588	0	10989345	27774550	13919820	13854730	9567966	10129402	499703	573507	287004	0.372361	30478867	307568	0	0	21633705	28496268	14248134	14248134	18732958	20072578	417788	1261686	382491	70.9794	65.7383
D32	2011-10-12	55160853	69731	0	0	27591442	53810278	26905139	26905139	23250818	25230734	1721414	1955538	1149630	50.02	43.2089	21105510	0	9337227	19997032	10033994	9963038	8111899	8606144	422402	501593	278041	0.442407	36676803	259463	0	0	25659878	34897040	17448520	17448520	22650930	24055936	549199	1316316	529837	69.9621	64.9079
D23	2011-11-02	41685503	59052	0	0	24417886	37703002	18851501	18851501	19772388	21280976	981738	1487098	781560	58.5764	52.4425	24667243	0	10379726	23337000	11699721	11637279	9004971	9553572	441003	557041	365792	0.42079	39454089	749943	0	0	30724574	36072464	18036232	18036232	25637646	27919838	512808	2170364	549933	77.8742	71.0726
D44	2011-11-07	52258788	86503	0	0	30904036	49795614	24897807	24897807	26105240	28316266	1314341	2179752	1148206	59.1365	52.4248	44322800	0	26897986	42221049	21253807	20967242	23303469	24977685	943557	1723909	1054152	0.606866	12017770	173262	0	0	9737044	10001152	5000576	5000576	7616344	8180464	106117	520464	194789	81.0221	76.1547
D20	2011-11-16	62257720	130667	0	0	41774403	60843686	30421843	30421843	35668422	39482892	1419043	3771976	1849518	67.0992	58.623	38955211	0	18851331	36163522	18191849	17971673	15986349	17210419	906153	1308712	473675	0.483923	58868784	649852	0	0	52598353	56282130	28141065	28141065	46346894	49910732	509821	3252838	1518732	89.3485	82.3474
D15	2011-11-23	50566590	128894	0	0	39442622	49072106	24536053	24536053	33450864	37514838	883029	4016536	1904462	78.0013	68.1668	33516047	0	15346524	31486190	15815734	15670456	13271509	14126660	678801	897121	383837	0.457886	58144445	967738	0	0	52097775	53171698	26585849	26585849	44188564	47540968	543966	3155272	962897	89.6006	83.1054
D05	2011-11-29	46803330	131198	0	0	35462508	45898206	22949103	22949103	30153732	33951766	887967	3753180	1763144	75.7692	65.697	38656047	0	18912520	36869812	18510357	18359455	16518011	17502285	829258	1002360	553356	0.489251	54328302	665385	0	0	47796480	50398046	25199023	25199023	41095192	44167126	603493	2874578	1059614	87.9771	81.5412
D28	2011-12-21	56555718	118312	0	0	35387642	55148326	27574163	27574163	29851314	33045554	1508213	3155040	1576012	62.5713	54.1291	36539995	0	16104954	35018062	17555377	17462685	14009919	14913489	754361	908794	562816	0.440749	44603374	630757	0	0	37914873	41875440	20937720	20937720	32807896	35289490	474262	2294822	861848	85.0045	78.3464
D09	2011-12-28	54982692	98243	0	0	34466038	51796296	25898148	25898148	28614666	31273434	1361126	2625544	1326529	62.6853	55.2446	21526927	0	9042946	20386681	10222921	10163760	7822592	8337431	426592	522380	276263	0.420076	38662564	585473	0	0	31797558	35309930	17654965	17654965	26831968	28850928	441017	1886554	658183	82.2438	75.9899
D38	2012-01-03	46429287	75629	0	0	28877443	45362386	22681193	22681193	24893284	27005026	1236600	2078588	1093639	62.1966	54.8765	30326405	0	13547105	28702133	14403412	14298721	11789519	12498405	609161	725908	363177	0.44671	25850876	327499	0	0	21384051	24102322	12051161	12051161	18534088	19799892	276090	1175096	422806	82.7208	76.8975
D36	2012-01-11	66180674	81944	0	0	37615743	64028838	32014419	32014419	32325320	34605822	1862882	2246744	1250362	56.838	50.4856	25564038	0	10174828	24121166	12096426	12024740	8932674	9427003	436865	515945	233448	0.398013	36723073	963095	0	0	29543284	32720806	16360403	16360403	23871488	26193116	452918	2235922	462387	80.4488	72.9551
D12	2012-01-19	50784950	69765	0	0	28525213	49531344	24765672	24765672	24424628	26294100	1547907	1841446	1049828	56.1686	49.3115	36271094	0	20439946	33221649	16830285	16391364	17052459	18407801	908953	1541989	554944	0.563533	24225409	252449	0	0	18274207	22830316	11415158	11415158	16072650	17017912	283709	883288	295384	75.434	70.4005
D10	2012-01-25	59826899	69800	0	0	34760739	57644234	28822117	28822117	30001780	31901880	1633644	1872010	1048647	58.1022	52.0465	29278651	0	12084499	26960868	13552805	13408063	10348683	11114123	602904	856711	218573	0.412741	27988048	337854	0	0	21240513	25585412	12792706	12792706	18223630	19265896	322463	986130	279688	75.8914	71.2266
D14	2012-02-01	46912986	57837	0	0	27557340	44135382	22067691	22067691	23173966	24674918	1270085	1480548	846528	58.7414	52.5065	25698185	0	14717085	24274662	12209720	12064942	12748946	13583089	535125	871343	516377	0.57269	26917505	248154	0	0	20312762	24808840	12404420	12404420	17713942	18599596	303158	830422	258663	75.463	71.4017
D08	2012-02-08	61456329	82388	0	0	34911278	59181986	29590993	29590993	29771464	31843908	1807356	2041684	1193562	56.8066	50.3049	37403202	0	16682490	34896772	17519332	17377440	14482033	15313023	706925	885859	364631	0.446018	25609324	216343	0	0	18928084	23949234	11974617	11974617	16715832	17561474	290675	794452	257077	73.9109	69.7969
D26	2012-02-14	55869308	66535	0	0	30642138	54237352	27118676	27118676	26087306	27970562	1799958	1858276	1094321	54.8461	48.0984	20243693	0	7307350	18727321	9392946	9334375	6199281	6648254	411519	479277	137499	0.360969	21224525	208000	0	0	15380562	19909610	9954805	9954805	13449426	14263066	278122	761026	241949	72.466	67.5524
D21	2012-02-23	46600764	57951	0	0	25690497	45509504	22754752	22754752	22173380	23693614	1398977	1489752	862778	55.1289	48.7225	17985848	0	7772391	16944015	8504597	8439418	6724882	7120623	360148	417629	205750	0.432139	24848168	207072	0	0	17492399	23013526	11506763	11506763	15191378	16058342	326898	822594	270284	70.3971	66.0106
D19	2012-02-29	59811898	68702	0	0	33849425	56577400	28288700	28288700	28600996	30361124	1651486	1735982	1005552	56.5931	50.552	30159820	0	12815756	28829301	14455315	14373986	11265039	11918860	536030	659990	403120	0.424928	26986311	259251	0	0	19236054	24992982	12496491	12496491	16631894	17643180	359569	962056	315834	71.2808	66.5463
D17	2012-03-08	45542247	55213	0	0	26568317	44453250	22226625	22226625	23201476	24667538	1264584	1440766	816533	58.3377	52.193	30603084	0	11415535	29349982	14700104	14649878	10061603	10606119	533539	542701	307887	0.373019	22005362	190990	0	0	15555207	20473756	10236878	10236878	13532280	14312734	306391	743388	255557	70.6883	66.0957
D41	2012-03-14	58564225	68009	0	0	33156380	56980552	28490276	28490276	28798108	30606434	1668271	1779380	1033442	56.6154	50.5402	34898916	0	20659449	33052521	16644212	16408309	18019051	19182918	628199	1229116	710161	0.59198	18087251	178327	0	0	13119338	16868222	8434111	8434111	11344978	12138502	234258	763080	313168	72.5336	67.2565
D11	2012-03-22	56800634	70449	0	0	32886031	55382114	27691057	27691057	28646672	30475654	1599138	1804482	1035978	57.8973	51.7255	34500573	0	14666798	32126139	16116370	16009769	12561758	13443157	636709	902856	479903	0.425118	18343659	274855	0	0	13649451	16873150	8436575	8436575	11639770	12467624	230288	793488	243689	74.4096	68.984
D16	2012-03-28	53471598	65372	0	0	29949945	52325040	26162520	26162520	26160682	27866530	1449921	1675554	940202	56.0109	49.9965	29415192	0	12003225	27310263	13706925	13603338	10212749	10912384	585379	740588	288955	0.408062	22451834	215196	0	0	16310874	20812048	10406024	10406024	14234566	15042110	266411	763376	271816	72.6483	68.3958
D07	2012-04-04	35383305	36236	0	0	20423328	31881756	15940878	15940878	16571982	17600544	860291	1017104	574366	57.7202	51.9795	42804696	0	22172310	39841000	20033266	19807734	19060321	20290907	860837	1303562	692200	0.517988	28343832	264909	0	0	20627680	26287720	13143860	13143860	17957316	19000184	353826	984716	313806	72.7766	68.3107
D22	2012-04-10	63498722	62550	0	0	36004132	61341514	30670757	30670757	31275172	33139766	1687018	1841418	1052072	56.7006	50.9853	33175180	0	16780557	31064561	15607467	15457094	14534610	15416643	614222	918630	504742	0.505817	39656077	876302	0	0	31439243	35634110	17817055	17817055	25742986	28258196	495819	2416400	516939	79.2798	72.2425
D01	2012-04-17	58353150	73746	0	0	33522284	55950266	27975133	27975133	28689378	30644642	1542101	1926316	1056474	57.4473	51.2766	30329885	0	13947130	28652884	14391504	14261380	11934210	12857951	633352	959860	514427	0.459848	33678001	358812	0	0	24882252	31164030	15582015	15582015	21472752	22919578	433443	1368906	433314	73.8828	68.9024
D50	2012-04-25	46074021	68989	0	0	27044345	44554554	22277277	22277277	23218766	24992184	1190798	1745618	924152	58.6976	52.1131	34941545	0	18926280	33049703	16647195	16402508	16312135	17482230	736846	1245028	634018	0.541655	35221940	563507	0	0	27888997	32769718	16384859	16384859	23856024	25730372	406769	1757466	543127	79.1808	72.799
D48	2012-05-03	52408771	69899	0	0	29884650	50719588	25359794	25359794	25709840	27565488	1377851	1824780	995669	57.0222	50.6902	40018560	0	17044378	37343956	18766880	18577076	14214333	15502228	995172	1341527	511631	0.425912	33359195	364740	0	0	25607704	30886868	15443434	15443434	22223092	23586164	365280	1280122	431377	76.7636	71.95
