# Supplementary material for: Roles of bacteriophages, plasmids and CRISPR immunity in microbial community dynamics revealed using time-series integrated meta-omics
Source: Nat Microbiol. 2020 Nov 2;6(1):123–35. doi: 10.1038/s41564-020-00794-8 (PMC7752763; doi:10.1038/s41564-020-00794-8)
Supplement: Source Data Extended Data Fig. 7 — Phage–host CRISPR-based network, including the presence (1) or absence (0) of an interaction per time point, and taxonomic classification of the rMAGs. [file 41564_2020_794_MOESM14_ESM.xlsx]

## Sheet: all_ts_correlation_value
,"Acidimicrobiaceae","Acidimicrobiaceae_phage","Acidimicrobiaceae_plasmid","Anaerolineaceae","Anaerolineaceae_phage","Anaerolineaceae_plasmid","Chitinophaga","Chitinophaga_phage","Chitinophaga_plasmid","Comamonadaceae","Comamonadaceae_phage","Comamonadaceae_plasmid","Corynebacteriaceae","Corynebacteriaceae_phage","Corynebacteriaceae_plasmid","Cryomorphaceae","Cryomorphaceae_phage","Cryomorphaceae…
Acidimicrobiaceae,1,0.721486053050241,0.801675969470602,0.397922998714528,0.391008543622727,0.372158787845453,0.430084406720442,0.343564264013852,0.43254527846692,0.511775133753756,0.350390598331901,0.483683767893417,-0.150412025513528,-0.134434957578515,0.0493539448800053,0.181050993041251,0.213724523083016,0.221895715421247,-0.168214241528205,-0.191414097861527,-0.181341323775632,-0.23826821171…
Acidimicrobiaceae_phage,0.721486053050241,1,0.307716730922984,-0.0958332970762631,-0.0581355307839607,-0.0849651259509346,0.410076877574295,0.302776069223612,0.428127743264044,0.169854108039605,0.251681251312906,0.339310467866822,-0.0334467703618897,-0.0469920406711205,0.126298831157047,0.273976011983441,0.278076777148923,0.264454863318296,-0.151290034872919,-0.162896797896177,-0.176420732093061,…
Acidimicrobiaceae_plasmid,0.801675969470602,0.307716730922984,1,0.547163064884573,0.484608487004889,0.473202569769226,0.331257312642736,0.28388831016349,0.367589684609486,0.485492612345139,0.316077223361477,0.403019313980795,-0.0901465336919968,-0.053408085280528,0.0715580467179359,-0.0374605637235438,0.0251073495509205,0.0676061825491915,0.06725407866326,0.0274559287942194,0.0548988957635381,0.0…
Anaerolineaceae,0.397922998714528,-0.0958332970762631,0.547163064884573,1,0.980222456537328,0.974943893526394,0.25367523920053,-0.0777241152820255,-0.0676160244010438,0.241220386202317,-0.0070317420384249,0.130524552000938,0.145578353848252,0.18637686833673,0.166156309049512,-0.16387502489934,-0.136817016040973,-0.123123378659436,-0.225217138224487,-0.187974518040286,-0.214865918667853,-0.1626861…
Anaerolineaceae_phage,0.391008543622727,-0.0581355307839607,0.484608487004889,0.980222456537328,1,0.990482949633899,0.269524745983742,-0.0919692008268545,-0.107138394532822,0.234009791425924,-0.0334923057166432,0.126788343759769,0.198797239962212,0.226723924390976,0.222856222541714,-0.115250832846826,-0.098608637354966,-0.0956773568581791,-0.257485952059898,-0.216818878441113,-0.245184650045195,-…
Anaerolineaceae_plasmid,0.372158787845453,-0.0849651259509346,0.473202569769226,0.974943893526394,0.990482949633899,1,0.204976704406409,-0.112151618916487,-0.140398466044829,0.19392036641199,-0.0999156057601422,0.0546887179603843,0.179234142085286,0.207883693246364,0.197022925012192,-0.159551219174871,-0.149465630138224,-0.148179203015181,-0.22177748167429,-0.184757927647381,-0.211741029977881,-0…
Chitinophaga,0.430084406720442,0.410076877574295,0.331257312642736,0.25367523920053,0.269524745983742,0.204976704406409,1,0.603902900638629,0.765363940530604,0.463780528538649,0.305826093743201,0.474962184628413,0.23973195305559,0.26063657720814,0.342470925361894,-0.0177174848778774,0.0543570894213374,0.0825534241229831,-0.269485536200111,-0.285947258298999,-0.26809620913021,-0.26716947374398,-0.…
Chitinophaga_phage,0.343564264013852,0.302776069223612,0.28388831016349,-0.0777241152820255,-0.0919692008268545,-0.112151618916487,0.603902900638629,1,0.894096862960192,0.459411453600992,0.356811636021708,0.397337214357866,-0.0952204390617232,-0.061752829467527,-0.00753690489792514,-0.139814773667997,-0.103216541346175,-0.0775098715742637,0.272298142067438,0.193217235737573,0.250274376715861,0.09…
Chitinophaga_plasmid,0.43254527846692,0.428127743264044,0.367589684609486,-0.0676160244010438,-0.107138394532822,-0.140398466044829,0.765363940530604,0.894096862960192,1,0.532595055394077,0.400582844775251,0.456819832052155,-0.0718863518632331,-0.0384537155679414,0.0384823273447411,-0.106865889985402,-0.0349554112020205,0.0128066551544521,0.0526738925914712,-0.0205492131165,0.0276505007694613,-0.…
Comamonadaceae,0.511775133753756,0.169854108039605,0.485492612345139,0.241220386202317,0.234009791425924,0.19392036641199,0.463780528538649,0.459411453600992,0.532595055394077,1,0.662688180676734,0.787822360770467,0.0203847493800688,0.0212391872877806,0.148785087400932,0.0190897553520776,0.0616545199866595,0.0999840460645886,-0.193348211599896,-0.238132297388149,-0.204927337126739,-0.240800104061…
Comamonadaceae_phage,0.350390598331901,0.251681251312906,0.316077223361477,-0.0070317420384249,-0.0334923057166432,-0.0999156057601422,0.305826093743201,0.356811636021708,0.400582844775251,0.662688180676734,1,0.915515344142514,0.0401694505334833,0.0402894461072785,0.143495096900587,0.308560314442632,0.339787050771586,0.368986672684805,-0.0819027960438001,-0.093940497966414,-0.080349167167503,-0.2…
Comamonadaceae_plasmid,0.483683767893417,0.339310467866822,0.403019313980795,0.130524552000938,0.126788343759769,0.0546887179603843,0.474962184628413,0.397337214357866,0.456819832052155,0.787822360770467,0.915515344142514,1,0.184361036797849,0.178068968801808,0.320641600702046,0.261450288564945,0.289676940269138,0.317301979656046,-0.183550310824009,-0.200246867086905,-0.185133969096904,-0.2218109…
Corynebacteriaceae,-0.150412025513528,-0.0334467703618897,-0.0901465336919968,0.145578353848252,0.198797239962212,0.179234142085286,0.23973195305559,-0.0952204390617232,-0.0718863518632331,0.0203847493800688,0.0401694505334833,0.184361036797849,1,0.983602768343325,0.972319909273003,-0.213051754671653,-0.215377486229738,-0.213648327698093,-0.128074002265494,-0.106468168844464,-0.123014797499338,-0…
Corynebacteriaceae_phage,-0.134434957578515,-0.0469920406711205,-0.053408085280528,0.18637686833673,0.226723924390976,0.207883693246364,0.26063657720814,-0.061752829467527,-0.0384537155679414,0.0212391872877806,0.0402894461072785,0.178068968801808,0.983602768343325,1,0.953495628975213,-0.237114310930012,-0.233060867093949,-0.226597873618006,-0.123042448459698,-0.105612213234152,-0.122334124635178…
Corynebacteriaceae_plasmid,0.0493539448800053,0.126298831157047,0.0715580467179359,0.166156309049512,0.222856222541714,0.197022925012192,0.342470925361894,-0.00753690489792514,0.0384823273447411,0.148785087400932,0.143495096900587,0.320641600702046,0.972319909273003,0.953495628975213,1,-0.137998384761609,-0.134086981203016,-0.128861170345245,-0.157021088527617,-0.143828162205829,-0.15289367615924…
Cryomorphaceae,0.181050993041251,0.273976011983441,-0.0374605637235438,-0.16387502489934,-0.115250832846826,-0.159551219174871,-0.0177174848778774,-0.139814773667997,-0.106865889985402,0.0190897553520776,0.308560314442632,0.261450288564945,-0.213051754671653,-0.237114310930012,-0.137998384761609,1,0.98773351460835,0.973631432136317,-0.26897427929491,-0.231228434848585,-0.264341768449992,-0.209144…
Cryomorphaceae_phage,0.213724523083016,0.278076777148923,0.0251073495509205,-0.136817016040973,-0.098608637354966,-0.149465630138224,0.0543570894213374,-0.103216541346175,-0.0349554112020205,0.0616545199866595,0.339787050771586,0.289676940269138,-0.215377486229738,-0.233060867093949,-0.134086981203016,0.98773351460835,1,0.995047210223231,-0.28456458430484,-0.248610265241501,-0.280909325816409,-0.…
Cryomorphaceae_plasmid,0.221895715421247,0.264454863318296,0.0676061825491915,-0.123123378659436,-0.0956773568581791,-0.148179203015181,0.0825534241229831,-0.0775098715742637,0.0128066551544521,0.0999840460645886,0.368986672684805,0.317301979656046,-0.213648327698093,-0.226597873618006,-0.128861170345245,0.973631432136317,0.995047210223231,1,-0.281161338862468,-0.250299284515705,-0.28001617945201…
Flavobacteriaceae,-0.168214241528205,-0.151290034872919,0.06725407866326,-0.225217138224487,-0.257485952059898,-0.22177748167429,-0.269485536200111,0.272298142067438,0.0526738925914712,-0.193348211599896,-0.0819027960438001,-0.183550310824009,-0.128074002265494,-0.123042448459698,-0.157021088527617,-0.26897427929491,-0.28456458430484,-0.281161338862468,1,0.983762717714282,0.990885001216217,0.5074…
Flavobacteriaceae_phage,-0.191414097861527,-0.162896797896177,0.0274559287942194,-0.187974518040286,-0.216818878441113,-0.184757927647381,-0.285947258298999,0.193217235737573,-0.0205492131165,-0.238132297388149,-0.093940497966414,-0.200246867086905,-0.106468168844464,-0.105612213234152,-0.143828162205829,-0.231228434848585,-0.248610265241501,-0.250299284515705,0.983762717714282,1,0.99015772395739…
Flavobacteriaceae_plasmid,-0.181341323775632,-0.176420732093061,0.0548988957635381,-0.214865918667853,-0.245184650045195,-0.211741029977881,-0.26809620913021,0.250274376715861,0.0276505007694613,-0.204927337126739,-0.080349167167503,-0.185133969096904,-0.123014797499338,-0.122334124635178,-0.152893676159246,-0.264341768449992,-0.280909325816409,-0.280016179452017,0.990885001216217,0.9901577239573…
Gordoniaceae,-0.238268211713753,-0.222363677601422,0.0490811100231462,-0.162686103798562,-0.226872591113174,-0.207343237223867,-0.26716947374398,0.0930335680186838,-0.0169755817237594,-0.240800104061262,-0.200404605091868,-0.221810914902494,-0.0871805400601346,-0.0581302445192432,-0.143772795018112,-0.209144199930145,-0.208273548177624,-0.194392475589109,0.507458198604374,0.425673027567709,0.4358…
Gordoniaceae_phage,-0.214484249174581,-0.209159268997691,0.0862332740715325,-0.155345228792156,-0.206347088516302,-0.172562415372056,-0.336637956728639,-0.00297203839029586,-0.107262099251277,-0.271660512253811,-0.262899022806896,-0.284534767196112,-0.0999399633073925,-0.0773528684941047,-0.151053470097725,-0.261606487696682,-0.27291081639855,-0.263374797301353,0.604445503202859,0.520985955971675…
Gordoniaceae_plasmid,-0.196409331564025,-0.206012797486292,0.110797437892915,-0.126410279183989,-0.181942201909065,-0.148584660020644,-0.336538646795458,0.000693114498473474,-0.0985069047832769,-0.259066625617691,-0.247918375933595,-0.270509748679736,-0.105525428030646,-0.0812732318845227,-0.155569680025244,-0.264962192453942,-0.272637071227256,-0.260989879750352,0.597967158371517,0.5147975102267…
Intrasporangiaceae,0.457241976712007,0.575236930056648,0.256829642037521,-0.476717671120828,-0.453662279618226,-0.474819449295853,0.320092414369251,0.411526381822305,0.5273958079147,0.296771459864203,0.218056510033248,0.264658132211187,-0.29187330336399,-0.312069668614257,-0.119967521652819,0.396845444084332,0.427709159516818,0.443282355341343,0.0434393042577627,-0.00881492282209373,0.02908131393…
Intrasporangiaceae_phage,0.418429827975596,0.507314870395767,0.27805145157234,-0.429855992026755,-0.390345992813429,-0.417579874396729,0.227247496997154,0.319896313291908,0.374758988854932,0.21657685432034,0.237254374046449,0.255946482496383,-0.255417561419745,-0.280544663779489,-0.0887593856071097,0.546432129088782,0.567616111245608,0.577243916263324,0.142126719396569,0.106031237090232,0.1337527…
Intrasporangiaceae_plasmid,0.265387649997094,0.328262097686502,0.280833792799839,-0.513862052125703,-0.514404544810832,-0.512758537699335,0.0603204518928207,0.385072762721271,0.386196662168598,0.112732126341764,0.116434439978049,0.0878430271664348,-0.300235816233231,-0.315842739972709,-0.170096224459245,0.240166067833518,0.259691280318442,0.279245345027303,0.465803245797669,0.405993278777658,0.44…
Kofleriaceae,-0.303244221488117,-0.204990157951243,-0.229844655652725,0.160071926507053,0.147075652536081,0.138197249110454,0.130722710900861,-0.218694941792655,-0.122904651487233,-0.363131653063027,-0.305318160852985,-0.359124526229212,0.24644599799246,0.279038650173098,0.134564253405805,-0.403242820717381,-0.390968153567823,-0.400436331916539,-0.182872315623718,-0.135817555567604,-0.16261732406…
Kofleriaceae_phage,-0.226742854604618,-0.15965094701255,-0.138276760822761,0.246857120837447,0.227598025903982,0.210633698350955,0.239431864443737,-0.142222069020817,-0.0414866061818523,-0.296608573527739,-0.263600628836645,-0.284450442498928,0.277096610326704,0.315227445431006,0.178817112658366,-0.432119765313907,-0.412962883151369,-0.417550760425129,-0.174485876785688,-0.129867998378272,-0.1545…
Kofleriaceae_plasmid,-0.312648758912407,-0.248022186431014,-0.20773922094453,0.219041658466035,0.200173196219983,0.190657125809826,0.14781934639489,-0.218830912057612,-0.134126156499059,-0.348541344980089,-0.309312604135812,-0.337230961488756,0.290166863439958,0.324782320519922,0.175340735059014,-0.42889774883289,-0.419011356002647,-0.42700125872958,-0.167082195735982,-0.118307301613107,-0.145204…
Leptospiraceae,-0.648628026133975,-0.390923143656388,-0.68690615547057,-0.367991878292081,-0.340573069243036,-0.270923902466162,-0.668008744365761,-0.474650427627672,-0.561464705451073,-0.576838367331227,-0.551571009816754,-0.683711292554008,-0.0289560610868186,-0.0553560997143889,-0.182758677984615,-0.25199616986017,-0.31739533559739,-0.354270951356257,0.0368190284855369,0.0633773192698004,0.059…
Leptospiraceae_phage,-0.643088552519887,-0.403095832370881,-0.688239598844899,-0.343674771886481,-0.323705231060895,-0.259573645453472,-0.64485237381598,-0.503961793830405,-0.555126710113407,-0.550296019277828,-0.526665694541074,-0.661826515708606,-0.0468157697687188,-0.0688064345723925,-0.202970752422189,-0.223188432757571,-0.281228773753917,-0.314946583717217,-0.0421630305628531,-0.009472306256…
Leptospiraceae_plasmid,-0.645018583923102,-0.401581849915485,-0.678516880506139,-0.349411003363528,-0.327771585551593,-0.260111586685417,-0.654882007361598,-0.486596093265922,-0.552976610731414,-0.56291287048038,-0.542303358764766,-0.675297717912171,-0.0321909179435634,-0.0556880979741039,-0.187656109737802,-0.251389532433092,-0.312237960948347,-0.346187430200154,0.00465542062847627,0.03357209167…
Microthrixaceae,0.782173534977838,0.786594423314935,0.530067397967403,-0.117690013255794,-0.120865027258806,-0.138613431473748,0.484435031301718,0.419257800341087,0.607666230213385,0.433511885854828,0.334401071566507,0.421050781703866,-0.224220638420292,-0.226433632874839,-0.0178651037282774,0.224208010336183,0.26677402309434,0.28200016183004,-0.148800482005478,-0.196527237506578,-0.1676509771127…
Microthrixaceae_phage,0.760907738899976,0.730520139513429,0.538578782255303,-0.10779450936151,-0.109651555043742,-0.132373243327379,0.511258492825699,0.436627276927831,0.628844127719226,0.488867478520071,0.35503666200543,0.466219508066957,-0.185870468579788,-0.187874540989273,0.0222952129656338,0.254126860605549,0.303258587820648,0.324484185018635,-0.141543641824886,-0.190918886254357,-0.15987210…
Microthrixaceae_plasmid,0.820039250372348,0.796698949699194,0.570183123929783,-0.0618138859577975,-0.0628824210882413,-0.0829627610020024,0.511282852221238,0.448587534287836,0.623638260025129,0.471638308986642,0.360492245640443,0.467074722632223,-0.200587087849546,-0.201143143364844,0.0137150138501249,0.228123726705738,0.269637255188254,0.286550741866179,-0.155073104457526,-0.202069888073264,-0.1…
Moraxellaceae,-0.758316714336918,-0.553757263682195,-0.572314258189945,-0.281826604630626,-0.332706710285705,-0.278207676219005,-0.635888650067405,-0.484488095202135,-0.492703467809422,-0.582988926224173,-0.47894759925887,-0.658755633880084,-0.00809958409583745,-0.00862425845890652,-0.202058986592669,-0.422978533719047,-0.448213584902717,-0.454290184654191,0.210746084375086,0.230544679775274,0.20…
Moraxellaceae_phage,-0.70905608233482,-0.532943834931294,-0.471035103556074,-0.261042857738611,-0.329167267284362,-0.276451541400232,-0.623497326494002,-0.40071126867294,-0.424601463491506,-0.566947427464193,-0.417854648404807,-0.613691531231072,-0.0431255441106228,-0.0331665467172899,-0.228916968362286,-0.457770661874264,-0.477323504975265,-0.476883530581165,0.334552817078532,0.337773380598561,0…
Moraxellaceae_plasmid,-0.734663194116191,-0.536138868160958,-0.514382721724759,-0.267742513369622,-0.327296798237185,-0.27381357429569,-0.615721984000816,-0.439476974810161,-0.452666040153362,-0.592229557136444,-0.45638698509278,-0.643321468061452,-0.0012652652700849,0.00469793455805868,-0.191638250595851,-0.450757056922699,-0.472300120488907,-0.474593650800952,0.277543851340834,0.288627669749633…
Mycobacteriaceae,0.297208353568631,-0.195213787833472,0.558188222371472,0.887364419613108,0.815118342570123,0.816573089977239,0.165047252448649,-0.158905737547023,-0.0674650928095466,0.214760511276348,0.00300995589822445,0.0957670419519731,0.126909616828306,0.173275841123588,0.131218429805137,-0.201415105709532,-0.152081733405196,-0.121048378022876,-0.16431860800665,-0.133337117033046,-0.15551379…
Mycobacteriaceae_phage,0.18115544732082,-0.199778821635839,0.378875959377542,0.872581033841402,0.833142878371407,0.838750919189493,0.213171820572078,-0.207096463041907,-0.143840295440904,0.0571687925865163,-0.169212423379258,-0.0217781912282247,0.314684800986697,0.362902080885592,0.296386978316894,-0.265586265025022,-0.238355097813731,-0.220867951012718,-0.190744977961708,-0.143061533418277,-0.17…
Mycobacteriaceae_plasmid,0.233319791399073,-0.223426266141052,0.482392363151717,0.873466095734574,0.791158725056686,0.800194963078384,0.0571732458033368,-0.212375984784669,-0.139636631444463,0.15390839272286,-0.0234530180664557,0.0569477835717793,0.160098466105534,0.214687243558929,0.138967310250318,-0.322889945706468,-0.290927083831259,-0.264841021758129,-0.155362129778126,-0.120511494614218,-0.…
Neisseriaceae,-0.101760989760435,-0.343465550188679,-0.00552774362625408,0.546388709536835,0.53056322386727,0.514220282400642,0.00837577539826964,-0.203649120794617,-0.214498178384042,0.138438403194599,0.0436000948923206,0.0589548046720159,0.130227727883664,0.149580295404904,0.0495072826270507,-0.330038848607092,-0.340043121452034,-0.346739712951404,-0.210784682321627,-0.173758531583529,-0.201966…
Neisseriaceae_plasmid,-0.114483063425475,-0.353201296541129,0.0285890774815128,0.602685290332151,0.579600402889734,0.559198306650009,0.0312221066555266,-0.224219432214719,-0.211610151611872,0.141227193890993,0.016368097267821,0.061758561160597,0.174404085137937,0.196937936289289,0.0956340263339748,-0.353324408301065,-0.354737772888934,-0.352736145043956,-0.193078561660798,-0.154985831347184,-0.18…
Nitrosomonadaceae,0.33523103887369,0.0133520887581953,0.393734048080561,0.875134102151274,0.894693266790994,0.881809357935495,0.381406203235717,-0.150314154307662,-0.110496397226073,0.126576326951253,-0.0933665702094732,0.111563823769454,0.411284684802773,0.441408517589243,0.438788645274579,-0.0361607294992776,-0.0208477835976191,-0.0212066413862999,-0.347695484592196,-0.293901699219474,-0.329021…
Nitrosomonadaceae_phage,0.318154170439315,0.368868607794797,0.0236524189130668,0.054269873453222,0.147123730069448,0.0918650666762745,0.397664660241763,0.206028751681202,0.169747457518193,0.282224935130172,0.325029969859964,0.407986390417782,0.00456627276238492,-0.00572785755108969,0.0865037124812352,0.649483694568863,0.628593799634138,0.600472436379215,-0.251392020113361,-0.231621601903446,-0.25…
Nitrosomonadaceae_plasmid,0.323476500854662,-0.027031170646055,0.419201738450463,0.920009563286395,0.931653968079683,0.917193343095288,0.398852855410181,-0.0387383584278422,-0.0259002331185596,0.228474193856009,0.0143781852257822,0.207158348217045,0.437495162668444,0.46977251942117,0.454078502174002,-0.206530008953521,-0.188355519882447,-0.182028378940391,-0.298152847386537,-0.257260573688466,-0.…
Nitrospiraceae,0.603781777306792,0.371601504251205,0.438788888072784,0.698573651455593,0.742666542296121,0.683832664934224,0.554731111819834,0.116726231785896,0.163702800464767,0.441951095599876,0.353923030712918,0.559108024176561,0.237773034394506,0.253580651611029,0.340138631054396,0.258102397260737,0.277931089794693,0.273317097394376,-0.460024133230802,-0.418907013259169,-0.455278390130705,-0.…
Nitrospiraceae_phage,0.466623909989639,0.19657300005201,0.433291778376291,0.788264252149589,0.820476566117453,0.769836159438697,0.456226138687615,-0.0047772413965827,0.0187558687581292,0.358005697054706,0.311140544193978,0.489700608468551,0.327056355682797,0.348524167733717,0.392505721068398,0.0972152341193174,0.115885037305403,0.111331836905465,-0.39143781193868,-0.34265028002065,-0.379288597276…
Nitrospiraceae_plasmid,0.372096153550692,0.0959438952973454,0.36069891033363,0.828774559871545,0.870718912260509,0.827808197958063,0.377080894622714,-0.0994908884171304,-0.100872763182437,0.262373605827256,0.159727367960248,0.35548513327697,0.391812400472268,0.409890917610322,0.431804281474606,0.00329659543892856,0.0125782979466215,0.00347763766362199,-0.385832553504602,-0.328937688700205,-0.3714…
Nocardioidaceae,-0.154115496987914,-0.271630807238014,0.0906698579416129,0.170258226712398,0.0335105994255938,0.0165606578495414,-0.156106791793925,-0.195149536119657,-0.0958925249038829,0.111128627072321,0.361224529250906,0.268553167378396,0.0475968398381649,0.0934319401701469,-0.0178420101527024,-0.243113163303145,-0.214885810659937,-0.181249516242996,-0.0504172347828239,-0.0335263000099752,-0.…
Nocardioidaceae_phage,-0.283068920677769,-0.253679742455436,-0.0667402297970251,0.0291170562531102,-0.103964353120671,-0.114423098196104,-0.208603957970416,-0.24642297595976,-0.151488757236754,-0.126627526692581,0.192131130692097,0.0648820831815223,0.0693831325962904,0.115829612238539,-0.0262654254602914,-0.238480818614237,-0.218290135420767,-0.189652584476935,-0.016457268352796,0.000769862351047…
Nocardioidaceae_plasmid,-0.180131856887358,-0.231015991547627,0.0520672337790914,0.122377134882804,-0.0190028316781602,-0.0320413542674355,-0.172231299046707,-0.2020423782808,-0.10102265220119,-0.00102168570240734,0.262268851199234,0.1661957834584,0.0580308817519227,0.1060909662349,-0.0160584556939462,-0.268038467809001,-0.242422178830413,-0.209771576615662,-0.0317838230549837,-0.0175945842313437…
Pseudomonadaceae,-0.315472847232394,-0.246551672082579,-0.0837507281366674,0.0377417957500866,-0.0331955071510406,0.010804057025051,-0.294574492977995,-0.16801856247925,-0.195880349302354,-0.400063605493861,-0.343083562059448,-0.454842929211859,0.00623370276818649,0.0325614750196626,-0.0978437395690995,-0.472635664834964,-0.470331906524135,-0.464173195695947,0.485607390471503,0.486026665999168,0.…
Pseudomonadaceae_phage,0.316051350281187,0.45021862614811,0.315333823386662,-0.143556517283069,-0.226015265356471,-0.21354847136994,0.243257740782942,0.302689670943137,0.45165067685387,-0.046927769854237,-0.0090329232219693,-0.0414764358026878,-0.117002971673563,-0.0923103506727962,-0.0512887767841785,-0.269947385897611,-0.225428896692821,-0.19842943596795,0.272395806251967,0.229685471563057,0.24…
Pseudomonadaceae_plasmid,-0.222617634569133,-0.194838212260453,-0.0558088467242807,0.357347156013225,0.293308957771811,0.28557998990801,0.0551217732143606,-0.164784298788422,-0.109023153753439,-0.276717755104385,-0.28326131786082,-0.262441730797849,0.289760812899527,0.349484186096104,0.193017135097641,-0.393742976372862,-0.371316933412164,-0.355947116686817,-0.0794774392144108,-0.0497771627589104…
Rhodocyclaceae,-0.528885682399911,-0.277316756732194,-0.733462373715751,-0.409663840015924,-0.370509696981789,-0.343854486910956,-0.527404930003156,-0.426527480117331,-0.513616027393815,-0.38252801379951,-0.294967678711598,-0.358552584679361,-0.224607844697028,-0.257442845419577,-0.321033053489673,0.333162613071694,0.259878787501012,0.215031000301024,-0.194119770815553,-0.13817725209859,-0.168683…
Rhodocyclaceae_phage,0.358619403253922,0.388091326558751,0.0198310404333364,0.0754389231169675,0.175331078419105,0.146623757227506,0.21274301621178,0.0630255845284106,0.011523817571876,0.217416769738313,0.240937335719202,0.391240683631805,-0.026965674789563,-0.0588320683299118,0.0853286557189574,0.630165801755222,0.589367379766769,0.562698874045224,-0.357016307501007,-0.327735015429587,-0.3502032…
Rhodocyclaceae_plasmid,-0.0136405033548368,0.140998004917303,-0.365647013847715,-0.00946246165143817,0.0994518766237335,0.0701252145944675,-0.0730880184784743,-0.293984126054601,-0.356326693477231,-0.0371527634437601,0.0599326527749693,0.13628177835525,-0.0515931353112839,-0.10130607387222,-0.0374611142836646,0.635290142438977,0.577756801673603,0.526896548610356,-0.462394922231954,-0.394204909313…
Saprospiraceae,0.323734644534537,0.287481194776278,0.0588440530886122,0.0122071994533092,0.0962032727507052,0.0439664595841179,0.0547179301256086,0.0274296705508766,-0.0632239151354726,0.248560078609073,0.367261221574175,0.410424311482693,-0.0996735866565063,-0.137267834286075,-0.0107021306974835,0.814206224167581,0.796785599705402,0.770873273503853,-0.238120370506265,-0.222880467108186,-0.237891…
Saprospiraceae_phage,0.315263548388879,0.321814365440088,0.148451546889602,-0.202479277696061,-0.129644065134035,-0.184186543844629,0.317260012322098,0.231724247857169,0.260593193882463,0.310732282749604,0.285882638664275,0.345463048329268,-0.117460655397684,-0.136621818048078,0.00569637627829457,0.697556611825109,0.722334291831928,0.724621138790915,-0.156059753190402,-0.179297453120505,-0.151393…
Saprospiraceae_plasmid,0.283725930756548,0.354104548501462,0.0170600820239593,-0.145845525779772,-0.0455992233662852,-0.101767772097853,0.234381437586746,0.134144406967116,0.0820543116779334,0.208921928688816,0.275741073851995,0.34079133512879,-0.0523387634675454,-0.084788212178713,0.0503263079775787,0.79999053611076,0.797704193812291,0.775066470102572,-0.212133332929935,-0.208992680960896,-0.209…
Sphingobacteriaceae,0.325334091521191,0.537376180266955,0.0817812726372704,-0.309230919556661,-0.257732342527022,-0.302887307621897,0.606467885506515,0.374622865660461,0.554986259696008,0.200637911791126,0.119871030510589,0.19898810794615,-0.0581458826980886,-0.0694014896298242,0.0615058339256412,0.461192822988531,0.506616306336413,0.518681648366927,-0.180223382254711,-0.205870664530281,-0.187434…
Sphingobacteriaceae_phage,0.337217518478022,0.524397655780797,0.114669821088773,-0.286124989656872,-0.237289095459223,-0.282911414772923,0.63098040544851,0.390547220505997,0.579978343240275,0.22369785350166,0.104165121219959,0.197255722453746,-0.0547721069579193,-0.0683390218578641,0.0662301666850742,0.401336683655735,0.454025480449747,0.469416919845105,-0.168175640966972,-0.196840377034543,-0.17…
Sphingobacteriaceae_plasmid,0.305548569182317,0.524428259581351,0.0847888764400452,-0.262017691553213,-0.215720287214548,-0.258940860669159,0.6500193288118,0.350542064403604,0.561055379321921,0.167534107139166,0.0391609063701968,0.141787020275856,-0.00113129147799699,-0.0121739546720462,0.104987412146443,0.333354748147564,0.383941575256045,0.397952150468929,-0.173511871278577,-0.195158202200679,-…
Streptomycetaceae,0.0916428693873218,-0.185036408267128,0.362871218208184,0.0788506753169145,-0.0499953588142628,-0.0831751255485257,0.281603439896575,0.478650697345913,0.484903752615135,0.384640171319904,0.4766749742871,0.45143407721577,-0.0487852775042929,-0.000975560154126075,-0.00914550567421615,-0.134584443000843,-0.0773029117824004,-0.0229784433862563,0.128618763249603,0.0904911408229334,0.…
Streptomycetaceae_phage,0.12833978147959,-0.196661883386412,0.34154305516196,0.509570173692076,0.400637403127593,0.359805729358493,0.259661229592181,0.162003178140738,0.210102052747765,0.375086902068356,0.484132148803368,0.499055503860983,0.0943544178345748,0.149751883439808,0.0920263937273038,-0.144238937255412,-0.0949090675218462,-0.0529014809955845,-0.14268807156424,-0.127562955851296,-0.13628…
Streptomycetaceae_plasmid,0.130998120559105,-0.238806244768669,0.503929568249879,0.148188843467591,0.0200690738501319,0.0116122579000402,0.135883964790818,0.45330719296047,0.411438023250916,0.354432122244458,0.398827010900269,0.355638721039738,-0.0822764697503771,-0.0346681519793355,-0.0419860534216547,-0.321183722158032,-0.271067145576746,-0.216099173774202,0.385100740926876,0.34074783310601,0.3…
Unassigned,-0.00295933673960201,-0.0746385710458447,0.0711660593094689,-0.130095103489734,-0.225697792440232,-0.235729105789974,-0.100836670142078,0.231909804271256,0.17424281222073,0.219632216389018,0.474430382049124,0.384507322361781,-0.100021031760416,-0.0682288369964202,-0.0924041091295016,0.0747443738807773,0.0741589906129005,0.095754647647536,0.164268801346334,0.155372567819759,0.1625879778…
Unassigned_phage,-0.155713385077377,-0.151351179540626,-0.135441662784277,0.0165567572363509,-0.0665779993982263,-0.0494181820129988,-0.179813138403445,0.12155594733254,0.0324461434464725,0.0161726568755423,0.19221276135986,0.0988820210414506,-0.00164215627233191,0.0257986556883365,-0.0675102770498471,-0.32044188516914,-0.345087760209055,-0.339688184602893,0.121256671899051,0.136706192939117,0.12…
Unassigned_plasmid,-0.149910004474439,-0.218608786954948,0.0336607163020464,-0.0766614513990591,-0.206176803654164,-0.18465099821016,-0.0926914435266883,0.267856791674672,0.245434152597347,0.0532857717130856,0.211780795897613,0.0909685442503055,-0.0420913811655967,-0.00264849592528985,-0.0877401408427833,-0.352821168621453,-0.346565101009679,-0.308855464789804,0.211529969401985,0.185261625957749,…
Verrucomicrobiaceae,0.209904508360363,0.400619072876945,-0.24523007956447,-0.247284063847814,-0.151862278949034,-0.172550169873151,-0.0533917921807801,-0.0414189507273718,-0.154806917102065,0.05506326061116,0.120525450361421,0.175742539836462,-0.17006491596966,-0.215744100963007,-0.109476651156436,0.652555301895738,0.589179677577329,0.530027253420999,-0.21922504106956,-0.192149967425501,-0.220420…
Verrucomicrobiaceae_phage,0.155688382305594,0.270313439960249,-0.211370879403316,-0.170958855695013,-0.0908151707876752,-0.102942399050122,-0.087853326718382,-0.0551710305742504,-0.188339241706467,0.109912410370279,0.122605823773552,0.166701501493924,-0.138505272549846,-0.174639263130293,-0.0920168677682672,0.59485553110711,0.527036038976865,0.474589800660932,-0.176068937813206,-0.149806396749682…
Verrucomicrobiaceae_plasmid,0.227412296891075,0.448512811644209,-0.25579274984415,-0.251313795088985,-0.151514126447174,-0.175156950021526,-0.0566954522104776,-0.0510103469920731,-0.162163717360368,0.0112075673935035,0.111241599975748,0.168570191370705,-0.172567477611086,-0.218958301137975,-0.112136639289762,0.629066354969339,0.566858704664987,0.505268871845323,-0.229663670778692,-0.2004343667969…
Xanthomonadaceae,-0.0775823431128553,-0.305872675373003,0.160980324177074,0.667755936735338,0.626965947775343,0.63781426506365,0.162084718091335,-0.201257334892043,-0.175768129731942,-0.142145927145065,-0.287066612503243,-0.17688607874641,0.285466001292161,0.313091887749027,0.208874833244694,-0.466641819676407,-0.454355405285093,-0.443510440569415,0.000249807343829187,0.0426813949071036,0.0237195…
Xanthomonadaceae_phage,-0.0916130470417293,-0.318038015849114,0.112969282915502,0.677624197358901,0.646194952177259,0.657464027875978,0.148548158044858,-0.228688279183373,-0.198095548026237,-0.0859885115365421,-0.254029766695394,-0.145302046617995,0.339426481086437,0.36477544037957,0.258648272899913,-0.476362800617405,-0.470882393264031,-0.46314672335418,-0.100154637284903,-0.0603070432309023,-0.…
Xanthomonadaceae_plasmid,0.0946840367152499,-0.196132481869057,0.270656721790588,0.812443711916054,0.797552805410442,0.79904343313736,0.271237347003887,-0.136157870288641,-0.135313302370788,-0.0195775728627882,-0.225269689449354,-0.0628232407296192,0.349589062663952,0.385054345917944,0.308265678873109,-0.412395155333443,-0.401139058439382,-0.396896690499644,-0.090273060212583,-0.0473442385746716,…
phage_NA,-0.718361584477474,-0.442153090151659,-0.615464374065247,-0.41781358303605,-0.451933669019023,-0.392302879291676,-0.656054802522088,-0.392212580820081,-0.446325116811597,-0.665140482204896,-0.523395917539766,-0.728213983454434,-0.160949392739692,-0.16458344281206,-0.338415244229139,-0.266158356462759,-0.299465952003807,-0.315818214733166,0.2797973170294,0.28350389363022,0.265876599444901…
plasmid_NA,-0.653461283130532,-0.623013721237108,-0.559515941525933,-0.00039855677207348,0.0611336577776977,0.0684241128883972,-0.546522677576869,-0.617742684796842,-0.81074602987572,-0.372619228766132,-0.263761283486108,-0.277890576220059,0.19948620304843,0.157863942599987,0.0597149377043548,0.0297793847706803,-0.0443352578369763,-0.0868184784169906,-0.00882945049143073,0.0503826794008703,0.0216…

## Sheet: all_ts_correlation_pvalue
,"Acidimicrobiaceae","Acidimicrobiaceae_phage","Acidimicrobiaceae_plasmid","Anaerolineaceae","Anaerolineaceae_phage","Anaerolineaceae_plasmid","Chitinophaga","Chitinophaga_phage","Chitinophaga_plasmid","Comamonadaceae","Comamonadaceae_phage","Comamonadaceae_plasmid","Corynebacteriaceae","Corynebacteriaceae_phage","Corynebacteriaceae_plasmid","Cryomorphaceae","Cryomorphaceae_phage","Cryomorphaceae…
Acidimicrobiaceae,NA,2.32945507327997e-09,1.56963331221505e-12,0.00383100883592569,0.00455340518097014,0.00716224689205092,0.00163301905426638,0.0135733909168827,0.00152456737044471,0.000123806054949327,0.0117112077174824,0.000323483528100077,0.292095767861614,0.346942957635224,0.730899283540854,0.203569834178012,0.132087633277143,0.117595293557958,0.238024459987346,0.178444070901831,0.2028336099…
Acidimicrobiaceae_phage,2.32945507327997e-09,NA,0.0280446233493068,0.503519633004865,0.685314930579042,0.553312782059901,0.0028027119858347,0.0308019506281207,0.00172410313631621,0.233413669072819,0.0748135254038664,0.0148575566145535,0.815760406658874,0.743326353028898,0.37716205915086,0.0517174583503484,0.0481781734345423,0.0607508656101192,0.289255285515694,0.25340234693411,0.215566813964226,0…
Acidimicrobiaceae_plasmid,1.56963331221505e-12,0.0280446233493068,NA,3.25549922379764e-05,0.00031382472395336,0.000453418636235714,0.0175740652601193,0.0435024969723661,0.00796266336607809,0.000304835243092327,0.0238488901521992,0.00336514560376067,0.529284928801737,0.709728859418027,0.617780645410761,0.794106911510537,0.861170221138122,0.637372715961522,0.639130570260042,0.848330037901412,0.7019…
Anaerolineaceae,0.00383100883592569,0.503519633004865,3.25549922379764e-05,NA,0,0,0.0724627522626355,0.587734596970655,0.637323609527055,0.0881508233535504,0.960941351769977,0.361275664405431,0.308057479955629,0.190362273628726,0.243898369683211,0.250524198423562,0.338386496757528,0.389370129136504,0.112062979428553,0.186522285350881,0.129986389199723,0.254025161458635,0.276370793528405,0.3767377…
Anaerolineaceae_phage,0.00455340518097014,0.685314930579042,0.00031382472395336,0,NA,0,0.0557948597110107,0.520956702311793,0.454272754508787,0.0983773990971701,0.815513954851367,0.375300686332204,0.161961956274,0.109619780342333,0.115974512462013,0.420623607837845,0.491182602445077,0.504217495739839,0.0681334229488963,0.126449553381838,0.0828934641960872,0.109380951561097,0.146288414531799,0.201…
Anaerolineaceae_plasmid,0.00716224689205092,0.553312782059901,0.000453418636235714,0,0,NA,0.149046408530809,0.433307966467173,0.325771277180186,0.172718839687235,0.485427812809351,0.703085490603454,0.208219849337536,0.143241095114802,0.165817330361577,0.26341392695164,0.295177753935815,0.29940079236803,0.11779598844765,0.194310641998844,0.135799636602794,0.144307473631358,0.225933835763354,0.2980…
Chitinophaga,0.00163301905426638,0.0028027119858347,0.0175740652601193,0.0724627522626355,0.0557948597110107,0.149046408530809,NA,2.70946105196401e-06,6.12399020383236e-11,0.000608679500171849,0.0290743716565292,0.000428752067857197,0.0901907114003295,0.064711858125722,0.0138940295132532,0.901789578172728,0.704803752971475,0.564670459210775,0.0558318962306477,0.041937853086035,0.0571570771152823,…
Chitinophaga_phage,0.0135733909168827,0.0308019506281207,0.0435024969723661,0.587734596970655,0.520956702311793,0.433307966467173,2.70946105196401e-06,NA,0,0.000695761805563411,0.0101643838934427,0.00388803408421978,0.506265134480326,0.66684528964015,0.958137777219603,0.327806786862317,0.471052182965651,0.588767501164638,0.0532250651504387,0.17431143765297,0.076508145258803,0.516123771473083,0.98…
Chitinophaga_plasmid,0.00152456737044471,0.00172410313631621,0.00796266336607809,0.637323609527055,0.454272754508787,0.325771277180186,6.12399020383236e-11,0,NA,5.74491071860805e-05,0.00358123422038847,0.000752567246685265,0.616164558991758,0.788772056640963,0.788618505338645,0.455427988162026,0.807604702009685,0.928927681575558,0.713547236946769,0.886189369413032,0.847267971539055,0.905883106276…
Comamonadaceae,0.000123806054949327,0.233413669072819,0.000304835243092327,0.0881508233535504,0.0983773990971701,0.172718839687235,0.000608679500171849,0.000695761805563411,5.74491071860805e-05,NA,1.17399423071873e-07,6.90603130237832e-12,0.887094302502613,0.882394486712408,0.297406974940586,0.894224675466428,0.667344733017505,0.48512743704203,0.174013973630954,0.0924238681938954,0.14914647632756…
Comamonadaceae_phage,0.0117112077174824,0.0748135254038664,0.0238488901521992,0.960941351769977,0.815513954851367,0.485427812809351,0.0290743716565292,0.0101643838934427,0.00358123422038847,1.17399423071873e-07,NA,0,0.779578450351757,0.778936565755429,0.315105969582918,0.0275950859382075,0.0147087078516837,0.00771008484884916,0.567753034719632,0.512023564783546,0.575145287223164,0.158526311923868…
Comamonadaceae_plasmid,0.000323483528100077,0.0148575566145535,0.00336514560376067,0.361275664405431,0.375300686332204,0.703085490603454,0.000428752067857197,0.00388803408421978,0.000752567246685265,6.90603130237832e-12,0,NA,0.195287426830022,0.211240956079862,0.0217900050387831,0.0638508748036759,0.0392211607245045,0.0232810036092759,0.197293528388204,0.158861081823813,0.193388379378272,0.117739…
Corynebacteriaceae,0.292095767861614,0.815760406658874,0.529284928801737,0.308057479955629,0.161961956274,0.208219849337536,0.0901907114003295,0.506265134480326,0.616164558991758,0.887094302502613,0.779578450351757,0.195287426830022,NA,0,0,0.133338047970958,0.129052823147493,0.132228807183838,0.370438221936803,0.457116927044477,0.389791646516001,0.542976074630082,0.485320899460627,0.4611338970040…
Corynebacteriaceae_phage,0.346942957635224,0.743326353028898,0.709728859418027,0.190362273628726,0.109619780342333,0.143241095114802,0.064711858125722,0.66684528964015,0.788772056640963,0.882394486712408,0.778936565755429,0.211240956079862,0,NA,0,0.0938672498588964,0.0997889062656854,0.109822589958311,0.389684278623736,0.46076331281347,0.392440172483123,0.685342058889311,0.58952495411143,0.570743…
Corynebacteriaceae_plasmid,0.730899283540854,0.37716205915086,0.617780645410761,0.243898369683211,0.115974512462013,0.165817330361577,0.0138940295132532,0.958137777219603,0.788618505338645,0.297406974940586,0.315105969582918,0.0217900050387831,0,0,NA,0.334192107942351,0.348203977327034,0.367479891480814,0.271158619611796,0.313972235265501,0.284113975337501,0.314160521433346,0.290018824693448,0.27…
Cryomorphaceae,0.203569834178012,0.0517174583503484,0.794106911510537,0.250524198423562,0.420623607837845,0.26341392695164,0.901789578172728,0.327806786862317,0.455427988162026,0.894224675466428,0.0275950859382075,0.0638508748036759,0.133338047970958,0.0938672498588964,0.334192107942351,NA,0,0,0.056316634397555,0.102558851585847,0.0608653222647164,0.140776758499765,0.0636866549333299,0.0602395520…
Cryomorphaceae_phage,0.132087633277143,0.0481781734345423,0.861170221138122,0.338386496757528,0.491182602445077,0.295177753935815,0.704803752971475,0.471052182965651,0.807604702009685,0.667344733017505,0.0147087078516837,0.0392211607245045,0.129052823147493,0.0997889062656854,0.348203977327034,0,NA,0,0.0429833957648826,0.0785516072468153,0.0458505691853675,0.142475513670472,0.0526704921835197,0.0…
Cryomorphaceae_plasmid,0.117595293557958,0.0607508656101192,0.637372715961522,0.389370129136504,0.504217495739839,0.29940079236803,0.564670459210775,0.588767501164638,0.928927681575558,0.48512743704203,0.00771008484884916,0.0232810036092759,0.132228807183838,0.109822589958311,0.367479891480814,0,0,NA,0.0456480066684302,0.0764778816613729,0.0465743758950823,0.171655440541101,0.061851019448028,0.06…
Flavobacteriaceae,0.238024459987346,0.289255285515694,0.639130570260042,0.112062979428553,0.0681334229488963,0.11779598844765,0.0558318962306477,0.0532250651504387,0.713547236946769,0.174013973630954,0.567753034719632,0.197293528388204,0.370438221936803,0.389684278623736,0.271158619611796,0.056316634397555,0.0429833957648826,0.0456480066684302,NA,0,0,0.00014428325252247,2.63962635105308e-06,3.594…
Flavobacteriaceae_phage,0.178444070901831,0.25340234693411,0.848330037901412,0.186522285350881,0.126449553381838,0.194310641998844,0.041937853086035,0.17431143765297,0.886189369413032,0.0924238681938954,0.512023564783546,0.158861081823813,0.457116927044477,0.46076331281347,0.313972235265501,0.102558851585847,0.0785516072468153,0.0764778816613729,0,NA,0,0.00184475634575665,8.86935447277359e-05,0.0…
Flavobacteriaceae_plasmid,0.202833609945004,0.215566813964226,0.70199725900622,0.129986389199723,0.0828934641960872,0.135799636602794,0.0571570771152823,0.076508145258803,0.847267971539055,0.149146476327562,0.575145287223164,0.193388379378272,0.389791646516001,0.392440172483123,0.284113975337501,0.0608653222647164,0.0458505691853675,0.0465743758950823,0,0,NA,0.00138744498663668,5.16879800738224e-…
Gordoniaceae,0.092232472145954,0.116803505446896,0.732331371880227,0.254025161458635,0.109380951561097,0.144307473631358,0.0580550334645156,0.516123771473083,0.905883106276879,0.0887231299841931,0.158526311923868,0.117739211104428,0.542976074630082,0.685342058889311,0.314160521433346,0.140776758499765,0.142475513670472,0.171655440541101,0.00014428325252247,0.00184475634575665,0.00138744498663668,…
Gordoniaceae_phage,0.130686204301264,0.140747490224297,0.547384413979322,0.276370793528405,0.146288414531799,0.225933835763354,0.0157162877269257,0.983486207125795,0.453748859502224,0.0538072360880799,0.0623406843594911,0.0430061756816318,0.485320899460627,0.58952495411143,0.290018824693448,0.0636866549333299,0.0526704921835197,0.061851019448028,2.63962635105308e-06,8.86935447277359e-05,5.1687980…
Gordoniaceae_plasmid,0.167166038410607,0.14695768288791,0.438916887562748,0.376737793611045,0.201315870041494,0.298065578305181,0.0157489964475346,0.996148536236277,0.491632031638176,0.0663992323688369,0.0794137821382042,0.0548709399205203,0.461133897004015,0.57074322161,0.275668904388031,0.0602395520954988,0.0529176963165827,0.0643368975140246,3.59406655592309e-06,0.000111088468119025,7.38866876…
Intrasporangiaceae,0.000743038914033045,1.00814524932602e-05,0.0688639930263666,0.000405359053357479,0.000827394861959041,0.000430706754399157,0.0220295117177121,0.00269808217146239,6.99203511440594e-05,0.0344529993354743,0.12424607512674,0.0605455835636453,0.0376902402910986,0.0257890919412733,0.401730658959394,0.00393648257339407,0.00174416624019713,0.00112280262840558,0.762140683370451,0.95104…
Intrasporangiaceae_phage,0.00224574642505493,0.00014501326600036,0.0481994101171501,0.00164342601403344,0.00462852898817179,0.00229753756047701,0.108780446232189,0.0221155695580157,0.00673874581015532,0.12688387805074,0.0936676245475212,0.0698569074042519,0.0704569902906611,0.0461449747423832,0.535666824329562,3.35171964818137e-05,1.40065868170502e-05,9.23244181771921e-06,0.319791158343912,0.4589…
Intrasporangiaceae_plasmid,0.0598134232947656,0.0186867596987204,0.045911423647589,0.000114890954699298,0.000112671579093115,0.000119529215360625,0.674136265443546,0.00526622247479436,0.00512420851077966,0.430915905521265,0.415835721929696,0.539903243437748,0.0323051930872933,0.023958930836143,0.232738148810203,0.0895919946893584,0.0657236993596659,0.04720652733686,0.000571796548238357,0.00311703…
Kofleriaceae,0.0305313646501921,0.14901914672043,0.104689594110867,0.26183859046665,0.303054457455386,0.333489258484908,0.360540821601387,0.123120821563768,0.390219513338546,0.00881729516601926,0.0293563319845314,0.00965212200056165,0.081273343567267,0.0473772187108641,0.34647512552257,0.00334591123110428,0.00455795402057957,0.00359460953720991,0.198982381797627,0.34196048586692,0.25422869856398,…
Kofleriaceae_phage,0.109589347331775,0.263111723002446,0.33320849779146,0.0807506978945662,0.108221275563462,0.137905612240856,0.0906064040704047,0.319463267002599,0.772540738679169,0.034556825429275,0.0616196765785331,0.0430706522701219,0.0490056651352448,0.0242497125701511,0.209297631801515,0.00154284740867316,0.00259781714409391,0.00229933021314377,0.220723341416114,0.363716891902379,0.2787726…
Kofleriaceae_plasmid,0.0255008167489541,0.0792839488499268,0.14352557926574,0.122512963915554,0.159017612177817,0.180199871576453,0.30058907308987,0.1228821694436,0.348061870461352,0.0121925868795323,0.0271992926748275,0.0155221782303907,0.0388753127816455,0.020053898706311,0.218434614965767,0.00168773235127473,0.00221091119734629,0.00177857016466865,0.241243539906503,0.408323754861191,0.30931421…
Leptospiraceae,2.64473304589785e-07,0.00456302785848028,2.60859160938764e-08,0.00788922037728734,0.0144659965832679,0.0544861786026467,8.5367623192667e-08,0.000433031838126263,1.81571546784554e-05,9.39847206571365e-06,2.72710140589716e-05,3.20723527735822e-08,0.840148643271171,0.699632053660139,0.199266446443538,0.0744382969679833,0.0232381875212062,0.0107539632608993,0.797557993304963,0.65861321…
Leptospiraceae_phage,3.60098114882135e-07,0.00335854969094962,2.39123409961906e-08,0.0135413380512832,0.0204938370845884,0.065850494336956,3.26613324830305e-07,0.000163082500454603,2.35971767663656e-05,2.87118225594796e-05,7.18577505933737e-05,1.23542378105412e-07,0.744256444268597,0.631395427816613,0.153152608327568,0.115417911041779,0.0455939280713042,0.0243834268256302,0.76893352098076,0.94740…
Leptospiraceae_plasmid,3.23612776798043e-07,0.00349119719905833,4.46310794988136e-08,0.0119641310194862,0.0188745527699554,0.0652722563550219,1.85249163564549e-07,0.000293943333155244,2.57599623829652e-05,1.7088908259133e-05,3.94614151937311e-05,5.45924412342913e-08,0.822564359803602,0.697916328287505,0.187283126949231,0.0751624452473509,0.0257050347655912,0.0128298268361875,0.974135286779275,0.8…
Microthrixaceae,1.22477583630598e-11,7.83328957254525e-12,6.32319755360378e-05,0.410790974688024,0.398192402119821,0.332021331994993,0.00031561631446797,0.00219629377318742,2.25837109990579e-06,0.0014837581603091,0.0164672217240747,0.00209250403085859,0.113701485193239,0.110087276334855,0.900975374091877,0.113722365719638,0.0584416449432987,0.0449790358909665,0.297356427357087,0.166906257519316,0…
Microthrixaceae_phage,9.17703690817007e-11,1.16696696750296e-09,4.56397305834688e-05,0.451497852448013,0.443694452176513,0.35445543848914,0.00012610848810457,0.00135878178678839,7.74582719076378e-07,0.000272627290788474,0.0105732518716508,0.000564461190800447,0.191591107808695,0.186760943350591,0.876591398216191,0.0719385484157828,0.0305230924789668,0.0201748656485621,0.321800902385649,0.17959131…
Microthrixaceae_plasmid,1.82076576038526e-13,2.70783395706076e-12,1.25494531701964e-05,0.666535175272619,0.661116916259471,0.56273509177382,0.000125999057352111,0.000961738115939692,1.01508718919341e-06,0.000476416042846761,0.00935981397511032,0.000549656364410289,0.158139671817058,0.156965781980654,0.923900966345337,0.107386802375058,0.0556886965760157,0.0414880983353445,0.277223344993111,0.1550…
Moraxellaceae,1.15639942066537e-10,2.49544349495423e-05,1.14475672545744e-05,0.0451167884791528,0.0170561575771013,0.0480685298167236,5.32935445551885e-07,0.000315067245564293,0.000239791820846325,7.15390109928826e-06,0.000377310994785107,1.47971554564919e-07,0.955015588122452,0.952104881479179,0.155046316801913,0.0019857956861713,0.000972371722743226,0.000812003075408851,0.137690765661805,0.1036…
Moraxellaceae_phage,5.77750114416631e-09,5.66904151051428e-05,0.000485562149520558,0.0642808220094602,0.0183443708284585,0.0495565344767135,1.02247527267174e-06,0.00356954635254692,0.00189974100129375,1.44110072790582e-05,0.002280679716125,1.67892048219542e-06,0.763809016568731,0.817277453976695,0.106137005821491,0.000731258964620007,0.000397558008415455,0.000403209704732621,0.0164153319642493,0.…
Moraxellaceae_plasmid,8.42085734475972e-10,5.01559893728576e-05,0.000112760097298548,0.0574984591365084,0.0190578461194173,0.0518618817284584,1.51716368534949e-06,0.00125279185953575,0.000852354095847385,4.69763192034733e-06,0.000762451126823827,3.55499574222762e-07,0.9929692993319,0.973899168018596,0.177926522475753,0.000902078228193659,0.000466560630729251,0.000433815410368465,0.048626665960293…
Mycobacteriaceae,0.0341757914797345,0.169816810648992,2.08053206744996e-05,0,3.32178728967847e-13,2.78665979180914e-13,0.247104494172961,0.265375532724169,0.638076860093372,0.130179377971702,0.98327555252495,0.503816077148465,0.374840396642633,0.223991391811501,0.358706506578335,0.156393978241492,0.286709541851885,0.397471818894325,0.24922640100328,0.350930965994282,0.275843550242822,0.8936404606…
Mycobacteriaceae_phage,0.203304740965964,0.159857473337395,0.00611276360823032,0,3.35287353436797e-14,1.55431223447522e-14,0.133114243927511,0.144796341983817,0.31393098360881,0.690282592344734,0.235210521924964,0.87943176014498,0.0245086147547617,0.00886337674439952,0.0346984890655548,0.0596153260132835,0.0921102799000213,0.11934858057743,0.179995462518861,0.316585693559923,0.220796770958387,0.6…
Mycobacteriaceae_plasmid,0.0994022178714118,0.115020685017079,0.00033742355580868,0,4.88320495151129e-12,1.84918746981566e-12,0.690259679270489,0.134602956067396,0.32842961130474,0.280891927835805,0.870236400190011,0.691420092142865,0.261758467475819,0.130313649585994,0.330776345734483,0.0208322391894296,0.0383436282350256,0.0603613590866714,0.276317900808905,0.399583964759215,0.290593662817819,0…
Neisseriaceae,0.477362914024289,0.0136020778035164,0.969290947419811,3.35751689801711e-05,6.20571897549382e-05,0.000113420978306911,0.953483302207017,0.151754757991072,0.130660614529639,0.332638184624668,0.761286137814774,0.681115312051358,0.362378093621146,0.294803220951466,0.730094824357753,0.0180197298523153,0.0146292578145231,0.0126778074197889,0.137617036292515,0.222683751276026,0.1552384369…
Neisseriaceae_plasmid,0.423746058892191,0.011010857161116,0.84214858084408,2.87246701935473e-06,8.32019343044443e-06,1.99532352791465e-05,0.827822058475355,0.11370347952675,0.136047285658659,0.32289496794941,0.909236775263171,0.666816175230305,0.220943193627344,0.166003664954077,0.504411495978747,0.0109810235160814,0.0106434773449855,0.0111242078823417,0.174626786188113,0.27749713442175,0.1967731…
Nitrosomonadaceae,0.0161851099105728,0.925908994946647,0.00425550785383422,0,0,0,0.00575375009657719,0.292413515755244,0.440169244168981,0.376106204621698,0.514616362737705,0.435737622058143,0.00271528468994542,0.00118521967251839,0.00127769219029328,0.801103244020403,0.88454690554909,0.882573432247277,0.0124183736427421,0.0363204789359306,0.0183989638850885,0.054602708980366,0.0732306845575172,0…
Nitrosomonadaceae_phage,0.0228926121899478,0.00773115875916108,0.869142730124624,0.705255886771318,0.302894685203825,0.521430749911816,0.00385606632685853,0.146925690277961,0.233711657770715,0.0448011439081473,0.0199538831121124,0.00295993019230334,0.974630413577978,0.968179787687511,0.546124113227069,2.52019955571114e-07,7.84809387699426e-07,3.19225833367298e-06,0.0751594643437743,0.101959593532…
Nitrosomonadaceae_plasmid,0.0205883044901678,0.850649494649824,0.00219961142745606,0,0,0,0.00374199983170032,0.787244813894721,0.856831209331463,0.106833236343592,0.920232927121962,0.144673629926965,0.00132568400229349,0.000505221441658321,0.000817163032091006,0.145923156068021,0.18561478686424,0.201098857991292,0.0335828216394147,0.0683836029913898,0.0411516554817188,0.0993408641157769,0.1045506…
Nitrospiraceae,2.72528261868743e-06,0.00725596637746073,0.00127768332960021,1.1991939441458e-08,4.40619096764294e-10,3.18231179186057e-08,2.3982095209707e-05,0.414660185996,0.251029307833462,0.0011668346871081,0.0108369492365645,2.00280649853557e-05,0.0929312744950743,0.0725729243214717,0.0145997184224487,0.0674528647959201,0.0483004432889638,0.0523053271431304,0.000682909968641843,0.002217126089…
Nitrospiraceae_phage,0.000557416239411079,0.166805508635925,0.00149296416282363,6.59827747995223e-12,1.72750702631674e-13,4.0440983894996e-11,0.000766153636712952,0.973458710500292,0.89606445692838,0.00989706750609631,0.0262573193465894,0.00026516737254223,0.0191512434768772,0.0121971367285645,0.00438757515867216,0.497356860154084,0.418054256910228,0.436698632643955,0.00450530540055771,0.01384099…
Nitrospiraceae_plasmid,0.00717272744765807,0.503024984225833,0.00931631798484034,5.99520433297585e-14,0,6.79456491070596e-14,0.00637917219261674,0.487294022199183,0.481235843249171,0.0628850461759389,0.262880302601625,0.0104686304171513,0.00446369747030206,0.00281639165555969,0.00155652655669591,0.981683134748657,0.93019181481688,0.980677395894739,0.005169844952571,0.0184307034860267,0.0072893099…
Nocardioidaceae,0.280237271929332,0.0538344825216992,0.526887029997515,0.232286903371397,0.815414948464461,0.90817355591095,0.273994071733566,0.169960129764359,0.50325470654256,0.43754140489963,0.00920647927189644,0.0567184480766063,0.740137903356765,0.514320711602067,0.901102741994103,0.0856090535580036,0.129949993405113,0.203066213141602,0.725326868219132,0.815329978463169,0.704608212401161,0.1…
Nocardioidaceae_phage,0.044138314978706,0.0724575103514369,0.641699451834415,0.839271588288807,0.467827380469622,0.423990484135911,0.141829054756535,0.0813026891146331,0.288614901938355,0.375911586116142,0.176792316494574,0.65102342738773,0.62853171108788,0.418278442506818,0.854834115706019,0.0919336955866004,0.123833405551733,0.182549066722727,0.908744399225244,0.995722071394029,0.84628453634680…
Nocardioidaceae_plasmid,0.205913014605047,0.102883781642277,0.716707598099825,0.392272505582869,0.894703589485411,0.823375538038981,0.226839312614015,0.15508097077253,0.480581122789418,0.994322773362557,0.0629940318065536,0.243784779062759,0.68585204667925,0.458721877702104,0.91094678453961,0.0572126963649588,0.0865302245605766,0.139562051325244,0.824772720561345,0.902467523353226,0.7737158504496…
Pseudomonadaceae,0.0241333849022887,0.0811387505831194,0.559018298415468,0.792595275104985,0.817120639981847,0.940019185099041,0.0358753283077502,0.238578780399348,0.168335162973635,0.00362883475435205,0.0137135754946081,0.000798667202704717,0.965371285100871,0.820555388074214,0.494566964601264,0.000461634566799596,0.000496424408106044,0.000601356044500179,0.000303685509470242,0.00029951896994706…
Pseudomonadaceae_phage,0.0238610112422684,0.000916566061751833,0.0241992285985231,0.314896702511261,0.110763713629001,0.132413991237887,0.0854172883387054,0.0308521051204038,0.000878486388683708,0.743665435236493,0.949838181730017,0.772595011574197,0.413547050700038,0.519405201173504,0.720769824097684,0.0553969027282917,0.111717129616319,0.162755713309299,0.0531363474062356,0.104936873674526,0.08…
Pseudomonadaceae_plasmid,0.116375514027119,0.170655809331678,0.697292684200611,0.0100437356969763,0.0367164334233618,0.0422135165692383,0.700843919349075,0.247868830757026,0.446326634415864,0.0493285892502104,0.0439883428199255,0.0628142507495406,0.0391617741893278,0.0119450750340531,0.174766603633111,0.00425456082982878,0.00730423309840078,0.010361790990105,0.579312230405377,0.72867964553311,0.5…
Rhodocyclaceae,6.61145404379226e-05,0.0488188104521452,9.2618068769923e-10,0.00283317611266187,0.00744267216111294,0.0134893499740463,6.989645080413e-05,0.00180193203880252,0.00011591055990845,0.00560056418868182,0.0356172725249067,0.00977667509499902,0.11306265902239,0.0681812167593128,0.0216206312074649,0.0168959582527572,0.0655219943676444,0.129684576273231,0.172269111800071,0.333559892420314,…
Rhodocyclaceae_phage,0.00976205262828733,0.00489238393275038,0.89014203175664,0.598793466855363,0.218460376226123,0.304558858173706,0.133914835081852,0.660392270017317,0.936031342690967,0.12538141567218,0.0885359407712902,0.00452733809438177,0.851007256748952,0.681743855798991,0.551610231601532,7.22617597759267e-07,5.35870316498155e-06,1.724302327899e-05,0.0101181263408223,0.0188886175028045,0.01…
Rhodocyclaceae_plasmid,0.924313187617662,0.323688816026331,0.00832581910781283,0.947456128347794,0.487465628180454,0.62485470447845,0.61026474615899,0.0362656976733944,0.0102747138852299,0.795762212745147,0.676115356857267,0.340297562910572,0.719180672035471,0.479344413538947,0.794103951487824,5.50339145810597e-07,9.02635434463228e-06,7.12399136997277e-05,0.000635168631283545,0.00420581551617993,…
Saprospiraceae,0.0204817157036581,0.0408024251549524,0.681682471343399,0.932246493872375,0.501865899439601,0.759340093612791,0.702934204274752,0.848473388360092,0.659388895513207,0.0786138963351886,0.00802308199489277,0.00277731132324988,0.486490785773966,0.336782041470174,0.940584029289289,3.70370401014952e-13,2.68274291670423e-12,3.66819907782201e-11,0.0924406784985563,0.115933822901304,0.09276…
Saprospiraceae_phage,0.0242325692202929,0.0212858912195375,0.298503508679896,0.154171256424326,0.364551811694869,0.195717972211826,0.0233002728093639,0.101803587883111,0.0647580211189784,0.0264653001360751,0.0419862478487172,0.0130315846090232,0.411709869038313,0.339082676234331,0.968354587813705,1.28511921104746e-08,2.18557572040368e-09,1.83827730815267e-09,0.274140478663461,0.20805656805428,0.2…
Saprospiraceae_plasmid,0.0436278986355219,0.0107935851004153,0.905416742744701,0.307160902070886,0.750685330121211,0.477333404760448,0.0978288118022133,0.347995679797782,0.567034480288903,0.14120899726155,0.0501690649565796,0.014399209315775,0.715292491774327,0.554142239349538,0.725802845086455,1.89115390014649e-12,2.42827979946014e-12,2.45967690659654e-11,0.135059338809623,0.141071302082775,0.14…
Sphingobacteriaceae,0.0198316380407579,4.78168522533018e-05,0.568329657715309,0.0272420373828233,0.0678607534672455,0.0307374762577064,2.39380750066687e-06,0.00676036303457517,2.37331788748296e-05,0.158032110569269,0.402112143362218,0.161551162068554,0.685261807261716,0.628440643932858,0.6681003767493,0.000658986203684098,0.000148619718173482,9.64984995390772e-05,0.205678838893065,0.1472429269707…
Sphingobacteriaceae_phage,0.0155265558109814,7.81941032510503e-05,0.42298532494877,0.041804982862589,0.0936181888382275,0.0442614007062785,6.9222889242937e-07,0.00460559850826603,8.18189862394902e-06,0.114568358807286,0.466963627336344,0.165307711520479,0.702653659083514,0.633720407611817,0.644253523992244,0.00351310642935321,0.000818460092064877,0.000510886608868333,0.238133737985712,0.166217748…
Sphingobacteriaceae_plasmid,0.0292281480713794,7.81053028335865e-05,0.554139123868748,0.063255951935119,0.128430071303242,0.0665359087432829,2.44505765856218e-07,0.0116725135483082,1.84700746106436e-05,0.239954943663828,0.784979108570738,0.32096105945402,0.993713735812903,0.932430583419654,0.463434893270356,0.0168288282981015,0.00541262333395887,0.00382819028575976,0.223351307341263,0.16994079418…
Streptomycetaceae,0.522442972372041,0.193627352922808,0.00886958761500911,0.582316680323189,0.72753613855903,0.561732244237799,0.0452944208986268,0.000380941130964096,0.000310796180690076,0.00532179503906249,0.000405914030620735,0.000884153235035878,0.733885194236013,0.994579076444802,0.949213800303572,0.346402108504645,0.589766058864325,0.872840302425713,0.368389380841234,0.527705316479611,0.342…
Streptomycetaceae_phage,0.36943777354609,0.166609953417679,0.0141712026694627,0.000133907836851632,0.00357626474720885,0.0095055649683724,0.0657560715480714,0.256050990419424,0.138925345519528,0.00668691808995625,0.000318766978630869,0.000193234787187579,0.510157732148237,0.294243336837084,0.520696435854451,0.312577567226891,0.507662943994583,0.712362849876278,0.317863830346998,0.372366482868317,…
Streptomycetaceae_plasmid,0.359521016616139,0.0914778339612936,0.000163265696378589,0.29936900050459,0.888831650909477,0.935541443228064,0.341722288771993,0.000836214654817091,0.00270435977511396,0.0107157066866792,0.00374444893554626,0.0104330064567653,0.565981672261589,0.809156091100751,0.769876835246556,0.0215557364686094,0.0543536101052418,0.127744400462473,0.00526264582249159,0.0144124994540…
Unassigned,0.983556772697993,0.602688158623383,0.619712558599833,0.36287133075852,0.11127913820652,0.0958593630438789,0.481393569167772,0.101522038771687,0.221377133434408,0.121482842654782,0.000436075818564419,0.00533896405306011,0.484965152147224,0.634268995237045,0.518979206220561,0.602172664879844,0.605027185749976,0.50387154267721,0.249371893678179,0.27628523762925,0.254315575052555,0.057504…
Unassigned_phage,0.275220138733578,0.289058147886213,0.343310680185049,0.908195091492251,0.642511355051337,0.730562239898551,0.206729948448593,0.395481008704917,0.821180535492555,0.910316056529757,0.176604974645687,0.489975921567051,0.990875107083572,0.857386854916887,0.637851322203761,0.0218768480680573,0.0131371762755359,0.0147394811053976,0.396654132332979,0.338781641473858,0.370280369513319,0…
Unassigned_plasmid,0.293728006948575,0.123272220116755,0.814602617086956,0.592865827072029,0.146629050909431,0.194573462571598,0.517674781865604,0.0573879802153066,0.0825709985729051,0.710364498666716,0.135724458077857,0.525520846857164,0.769315382988227,0.985283724370052,0.54037990999785,0.0111034141788682,0.0127257026239009,0.0274392320597321,0.13619917386208,0.193076003247223,0.130888441850012…
Verrucomicrobiaceae,0.139305679681895,0.00357793368844073,0.0828346760215628,0.0802107433538226,0.287413734617945,0.225967277952058,0.709813520123432,0.772901793398951,0.27805897420488,0.701146644091602,0.399528978963776,0.217364584596774,0.23282542575468,0.128386894110672,0.444426207299907,2.11688938378529e-07,5.40493588419011e-06,6.33279786468322e-05,0.122192380775261,0.17674907358489,0.1201179…
Verrucomicrobiaceae_phage,0.275298183261071,0.0550540818978822,0.136500911590002,0.23034228213296,0.526222153574435,0.47223734162929,0.539855537422833,0.700589113836425,0.185653494619702,0.44260433717822,0.391381714608079,0.242332722200892,0.332402432177461,0.22031145583957,0.520739780918275,4.15846130885633e-06,7.0868957012582e-05,0.000433868592220055,0.216498060072329,0.294065607026652,0.216689…
Verrucomicrobiaceae_plasmid,0.108517278980949,0.000963854546944587,0.0700309029082362,0.075253243537257,0.288533216264763,0.218925265898006,0.6927196287687,0.722224618428454,0.255573792419743,0.937783345048489,0.437072760414053,0.237018384604706,0.225920011899745,0.122658896654354,0.43336979041747,7.65608330066669e-07,1.44654698366331e-05,0.000155808036077509,0.104970774370315,0.158463206254825,0…
Xanthomonadaceae,0.588418013054204,0.0290486270063282,0.25910547412035,8.66824376721809e-08,8.54445957765293e-07,4.80364170662995e-07,0.255808540470292,0.156725506331782,0.217296561108789,0.319725088973178,0.0411067825700728,0.214339280009978,0.0422993752985232,0.0252820527643678,0.141300707958472,0.000557106083131309,0.000810419173945753,0.00111540975149338,0.99861187857831,0.766172473939127,0.8…
Xanthomonadaceae_phage,0.522578902859842,0.022945227217837,0.42994080898214,4.72073031776432e-08,3.03101224563562e-07,1.59540236577271e-07,0.29818562515669,0.106496166245483,0.163478734808964,0.548526260220638,0.0720509920636037,0.308986477126307,0.0148212048804224,0.00849335754444414,0.0668547503398476,0.000409992625784117,0.000487902639559223,0.000620670049656713,0.484379158686717,0.67420465875…
Xanthomonadaceae_plasmid,0.508674373223194,0.167777175266234,0.0547341469909075,4.56967796935714e-13,2.4686919175565e-12,2.09832151654155e-12,0.0541964313404084,0.340740930074228,0.343772501323284,0.891537697756037,0.111977075075501,0.661416557744846,0.011917811773271,0.00526857798609282,0.0277514051125058,0.00263704206803905,0.00353085529491715,0.00393140918200485,0.5287046851115,0.7414690730827…
phage_NA,2.9402171808357e-09,0.00116005568608868,1.5368507173541e-06,0.00228319214797379,0.000871131682605775,0.00440972707406928,1.73125441982336e-07,0.00441961992215356,0.00102770029062604,1.01445628342134e-07,8.1152301107279e-05,1.39578482105662e-09,0.259198222078647,0.248453744807332,0.0151406355275077,0.0590476716099415,0.0327726207008627,0.023970464887006,0.046753156308164,0.043799851151107…
plasmid_NA,2.00999788368961e-07,1.04820980895148e-06,1.96920112554011e-05,0.997785314208016,0.669993257176678,0.633296890424606,3.3396594952162e-05,1.37068620675862e-06,5.57776047571679e-13,0.00708560956803184,0.061455524096631,0.0483344896340554,0.160482731820566,0.268562045146459,0.67722739473013,0.835665460002021,0.757382613233444,0.544658994149162,0.950966715414079,0.725507744056755,0.8802964…

## Sheet: during_correlation_value0.001
,"Acidimicrobiaceae","Acidimicrobiaceae_phage","Acidimicrobiaceae_plasmid","Anaerolineaceae","Anaerolineaceae_phage","Anaerolineaceae_plasmid","Chitinophaga","Chitinophaga_phage","Chitinophaga_plasmid","Comamonadaceae","Comamonadaceae_phage","Comamonadaceae_plasmid","Corynebacteriaceae","Corynebacteriaceae_phage","Corynebacteriaceae_plasmid","Cryomorphaceae","Cryomorphaceae_phage","Cryomorphaceae…
Acidimicrobiaceae,1,0.9203075180184,0.974569940252854,0.829699403852383,0.800584826055115,0.783532614512725,0.499550978936352,0.31396036973724,0.437817580211708,0.660637738002067,0.380647198205669,0.518864477110233,-0.0443035324505944,0.0169310443911224,0.264690956869877,0.440712987926652,0.46788692437064,0.481689743446019,-0.0916430777938767,-0.10186591549481,-0.0975113017332809,-0.1675872784729…
Acidimicrobiaceae_phage,0.9203075180184,1,0.960769368304474,0.64569077318026,0.616344962152502,0.595002308279083,0.489399404442202,0.33524935752163,0.443176230451557,0.59636962102638,0.447964138585806,0.588932815306904,0.14412094108279,0.18781378300612,0.441360106876562,0.371118525878355,0.39577085380876,0.421349056834288,0.118800435310435,0.0992327999017751,0.105783169376719,0.0337554053551272,0…
Acidimicrobiaceae_plasmid,0.974569940252854,0.960769368304474,1,0.754192461882896,0.713283746110765,0.697377213351525,0.474079894844476,0.349301602625283,0.456661243339022,0.614907847921735,0.39747156318926,0.528364247745067,-0.0410097850360089,0.0311785542523182,0.270597070578071,0.415771036825319,0.45538889575525,0.475251819966092,0.037506857399458,0.0166395493736164,0.0222062091898618,-0.00834…
Anaerolineaceae,0.829699403852383,0.64569077318026,0.754192461882896,1,0.9901036032902,0.975401372613218,0.598917250731444,0.158096225417139,0.321572440888453,0.546814997908962,0.132537006470311,0.326836257391154,0.0227625896023289,0.0958162042958328,0.245822057088422,0.499406763362014,0.521215281826511,0.53396594313351,-0.421077904977288,-0.418509177001982,-0.418902009388031,-0.371293361506602,-…
Anaerolineaceae_phage,0.800584826055115,0.616344962152502,0.713283746110765,0.9901036032902,1,0.990931506707224,0.571040089586761,0.12544337589697,0.269814605898308,0.517973493962184,0.072692759108149,0.276004085712996,0.0364748076647691,0.0867262007438542,0.249825174849137,0.438350331562251,0.450451322045379,0.457006510952262,-0.411048777787611,-0.406878044863462,-0.407724526343989,-0.3932360774…
Anaerolineaceae_plasmid,0.783532614512725,0.595002308279083,0.697377213351525,0.975401372613218,0.990931506707224,1,0.503208620492984,0.0963815787158011,0.216383167934685,0.463408497317645,-0.0021358576430794,0.197074139276285,0.00511075134090406,0.0492242288815525,0.212723587013294,0.365165140981572,0.376048742689781,0.379782322891259,-0.385543487925695,-0.383691571574381,-0.384858998280044,-0.3…
Chitinophaga,0.499550978936352,0.489399404442202,0.474079894844476,0.598917250731444,0.571040089586761,0.503208620492984,1,0.504223380621233,0.717030442988066,0.499030937431891,0.430274962279195,0.569082384581418,0.415738934179071,0.51302389826841,0.561393681872911,0.851816297596529,0.842009932237187,0.850402150588705,-0.275059809785802,-0.252985172411486,-0.24964125583667,-0.2709153777935,-0.365…
Chitinophaga_phage,0.31396036973724,0.33524935752163,0.349301602625283,0.158096225417139,0.12544337589697,0.0963815787158011,0.504223380621233,1,0.939749851886816,0.404218830482132,0.428816192466788,0.436476025810817,-0.0606402731259275,-0.00887831648571705,0.072938468196254,0.287738234246965,0.308386482833345,0.354301913593506,0.409476602554167,0.39058181429369,0.400074503247808,0.21003738893363…
Chitinophaga_plasmid,0.437817580211708,0.443176230451557,0.456661243339022,0.321572440888453,0.269814605898308,0.216383167934685,0.717030442988066,0.939749851886816,1,0.581424641523375,0.611566152926315,0.6468773467548,0.0965671596912327,0.183072220587132,0.257388711224822,0.54744738750907,0.571834550084932,0.624300359928331,0.159706147133309,0.148077790613191,0.158078667041037,0.0588062943327108…
Comamonadaceae,0.660637738002067,0.59636962102638,0.614907847921735,0.546814997908962,0.517973493962184,0.463408497317645,0.499030937431891,0.404218830482132,0.581424641523375,1,0.792202690021704,0.876833398865586,0.0781282378985228,0.0998633395908902,0.306210936757952,0.401841985028222,0.434419742064795,0.49397537379745,-0.213350392450337,-0.222359086784762,-0.210340632613577,-0.287919464520408,…
Comamonadaceae_phage,0.380647198205669,0.447964138585806,0.39747156318926,0.132537006470311,0.072692759108149,-0.0021358576430794,0.430274962279195,0.428816192466788,0.611566152926315,0.792202690021704,1,0.945527621748272,0.234446801907044,0.274846553116046,0.381795304186884,0.422718285125269,0.468959156391131,0.532112288832979,-0.0411334864021833,-0.0409559570473703,-0.0352829311294616,-0.161707…
Comamonadaceae_plasmid,0.518864477110233,0.588932815306904,0.528364247745067,0.326836257391154,0.276004085712996,0.197074139276285,0.569082384581418,0.436476025810817,0.6468773467548,0.876833398865586,0.945527621748272,1,0.351759265636438,0.391454704850024,0.537712721614431,0.481808040429537,0.524325316290223,0.598628701661722,-0.123957256668296,-0.12896239923017,-0.119867273611673,-0.15373318219…
Corynebacteriaceae,-0.0443035324505944,0.14412094108279,-0.0410097850360089,0.0227625896023289,0.0364748076647691,0.00511075134090406,0.415738934179071,-0.0606402731259275,0.0965671596912327,0.0781282378985228,0.234446801907044,0.351759265636438,1,0.977347986406603,0.945417073163893,0.274159743300712,0.249034587347905,0.286237207617744,-0.261090273798716,-0.233652954216475,-0.236654369748928,-0.1…
Corynebacteriaceae_phage,0.0169310443911224,0.18781378300612,0.0311785542523182,0.0958162042958328,0.0867262007438542,0.0492242288815525,0.51302389826841,-0.00887831648571705,0.183072220587132,0.0998633395908902,0.274846553116046,0.391454704850024,0.977347986406603,1,0.940811478553069,0.426305540957479,0.410924689882618,0.448677246746517,-0.31921400292172,-0.293576200673006,-0.297010935033611,-0.…
Corynebacteriaceae_plasmid,0.264690956869877,0.441360106876562,0.270597070578071,0.245822057088422,0.249825174849137,0.212723587013294,0.561393681872911,0.072938468196254,0.257388711224822,0.306210936757952,0.381795304186884,0.537712721614431,0.945417073163893,0.940811478553069,1,0.395359885713904,0.382633393595611,0.423597773077662,-0.222349547058177,-0.198611401716634,-0.199703956275767,-0.1459…
Cryomorphaceae,0.440712987926652,0.371118525878355,0.415771036825319,0.499406763362014,0.438350331562251,0.365165140981572,0.851816297596529,0.287738234246965,0.54744738750907,0.401841985028222,0.422718285125269,0.481808040429537,0.274159743300712,0.426305540957479,0.395359885713904,1,0.990066731046261,0.968945993426801,-0.465608584459793,-0.445242676564049,-0.445957448469601,-0.221830549848675,-…
Cryomorphaceae_phage,0.46788692437064,0.39577085380876,0.45538889575525,0.521215281826511,0.450451322045379,0.376048742689781,0.842009932237187,0.308386482833345,0.571834550084932,0.434419742064795,0.468959156391131,0.524325316290223,0.249034587347905,0.410924689882618,0.382633393595611,0.990066731046261,1,0.989014241130623,-0.439880505171005,-0.418572321757686,-0.420124294473784,-0.2186827946593…
Cryomorphaceae_plasmid,0.481689743446019,0.421349056834288,0.475251819966092,0.53396594313351,0.457006510952262,0.379782322891259,0.850402150588705,0.354301913593506,0.624300359928331,0.49397537379745,0.532112288832979,0.598628701661722,0.286237207617744,0.448677246746517,0.423597773077662,0.968945993426801,0.989014241130623,1,-0.426783825180211,-0.411863067095674,-0.410621915536222,-0.1994587537…
Flavobacteriaceae,-0.0916430777938767,0.118800435310435,0.037506857399458,-0.421077904977288,-0.411048777787611,-0.385543487925695,-0.275059809785802,0.409476602554167,0.159706147133309,-0.213350392450337,-0.0411334864021833,-0.123957256668296,-0.261090273798716,-0.31921400292172,-0.222349547058177,-0.465608584459793,-0.439880505171005,-0.426783825180211,1,0.990234460647344,0.993203309940422,0.45…
Flavobacteriaceae_phage,-0.10186591549481,0.0992327999017751,0.0166395493736164,-0.418509177001982,-0.406878044863462,-0.383691571574381,-0.252985172411486,0.39058181429369,0.148077790613191,-0.222359086784762,-0.0409559570473703,-0.12896239923017,-0.233652954216475,-0.293576200673006,-0.198611401716634,-0.445242676564049,-0.418572321757686,-0.411863067095674,0.990234460647344,1,0.998974365607405…
Flavobacteriaceae_plasmid,-0.0975113017332809,0.105783169376719,0.0222062091898618,-0.418902009388031,-0.407724526343989,-0.384858998280044,-0.24964125583667,0.400074503247808,0.158078667041037,-0.210340632613577,-0.0352829311294616,-0.119867273611673,-0.236654369748928,-0.297010935033611,-0.199703956275767,-0.445957448469601,-0.420124294473784,-0.410621915536222,0.993203309940422,0.9989743656074…
Gordoniaceae,-0.167587278472903,0.0337554053551272,-0.00834626690007271,-0.371293361506602,-0.393236077496985,-0.385517427664693,-0.2709153777935,0.210037388933634,0.0588062943327108,-0.287919464520408,-0.161707154537697,-0.153733182191625,-0.122716932707489,-0.101235005205548,-0.14597958105246,-0.221830549848675,-0.218682794659318,-0.199458753770727,0.455532670301965,0.359890305314105,0.37504384…
Gordoniaceae_phage,-0.142485500398025,0.0858976865715993,0.0249575597712849,-0.359986720361017,-0.364265878282467,-0.341776719118456,-0.365009425157808,0.0727008080537327,-0.0962306933983535,-0.336865527798974,-0.21958172814812,-0.226328882066146,-0.197719357536974,-0.204500107151449,-0.212503394261051,-0.360438308181939,-0.354603677102464,-0.339930328794074,0.566549920445717,0.472343983789311,0.…
Gordoniaceae_plasmid,-0.117158554018766,0.106881927104776,0.0500048053218546,-0.333793691296903,-0.340303840543386,-0.318455055777124,-0.364032192838714,0.0813675926142845,-0.0854763689389633,-0.317296611054874,-0.205063851253426,-0.207063810992639,-0.199360856927488,-0.203136061085463,-0.206674012410433,-0.358528898385724,-0.348954995511419,-0.331733983995806,0.555588438224277,0.460330806464251,…
Intrasporangiaceae,0.328069025856304,0.53552132276369,0.448754212459519,-0.0767554045798324,-0.0844303975674391,-0.0868905003007993,0.122971170334321,0.486918367301026,0.359321607235167,0.0643202127293907,0.175821936912691,0.160743051722912,-0.130623621976386,-0.141134550807296,0.040081389098869,-0.0394124918739007,-0.0207506114301559,-0.0288119141500081,0.84629501040082,0.850223820987357,0.85315…
Intrasporangiaceae_phage,0.290280154764195,0.506289641155055,0.419773832857647,-0.0424735365737318,-0.0448473174539111,-0.0444867503558286,0.116348853972125,0.399554647508521,0.267581615992517,-0.0454199309227896,0.0578277268622884,0.0574465566202917,-0.082952745221503,-0.0939947371282787,0.0657785064777783,-0.0591564863849245,-0.0382365700323769,-0.0523621273675676,0.835930279410342,0.8451569549…
Intrasporangiaceae_plasmid,0.0246336187039007,0.255957799543566,0.169594485822329,-0.318615498499145,-0.315878437366946,-0.295507449391192,-0.198968969468563,0.349143902626165,0.131524859212019,-0.226344286232352,-0.0388686014698342,-0.103971153764295,-0.192061220957769,-0.230635078819417,-0.121293761667674,-0.351142608229478,-0.323989075007909,-0.326722555647003,0.95842195572029,0.95109940629723…
Kofleriaceae,-0.259291266593157,-0.359375181907094,-0.332729191569179,-0.13617646598531,-0.121650156724407,-0.141608524887382,0.12079805268127,-0.29802903411402,-0.2262743857382,-0.337112608137759,-0.225851791284255,-0.301522766132461,0.0386717136842431,0.0528299024526216,-0.0738038090423043,0.297524722312838,0.235687787429071,0.131233746191269,-0.422476805950535,-0.39268830390962,-0.398681408812…
Kofleriaceae_phage,-0.144694721232846,-0.233547584075949,-0.210477542745116,-0.0146574787930542,-0.00755692023743921,-0.0426976970707755,0.311616921737139,-0.198876539665887,-0.0904191223163554,-0.234678741264606,-0.157777086200642,-0.189295536519751,0.0951815705892181,0.131395329004903,0.0210096107710955,0.468946457505554,0.403895544148349,0.301098847244808,-0.455234589743015,-0.425839045557515,…
Kofleriaceae_plasmid,-0.238825961169545,-0.325627070616306,-0.308322135097164,-0.10152634873025,-0.0878744495152259,-0.116290365760711,0.213800728443688,-0.263076761245969,-0.175102342896568,-0.30870370804128,-0.216207809497949,-0.263687896681587,0.0862191857812729,0.108814837353516,-0.0177702421351016,0.383588779792136,0.313440121026167,0.208015776393681,-0.44816156162828,-0.41886877803714,-0.42…
Leptospiraceae,-0.712524847218933,-0.786962533562818,-0.767850591501371,-0.586344724793906,-0.534486227599873,-0.468230938514965,-0.779152279803574,-0.5864304602284,-0.745980118519602,-0.635671783121894,-0.611933276431903,-0.726498268670976,-0.193523813679443,-0.295827773344185,-0.434821646194001,-0.668061695315366,-0.696226419121378,-0.736702423455379,-0.0281961618879821,-0.00357178489506997,-0.…
Leptospiraceae_phage,-0.694413844761106,-0.795018546710411,-0.764884321745478,-0.554670182053791,-0.506746233842121,-0.447517616912525,-0.742371169722402,-0.608959004635049,-0.740412935248456,-0.596055433429826,-0.57386216903702,-0.690435972315357,-0.192666762996109,-0.287610324902132,-0.431488276551277,-0.605505910374386,-0.634789476798169,-0.678916689644959,-0.120155335607688,-0.092994311135638…
Leptospiraceae_plasmid,-0.70002489138305,-0.788058964126555,-0.763775930345754,-0.567741998915872,-0.517056146951913,-0.454244057552103,-0.759008962988697,-0.597192592737645,-0.743002154009711,-0.614299730302207,-0.594438669976121,-0.70820738863736,-0.193206517483505,-0.292857253742309,-0.431988042814955,-0.638567697960996,-0.667278582804829,-0.709816191875993,-0.0725185698835599,-0.0464148158019…
Microthrixaceae,0.923538941685368,0.933704149311689,0.929562722025974,0.608484705702784,0.581017807701257,0.563605656726843,0.459041132309908,0.319561261810295,0.431744946507601,0.657797209560809,0.485318420881787,0.583919879878419,-0.00462013445060413,0.0411845500038366,0.307715086548277,0.432274083377524,0.441908223695247,0.437318273195924,0.0314231251104865,0.0178824727942984,0.022909263190791…
Microthrixaceae_phage,0.93497489587698,0.96040796435647,0.949552128033338,0.651534739147544,0.622904404512348,0.598763206130912,0.501922161486421,0.366686819429713,0.486930688285145,0.701205053995366,0.518833948593537,0.651754561841449,0.069688182819152,0.119139720056899,0.387932266483169,0.42585422537686,0.451433078899395,0.470626680895293,0.0547557988408221,0.0413642609899876,0.0473151733360906…
Microthrixaceae_plasmid,0.953330001410362,0.953203761215665,0.957484634044396,0.678607497173692,0.646020574202101,0.626050281722797,0.511273624354293,0.370443160560101,0.493349382756595,0.691318888805583,0.496831627739109,0.622765749373344,0.0335982159924103,0.0912192636398223,0.352701347746204,0.450543091987648,0.473414739078013,0.487030446792509,0.0191686989256097,0.00879465442569823,0.01403423…
Moraxellaceae,-0.861811380833866,-0.844362802462173,-0.856306815538081,-0.79057982086352,-0.762778174096005,-0.718059629580413,-0.802375097336845,-0.540256737028676,-0.698810370952857,-0.685703218026717,-0.496526117436834,-0.660743914088445,-0.195056337640058,-0.276554623445818,-0.471216783194834,-0.619695896983973,-0.651644283079213,-0.684536964104211,0.0555555419135775,0.0516231171526444,0.0457…
Moraxellaceae_phage,-0.835649373830537,-0.767121221122374,-0.790037645286689,-0.841798000818995,-0.820767715408049,-0.78090007685231,-0.813095558384025,-0.430381483976756,-0.614652843784269,-0.689041516931184,-0.423826779695376,-0.612668847363598,-0.245851281187172,-0.317784889125633,-0.502233404953576,-0.627551331467582,-0.651737089615368,-0.678638552782216,0.204858396374753,0.178539776435236,0.…
Moraxellaceae_plasmid,-0.863074876298684,-0.809687676518826,-0.833663520192577,-0.832808413872038,-0.806372400489343,-0.763507370277043,-0.797543503115052,-0.481888789821793,-0.655231728528673,-0.716180059345094,-0.473798876961203,-0.652734515309606,-0.213960953720395,-0.287929529900447,-0.484588031082292,-0.6111523198975,-0.644203034501317,-0.678171560442786,0.133311202902185,0.116525834537617,0…
Mycobacteriaceae,0.776510047447872,0.628777071607221,0.728160345123335,0.929104759950278,0.900234339603869,0.881447872537731,0.592101154255783,0.0608419648754961,0.266950492888915,0.541633703785429,0.187399263255488,0.37195834301883,0.0514047217101821,0.154979824872751,0.276359386448182,0.568121751676404,0.598582964820577,0.608418941295739,-0.453928397593476,-0.45175996042234,-0.452690587708345,-…
Mycobacteriaceae_phage,0.614912424103733,0.469929007957673,0.559577437951118,0.873885983518335,0.866298564094646,0.850742451189449,0.626197222184842,-0.0328684839811735,0.153990512472535,0.296166496935606,-0.0548314089608552,0.1612713541563,0.153041215004974,0.24747386492964,0.318586223830415,0.581907385716483,0.594734356487455,0.583752983330156,-0.474883372112702,-0.454688358745702,-0.4594704166…
Mycobacteriaceae_plasmid,0.801815757026553,0.614113238173255,0.742123849556109,0.918555335577185,0.876426897719373,0.856496438757814,0.493258743895698,0.0164057397206261,0.230350298557898,0.580917832372344,0.22796958774566,0.39520136884329,-0.0315556776247931,0.0769714931965843,0.195265744679788,0.543968397987728,0.580951882317435,0.595837206055597,-0.537283450371599,-0.541493970767123,-0.5414342…
Neisseriaceae,0.210918202600196,0.0496258577254993,0.107633146298221,0.380210352980526,0.382588299927065,0.336144120959821,0.303227794150376,-0.0396870436863044,0.129455414006217,0.459289419257047,0.299249957370825,0.308045845647219,-0.0748954918709103,-0.0463763094542304,-0.024512934565022,0.324220759172667,0.312606230176589,0.300630425314183,-0.5558526570459,-0.562759461023033,-0.55898749097903…
Neisseriaceae_plasmid,0.213585918362415,0.0743997053788026,0.12722868402558,0.439395434096517,0.444533836262905,0.3875254650778,0.349459602508946,-0.0541330617237773,0.122919871366794,0.485352902239199,0.262264637076614,0.327771725076949,-0.0493273319327176,-0.0161520898819287,0.0102745342607852,0.337386023023915,0.333760505467685,0.33315626794883,-0.534747280514667,-0.539314028251773,-0.53561365…
Nitrosomonadaceae,0.691681601185237,0.551669021635291,0.634971803358688,0.925910264441592,0.917642861586215,0.907125513972164,0.685754381029885,0.0391693342919429,0.226074251055704,0.341752364989671,-0.0106565296837311,0.198947407112596,0.175978022989394,0.26197316046124,0.351307025931372,0.596016092336335,0.603879223127516,0.592321394652995,-0.476134179643896,-0.456052158023304,-0.46001989466881…
Nitrosomonadaceae_phage,0.701465835453031,0.617102491667075,0.649678479401296,0.61136176996458,0.580066271482798,0.542531533648234,0.77585749006012,0.559162008992441,0.714581571752214,0.701960925070894,0.545285858647334,0.625066185066832,0.021405231661742,0.0963594021475304,0.26176298941387,0.670587099000306,0.666656863330666,0.671872978171784,-0.126391125994697,-0.117796100855912,-0.110422720433…
Nitrosomonadaceae_plasmid,0.771062100933431,0.621699212661221,0.702645278507463,0.96665612450004,0.954044735265617,0.936468482175886,0.704042560011997,0.180980285195379,0.377150986718297,0.546326620736758,0.195209026867366,0.397541530175923,0.194296183241519,0.270634087320622,0.39333310636039,0.570498820665621,0.589869118602005,0.609318496463204,-0.486604634532506,-0.47929781267021,-0.47952334525…
Nitrospiraceae,0.822400985653308,0.700384961614538,0.763097921707389,0.906778941108786,0.877084389450727,0.830331227339407,0.77005473516255,0.317372770163772,0.54547017919981,0.73313840159142,0.469694324641701,0.647901360329106,0.233650022957363,0.318195674705831,0.464426977024835,0.673592632251516,0.70048619156453,0.733778056015374,-0.461028328061643,-0.460636355218687,-0.458072296255064,-0.3570…
Nitrospiraceae_phage,0.821223780187615,0.729215057219455,0.780963281498357,0.885280012991645,0.849584817906383,0.804327642274548,0.730709479640618,0.225913989315625,0.472766682803025,0.730423767361476,0.490457438195289,0.665559711184341,0.248682608596303,0.33750438084848,0.481240361973612,0.656518715240895,0.692154566769667,0.726643810121448,-0.462879125358806,-0.458847988158803,-0.45678012276036…
Nitrospiraceae_plasmid,0.797154020192499,0.667219702616143,0.732381498047911,0.933196768279219,0.91089372989131,0.871939476448245,0.707581021024985,0.173888340156865,0.408948982575716,0.678938753054205,0.37809342920059,0.5757324614885,0.257160202143354,0.334553557375628,0.47334353575362,0.615101496974181,0.644928969371928,0.677507314650637,-0.520931168289811,-0.515222023057085,-0.514510116223628,…
Nocardioidaceae,0.0168536972474411,0.0856770114107019,0.0771777569367671,-0.115559088113285,-0.217143005151061,-0.274978184802518,0.0712733036604458,-0.0354464285364245,0.169272487138125,0.388901750421931,0.675364448407389,0.598733928521266,0.148840346708545,0.245635332734867,0.166059554189653,0.30662464955453,0.362833854925369,0.422304320029643,-0.285494300792425,-0.30033439195535,-0.29559850736…
Nocardioidaceae_phage,-0.225348872461101,-0.115668858613629,-0.145706793509603,-0.303221257885446,-0.401663168424916,-0.450252757210449,0.00588988701224176,-0.0953119735870186,0.069810645354062,0.0607014169788047,0.447396298613062,0.332770371318463,0.169293544672442,0.277784716401759,0.0942808730314148,0.289761945130016,0.318872254502757,0.363656886287393,-0.230400228435033,-0.249884724266244,-0.…
Nocardioidaceae_plasmid,-0.064869713418944,0.0255576997598474,0.0101423118532336,-0.17789316843036,-0.283949839411727,-0.339257136641994,0.0511887881792591,-0.0418748748008345,0.144735793391093,0.250562655518071,0.562319944528387,0.483910393895841,0.160895948567838,0.269849080922878,0.144325691053121,0.311600569538103,0.355955602594378,0.411317318847028,-0.265602911397754,-0.286445445756775,-0.28…
Pseudomonadaceae,-0.319621716627605,-0.220846134070714,-0.232795203675797,-0.376554860209233,-0.376069192998105,-0.342272238969044,-0.353587972999594,-0.0602263890871369,-0.217155201157696,-0.401599612442642,-0.286151642638727,-0.393904367780855,-0.259421640862686,-0.279106478700018,-0.329197816700669,-0.298417329714698,-0.310662069097122,-0.32600453558441,0.46481602895249,0.430215619781114,0.430…
Pseudomonadaceae_phage,0.155404672538007,0.315440828436522,0.247307813549635,-0.108155842515408,-0.148221115066872,-0.145809435080171,0.105555728934295,0.251548627655131,0.208157775589599,-0.0824204714153804,0.052278902970305,0.029782076461227,-0.0786154643092553,-0.0275340825031214,0.0110755870488312,0.148554535822609,0.12498640850502,0.120526366293194,0.445149429763771,0.415674721103182,0.42090…
Pseudomonadaceae_plasmid,-0.164121861070681,-0.265595132384979,-0.180813703009951,0.126140998391516,0.0880352291962646,0.0442133098036094,0.354736232146696,0.0256454270331661,0.135188490470482,-0.124950852733591,-0.185420390287663,-0.134736629840386,-0.068640763258421,0.0660747630260399,-0.128127844801112,0.555059544387591,0.523409307891615,0.499265052758231,-0.402441112187401,-0.412883197248125,…
Rhodocyclaceae,-0.758895426401965,-0.868466587734438,-0.821723471794549,-0.59342883906321,-0.570592591339507,-0.530243775974844,-0.607223431190091,-0.410765709444282,-0.520965412350674,-0.481876632205152,-0.462474047585249,-0.571348894907422,-0.161351667841734,-0.222916913047379,-0.413014448163124,-0.438678012101527,-0.47135868069267,-0.50121487638796,-0.175784463293475,-0.151137663237224,-0.1556…
Rhodocyclaceae_phage,0.449058198830577,0.354308138984793,0.38648872480209,0.662912073813963,0.684509355207636,0.674707823198338,0.57229947992344,0.327886943633657,0.42310526643304,0.425392603350819,0.198131477210855,0.36880592869186,0.333373627821117,0.334858951941511,0.435434992791251,0.278535417034534,0.303705860093987,0.348228110807331,-0.290457259311047,-0.274648408490438,-0.27801532491284,-0…
Rhodocyclaceae_plasmid,-0.140569167493172,-0.350363047380871,-0.288208926661646,0.242313458993242,0.261271360868439,0.269134725659854,0.0145511341222827,-0.305821382859526,-0.179529043926901,0.188392164181889,-0.0364213091451046,0.0409092880004937,0.240654076965022,0.220915089181285,0.141628910429605,-0.00151578065926917,-0.00476955041989101,0.0360456532318157,-0.730420005613959,-0.69764935504122…
Saprospiraceae,0.657101088074183,0.576075804229683,0.597258680820317,0.640536148598733,0.638406766063285,0.576217532294943,0.538268636095196,0.413432236756922,0.515905557071716,0.69207986597821,0.474999808275421,0.611823751241163,0.0582589110629979,0.0436304855322343,0.256137506644188,0.289725700969219,0.313862853116414,0.360083322533523,-0.104653973464471,-0.112310692968009,-0.103585551860443,-0…
Saprospiraceae_phage,0.426041966316708,0.483054003212474,0.448763852288095,0.47955171693949,0.494952891676057,0.434136583916875,0.657634892435454,0.243510300503326,0.335000039435405,0.319225244344289,0.161559948591753,0.308945148931312,0.111578523637532,0.124158577699822,0.267500461615052,0.40164222614627,0.411527169456056,0.397686553640727,0.132336586992002,0.165016799197308,0.168488956302028,-0…
Saprospiraceae_plasmid,0.477645709880237,0.523052917693671,0.482399318662978,0.531465619316444,0.546626725627193,0.481160763314449,0.782816995096354,0.391143435954018,0.487481474559206,0.363370985639833,0.201181925584841,0.36799738896,0.223550594532659,0.238368290997924,0.381076275737413,0.502992471365774,0.495448379851984,0.485585086099112,0.0648873127935601,0.0879095392366208,0.0931583061011564…
Sphingobacteriaceae,0.0932123782734073,0.170016732917829,0.111365149228352,0.24563644481439,0.265900171753535,0.229523673395951,0.654515474630765,0.141699451444599,0.205936047717493,-0.136542126538394,-0.185757243429222,-0.0657820157316307,0.300666932493041,0.34009311245798,0.332243055124836,0.50303931890003,0.460481859055555,0.403277792859203,0.0451094966653884,0.0911302652481575,0.0870375540284…
Sphingobacteriaceae_phage,0.121058570386186,0.20155651514099,0.141953617617327,0.278582556078878,0.300738555747807,0.263793463815887,0.651566132071657,0.125464172056662,0.189883518808041,-0.137197195599194,-0.20020849903025,-0.0613357780989419,0.316036544021679,0.352630548459682,0.355020636271591,0.484166614991383,0.446851008564177,0.39321308765116,0.0447390886845508,0.088913836618642,0.084155562…
Sphingobacteriaceae_plasmid,0.0558988742839221,0.138535071879767,0.0737216379523559,0.236679053749595,0.261952163686659,0.228881610900439,0.59771060245144,0.0115164244517376,0.0834977888260305,-0.198669986021361,-0.255384492200369,-0.117614109238855,0.342791127857988,0.373970018162799,0.357782682274896,0.454372879832976,0.412915892620935,0.354695958512438,-0.00654281809748354,0.0406630398613216,0…
Streptomycetaceae,0.231761928573934,0.290776040292946,0.303358314335454,0.0788923993262211,-0.0181395980007053,-0.0939895024383948,0.525641514911474,0.611549648515683,0.747354562607579,0.444255864468215,0.668213717872111,0.660738340338904,0.205747986258757,0.344276377171151,0.311313836708561,0.619699063336857,0.673781733365963,0.725468394540375,0.023966047704109,0.0218742262565084,0.0249705160613…
Streptomycetaceae_phage,0.40614673722603,0.361283917403298,0.414977117029434,0.387574525298004,0.300519110702447,0.225653707081163,0.607979064947931,0.425634994477062,0.664369187898925,0.665577725020472,0.753420509480839,0.792093400673148,0.252243254345078,0.391619923609926,0.385701947087459,0.707514291203537,0.769383746672689,0.837018191944154,-0.34424782302235,-0.351161244480599,-0.347104859520…
Streptomycetaceae_plasmid,0.37882606123757,0.479204831490833,0.477192579140111,0.12867346796679,0.0457099033888795,-0.0143023561840721,0.43396446698567,0.674082108523878,0.748900604823777,0.506445399156578,0.716204162153353,0.700604202244321,0.0743479930878972,0.181187768833258,0.247292439411174,0.418588993645187,0.500078820434354,0.562196952068065,0.326095338596936,0.32781732365846,0.32729433786…
Unassigned,0.0380537502430158,0.0971828016333676,0.077416701776278,-0.221404630909438,-0.27822617093528,-0.329321667413585,0.255486415011471,0.525793212036314,0.595553247810246,0.447008458149165,0.640499808648806,0.576640929632335,0.0573135613955923,0.12952024832148,0.130189949854881,0.373290870531288,0.388121901313143,0.423448579279048,0.0958560750651204,0.0762876036689671,0.0907136608949649,0.2…
Unassigned_phage,-0.108831702154993,-0.123610358267822,-0.135049049524929,-0.248108370789015,-0.294010381729756,-0.317251443743014,0.0645209064796667,0.390709855513524,0.434461117778076,0.322975447244928,0.468968321156126,0.368907319851921,0.0337048130760477,0.0854297479456835,0.0244871914413835,0.180195148990825,0.177424374780096,0.222694835213592,-0.0293279722786723,-0.0335288695009008,-0.02448…
Unassigned_plasmid,-0.133873924575323,-0.0875513734922946,-0.120416522929161,-0.289902005906681,-0.35217985138494,-0.38436722334743,0.163628477956184,0.476414439196051,0.522080359620317,0.226205140697953,0.464005316292497,0.362386818618353,0.11440863505744,0.192750773546432,0.0941262003134474,0.285031601198894,0.279561495640114,0.324112319956192,0.047238433738726,0.0364129412406018,0.045033263869…
Verrucomicrobiaceae,0.346866044877008,0.501476185616464,0.368486104771515,0.396676888502089,0.446258117403766,0.42954071605518,0.544257374465973,0.0457097999960793,0.103875662931887,0.0683815073654541,-0.090837085176943,0.113919690175237,0.459892668131288,0.430311820996529,0.569226867247362,0.231647011462394,0.201634520403661,0.185448523111385,0.135247568792227,0.164862730339504,0.165526724525341…
Verrucomicrobiaceae_phage,0.527498741788514,0.596774220787816,0.551234172003013,0.607679669163967,0.632691941584001,0.608216838812555,0.578759837879154,0.141489511515458,0.223014782237996,0.283692864227561,0.0434596563726043,0.223082970274763,0.212002231435886,0.232000424442121,0.388090065528376,0.340124402201626,0.348511465196303,0.339630185206735,0.121758575108514,0.156588678734006,0.1511699569…
Verrucomicrobiaceae_plasmid,0.225497906177222,0.400807159148244,0.225529333398172,0.299557282890334,0.358260469472564,0.332953949789871,0.519471071796783,0.0304232721224171,0.11796404155485,0.13771054749791,0.0584616772550656,0.262371459270569,0.776562424083034,0.712636475500097,0.824456621490919,0.185420800015582,0.155454939282104,0.170291441514719,-0.0180106114796562,0.0098021964153589,0.009815…
Xanthomonadaceae,0.283734699058522,0.313655501120134,0.29252000836018,0.580760037315262,0.59184549856333,0.570576252296993,0.62880493820271,-0.108815379392765,0.0573703804630791,0.00234781462579772,-0.170260545883617,0.031981756060851,0.477011214358669,0.546186051815007,0.524946873806134,0.521577659078715,0.513021304775014,0.504078428453271,-0.318839710935724,-0.298598229046901,-0.301406573558962…
Xanthomonadaceae_phage,0.285940609753051,0.269625987416746,0.263931438529264,0.619170362276672,0.617942111213725,0.604554201198992,0.557225363678259,-0.183102311339511,0.0114720023595904,0.0545384928880962,-0.126236871724762,0.039215847557824,0.434382088598271,0.515119665438933,0.465897812049069,0.504404418234723,0.491493027522138,0.493114249605673,-0.459770415764648,-0.444116510856157,-0.4481305…
Xanthomonadaceae_plasmid,0.547136599768765,0.498431999080253,0.52974878602405,0.805540603118025,0.805778498632436,0.785275380402733,0.701817946707245,0.0200553266187001,0.201378206996988,0.210992530392469,-0.0603174057305802,0.156314324996205,0.323898364537077,0.41237376613475,0.455737918334761,0.597138267034817,0.601717584639849,0.600429659052883,-0.35970617245248,-0.345679485563114,-0.347004288…
phage_NA,-0.804007591017978,-0.76442159683226,-0.779272400408497,-0.748820666122654,-0.722484589032452,-0.666626874561912,-0.806299462705194,-0.44835467070338,-0.649463061425659,-0.76479817311896,-0.574773312775271,-0.735200457195738,-0.26683007595613,-0.33334750806545,-0.519441959608209,-0.66309657345703,-0.694162538541177,-0.722172617085878,0.194822001066033,0.184243406936441,0.17861209616162,0…
plasmid_NA,-0.833415069862026,-0.763540854561389,-0.829392532839787,-0.596028327732796,-0.549656096435554,-0.531057188950642,-0.550650938235422,-0.653730811610913,-0.704454957558688,-0.578436223592142,-0.397619221231197,-0.462845170637213,0.178584278831316,0.0933666019186122,-0.101258251186924,-0.501814710507064,-0.513484303186683,-0.506248394081955,-0.091784597501833,-0.0784644071991546,-0.08289…

## Sheet: before_correlation_value0.001
,"Acidimicrobiaceae","Acidimicrobiaceae_phage","Acidimicrobiaceae_plasmid","Anaerolineaceae","Anaerolineaceae_phage","Anaerolineaceae_plasmid","Chitinophaga","Chitinophaga_phage","Chitinophaga_plasmid","Comamonadaceae","Comamonadaceae_phage","Comamonadaceae_plasmid","Corynebacteriaceae","Corynebacteriaceae_phage","Corynebacteriaceae_plasmid","Cryomorphaceae","Cryomorphaceae_phage","Cryomorphaceae…
Acidimicrobiaceae,1,0.578909575511663,0.717395119303277,0.35832818042448,0.299924015030834,0.354895040374458,-0.319073518054345,-0.145127816556723,-0.251894679921612,-0.126683934131571,-0.197438360376557,-0.309352648821639,-0.330623485913727,-0.287810613114563,-0.270515572744169,-0.0114673220020944,-0.0059884354068143,-0.0268039539049281,-0.247897046652296,0.0604464492293883,-0.260684205654495,0.…
Acidimicrobiaceae_phage,0.578909575511663,1,0.0277325975111791,-0.357554420768042,-0.376117091036849,-0.326373283957542,-0.320854754724805,0.264409212507503,-0.0322317653355929,0.0451164598014628,0.235487322183792,0.285713275124188,-0.0896908347106358,-0.103574364704206,-0.0238353620909847,-0.0221293911041897,-0.0839314559426201,-0.139388775752179,0.0883350055709653,-0.0390235631280083,0.06915284…
Acidimicrobiaceae_plasmid,0.717395119303277,0.0277325975111791,1,0.713450982589424,0.672883681680573,0.68201577201819,-0.00622564333448819,-0.449759120992157,-0.229035737449646,-0.296487809636603,-0.336568148919984,-0.530002962069454,-0.110094114777144,-0.0597943377709021,-0.0651287856890528,-0.0820669657526302,-0.0127437974319843,0.0187091511853745,-0.314158111720144,0.387288601594634,-0.1129074…
Anaerolineaceae,0.35832818042448,-0.357554420768042,0.713450982589424,1,0.991855314517994,0.992357675917965,0.439349497157702,-0.330391107892328,-0.0321457495118818,-0.363007535052193,-0.754211823861065,-0.787675749788975,0.0486423151834049,0.114550009934466,0.0392226417873377,-0.474165563564469,-0.42492853848531,-0.389091874786566,-0.350546002146553,0.215368521087882,-0.0250205509472015,0.134763…
Anaerolineaceae_phage,0.299924015030834,-0.376117091036849,0.672883681680573,0.991855314517994,1,0.992028575393308,0.514888298223529,-0.269699993388865,0.0438167055956131,-0.312087047738229,-0.744704566802398,-0.745343573241664,0.114193772847734,0.178629600182686,0.100197518299368,-0.544501233676614,-0.497708173614236,-0.459624220302198,-0.285081198616549,0.247255499937372,0.0539361889188656,0.12…
Anaerolineaceae_plasmid,0.354895040374458,-0.326373283957542,0.68201577201819,0.992357675917965,0.992028575393308,1,0.470835784147535,-0.287102359729553,-0.00304293445679769,-0.32570425652078,-0.756890721534154,-0.747223887429635,0.11475265690949,0.179330282349461,0.105981158497898,-0.539856655550719,-0.499983813819974,-0.465782166399422,-0.318197700043398,0.215818717395502,0.0090616142576021,0.0…
Chitinophaga,-0.319073518054345,-0.320854754724805,-0.00622564333448819,0.439349497157702,0.514888298223529,0.470835784147535,1,0.368156512845665,0.727378288550944,-0.0149482245226476,-0.457872447921713,-0.333965508477196,0.371468655227658,0.388240191375334,0.321169765644883,-0.83240448678327,-0.790573646162114,-0.761472641652682,0.284283295738327,0.341136936301933,0.721881846844552,0.15512558595…
Chitinophaga_phage,-0.145127816556723,0.264409212507503,-0.449759120992157,-0.330391107892328,-0.269699993388865,-0.287102359729553,0.368156512845665,1,0.861402311124068,0.552122367085054,0.226244763086061,0.289340750588132,-0.0139061419030335,0.0184296021662493,-0.0487681543464557,-0.383363533632918,-0.394672681901982,-0.42026592639663,0.834670026773855,0.145554473349437,0.711501525716546,-0.039…
Chitinophaga_plasmid,-0.251894679921612,-0.0322317653355929,-0.229035737449646,-0.0321457495118818,0.0438167055956131,-0.00304293445679769,0.727378288550944,0.861402311124068,1,0.435632474617225,0.00851561602067841,0.0321954299552215,0.128358777136282,0.155111072706886,0.0796321356048961,-0.595248430001214,-0.557003369462881,-0.552777139547688,0.772919180825789,0.367526695307278,0.877393965594121…
Comamonadaceae,-0.126683934131571,0.0451164598014628,-0.296487809636603,-0.363007535052193,-0.312087047738229,-0.32570425652078,-0.0149482245226476,0.552122367085054,0.435632474617225,1,0.479979290105363,0.518534641328804,0.0829204099806284,0.0657408434386796,0.0612978548586765,-0.0848873694343447,-0.108292501971144,-0.112644082303951,0.653021363777756,0.309905407069851,0.226381923556445,0.113762…
Comamonadaceae_phage,-0.197438360376557,0.235487322183792,-0.336568148919984,-0.754211823861065,-0.744704566802398,-0.756890721534154,-0.457872447921713,0.226244763086061,0.00851561602067841,0.479979290105363,1,0.898980551013844,-0.0182266568810004,-0.0491648666097089,0.00561887179923332,0.562851129537098,0.538307231756153,0.5292561825577,0.433198058387851,0.17626869184122,0.0422972222334351,0.02…
Comamonadaceae_plasmid,-0.309352648821639,0.285713275124188,-0.530002962069454,-0.787675749788975,-0.745343573241664,-0.747223887429635,-0.333965508477196,0.289340750588132,0.0321954299552215,0.518534641328804,0.898980551013844,1,0.238551532520199,0.190560343096895,0.256924189918983,0.324091823519667,0.263553663652316,0.248798589314314,0.436698682545712,0.0873241979122343,0.0932648100457177,-0.25…
Corynebacteriaceae,-0.330623485913727,-0.0896908347106358,-0.110094114777144,0.0486423151834049,0.114193772847734,0.11475265690949,0.371468655227658,-0.0139061419030335,0.128358777136282,0.0829204099806284,-0.0182266568810004,0.238551532520199,1,0.984885567702737,0.994840174298672,-0.457299596096423,-0.465655678089091,-0.443208130276053,0.252797223329177,0.374207052194668,0.299429074358298,-0.110…
Corynebacteriaceae_phage,-0.287810613114563,-0.103574364704206,-0.0597943377709021,0.114550009934466,0.178629600182686,0.179330282349461,0.388240191375334,0.0184296021662493,0.155111072706886,0.0657408434386796,-0.0491648666097089,0.190560343096895,0.984885567702737,1,0.979113565844385,-0.475009366972675,-0.47908283300666,-0.454247490509711,0.290002251084057,0.401226862707924,0.320616781663664,-0…
Corynebacteriaceae_plasmid,-0.270515572744169,-0.0238353620909847,-0.0651287856890528,0.0392226417873377,0.100197518299368,0.105981158497898,0.321169765644883,-0.0487681543464557,0.0796321356048961,0.0612978548586765,0.00561887179923332,0.256924189918983,0.994840174298672,0.979113565844385,1,-0.434002881898336,-0.445211011120867,-0.424093754259334,0.22507028246261,0.380734437342157,0.280633771690…
Cryomorphaceae,-0.0114673220020944,-0.0221293911041897,-0.0820669657526302,-0.474165563564469,-0.544501233676614,-0.539856655550719,-0.83240448678327,-0.383363533632918,-0.595248430001214,-0.0848873694343447,0.562851129537098,0.324091823519667,-0.457299596096423,-0.475009366972675,-0.434002881898336,1,0.987942492953392,0.978560895365773,-0.243756130143166,-0.255978011487142,-0.606801757201027,0.1…
Cryomorphaceae_phage,-0.0059884354068143,-0.0839314559426201,-0.0127437974319843,-0.42492853848531,-0.497708173614236,-0.499983813819974,-0.790573646162114,-0.394672681901982,-0.557003369462881,-0.108292501971144,0.538307231756153,0.263553663652316,-0.465655678089091,-0.47908283300666,-0.445211011120867,0.987942492953392,1,0.997170825632759,-0.222852811548614,-0.20073822455889,-0.569014345496901,…
Cryomorphaceae_plasmid,-0.0268039539049281,-0.139388775752179,0.0187091511853745,-0.389091874786566,-0.459624220302198,-0.465782166399422,-0.761472641652682,-0.42026592639663,-0.552777139547688,-0.112644082303951,0.5292561825577,0.248798589314314,-0.443208130276053,-0.454247490509711,-0.424093754259334,0.978560895365773,0.997170825632759,1,-0.222464446660622,-0.164518551198842,-0.555944088704525,…
Flavobacteriaceae,-0.247897046652296,0.0883350055709653,-0.314158111720144,-0.350546002146553,-0.285081198616549,-0.318197700043398,0.284283295738327,0.834670026773855,0.772919180825789,0.653021363777756,0.433198058387851,0.436698682545712,0.252797223329177,0.290002251084057,0.22507028246261,-0.243756130143166,-0.222852811548614,-0.222464446660622,1,0.449567380056649,0.716484130707568,0.173376103…
Flavobacteriaceae_phage,0.0604464492293883,-0.0390235631280083,0.387288601594634,0.215368521087882,0.247255499937372,0.215818717395502,0.341136936301933,0.145554473349437,0.367526695307278,0.309905407069851,0.17626869184122,0.0873241979122343,0.374207052194668,0.401226862707924,0.380734437342157,-0.255978011487142,-0.20073822455889,-0.164518551198842,0.449567380056649,1,0.524280590138992,0.449696…
Flavobacteriaceae_plasmid,-0.260684205654495,0.0691528479364399,-0.112907470956565,-0.0250205509472015,0.0539361889188656,0.0090616142576021,0.721881846844552,0.711501525716546,0.877393965594121,0.226381923556445,0.0422972222334351,0.0932648100457177,0.299429074358298,0.320616781663664,0.280633771690901,-0.606801757201027,-0.569014345496901,-0.555944088704525,0.716484130707568,0.524280590138992,1…
Gordoniaceae,0.00589886609983019,-0.360448685687388,0.380935170195288,0.134763805224991,0.122804644552486,0.0654435440478354,0.155125585958061,-0.0396467804176049,0.270215563044672,0.113762921030173,0.0283904597634788,-0.256097648625392,-0.110981685240966,-0.102491554973149,-0.13737247135617,0.12855168525461,0.249210372549388,0.286318146683764,0.173376103559894,0.449696604689292,0.157723345677991…
Gordoniaceae_phage,0.212822712035279,-0.339825764512282,0.565902119838267,0.849461090756191,0.832414913222976,0.829038670348049,0.349727057143792,-0.482623820685887,-0.205191516529537,-0.438618506824778,-0.798112870831712,-0.780789542664585,0.155164087410476,0.208866865421534,0.153302051145731,-0.402921514278995,-0.368182054840376,-0.334548548155931,-0.439579526668942,0.206389950937202,-0.1102242…
Gordoniaceae_plasmid,0.272275039272768,-0.450657968300074,0.711908794491567,0.935629192569734,0.917123772270685,0.905399015817264,0.361130034447674,-0.43784752899552,-0.109617770064473,-0.358151785345454,-0.713972748815979,-0.789144306984629,0.0992249232278555,0.156405627664867,0.0870371576893708,-0.348458370597972,-0.279243348583735,-0.236128887603693,-0.329260722555174,0.342904125165898,-0.0709…
Intrasporangiaceae,0.139533083357118,0.381331102033177,-0.132688876007546,-0.675256379206326,-0.731554569389703,-0.72510824965752,-0.671809230208977,-0.0262167599039876,-0.257364159787743,0.0198361346898387,0.583533547726496,0.366945331149055,-0.579884916232131,-0.605303043756031,-0.535061072958056,0.755775206929639,0.746522858725679,0.719358111016734,-0.0446534564389595,-0.244546315512306,-0.243…
Intrasporangiaceae_phage,0.100095661055404,0.176593074833638,0.00837058678852908,-0.561266916358783,-0.621628516445473,-0.623351477318252,-0.750675532470112,-0.23588107715563,-0.41630703298623,0.0213908417199555,0.658608803234958,0.391756730403043,-0.50932793234913,-0.526832218228036,-0.464353695823166,0.890798875624081,0.89398827689939,0.885899297162293,-0.0822125525356255,-0.113214066659541,-0.…
Intrasporangiaceae_plasmid,0.130321362256762,0.213125258509877,0.0560724360571505,-0.548133083333353,-0.608256353963787,-0.609760277886105,-0.717170322895077,-0.23151472304145,-0.389688274317858,0.00816523499402806,0.631979502596332,0.364670606897471,-0.499030861487178,-0.516965013219982,-0.448774739098232,0.839623678119019,0.848863385030995,0.842749684921132,-0.079360317066661,-0.10416138421647,…
Kofleriaceae,-0.162095002744961,-0.342590634362694,0.216070940443996,0.672801419859065,0.732266059093276,0.700657057592096,0.901729279929269,0.0642980813774606,0.442730601990638,-0.195025198723974,-0.648624548492854,-0.510488571807204,0.471626488985978,0.513191788384547,0.43780847698169,-0.81928908996864,-0.787013585595914,-0.751620686438672,0.0417980782458875,0.366025012930952,0.502835873566363,…
Kofleriaceae_phage,-0.138371675614462,-0.346712279036261,0.231516421049371,0.699463250528044,0.757597513027413,0.72698136520615,0.89413669465767,0.04791538877448,0.423170618524773,-0.200424470321435,-0.6697008451961,-0.528721636123879,0.449988897582983,0.489458530246846,0.415372244512766,-0.817790000467513,-0.787835307013767,-0.753103210960897,0.0102107819100348,0.355271169266159,0.47451094280472…
Kofleriaceae_plasmid,-0.157301021833217,-0.355526795003989,0.211462762081365,0.69833217904148,0.75433824549548,0.729008625706754,0.86430619794945,-0.0106438464857202,0.352765748611241,-0.228164285818762,-0.679881105444741,-0.515777253502651,0.496356508347164,0.533612755385786,0.46377011326666,-0.810389507652999,-0.786282033409274,-0.751550055483176,-0.0359372302189277,0.312767659802014,0.41636597…
Leptospiraceae,-0.142560680551719,0.346869773466833,-0.498811308072542,-0.389303046473515,-0.361016537479264,-0.300139381023097,-0.0838828008982241,0.428616569809698,0.147659470103152,0.316072908861817,0.220413909129107,0.448618626246947,0.32462702555671,0.291062373890521,0.329361146628241,-0.196980577266346,-0.272524158631315,-0.308520302048802,0.335066078797226,-0.299797867403117,0.148832290789…
Leptospiraceae_phage,-0.143435995196867,0.309769963191406,-0.506553865639064,-0.405266879016472,-0.385609418291705,-0.32579958214573,-0.187221524766008,0.395527012925812,0.0738233063026256,0.304549476641045,0.230733937301294,0.440972262565634,0.267497881184089,0.23970474293242,0.268415254962911,-0.0981073896079427,-0.16959488667715,-0.206448535319853,0.319088547420228,-0.328329755035671,0.0690726…
Leptospiraceae_plasmid,-0.154742696373141,0.300419685839067,-0.481692607548871,-0.346070445427277,-0.318376791968225,-0.258109817395241,-0.0991072250584193,0.384317832069566,0.100318618555582,0.293355535846926,0.185223411272154,0.426939042911208,0.368507892841514,0.338589129499207,0.370016535152167,-0.194858566259056,-0.267705461129632,-0.300821242903919,0.318410238409663,-0.272119082088443,0.118…
Microthrixaceae,0.705376279328533,0.771553549531591,0.370028330767903,-0.115719541933709,-0.17079179104658,-0.122851107215866,-0.366861136937669,-0.0279714054670889,-0.189883542709125,-0.262755101962229,0.125044635594455,0.00211980991735034,-0.408231428551381,-0.40261033486252,-0.328878571642551,0.158371106131972,0.148338516380875,0.114504270010609,-0.220370069477653,-0.146071693329522,-0.0688553…
Microthrixaceae_phage,0.66959936341718,0.746588737182865,0.3552885137004,-0.160137586425253,-0.220933544121584,-0.17555778291287,-0.437543906655002,-0.0910714865049626,-0.265538511427672,-0.302614172857382,0.18502315244933,0.0482781640786549,-0.389612182230115,-0.389679600988622,-0.309498782711839,0.258815346283574,0.250397368416429,0.217982157605845,-0.251208506055439,-0.135176494675548,-0.11980…
Microthrixaceae_plasmid,0.737210947886657,0.780765832280621,0.397215891827448,-0.0862830539890101,-0.138358479667312,-0.0885236585641827,-0.36447627480946,-0.0227936524084718,-0.190540812905415,-0.228844321438917,0.115097824688576,0.00122769993206698,-0.405267755168602,-0.395093089793734,-0.323795515621828,0.134474698301017,0.119308935391472,0.0860900921730244,-0.21062663783224,-0.126181204975746…
Moraxellaceae,-0.450560188714578,-0.399903826264263,-0.0570951167568205,0.296941318416467,0.343098538898912,0.312803082458254,0.604943085271403,-0.107052639668792,0.20187069180462,-0.0669085132762658,-0.339686665344413,-0.171207243530326,0.692018916627774,0.645422059390068,0.653516188367807,-0.558444957114778,-0.517718771169603,-0.484187420362676,0.0573405185309898,0.28689742879345,0.282925692010…
Moraxellaceae_phage,-0.433034670600929,-0.462129337524535,0.00282640396911459,0.390831535026092,0.434170900119562,0.395670626665677,0.629613963002246,-0.132748909776052,0.199165811939775,-0.113474758278632,-0.41654530880028,-0.275337478934883,0.627166805628174,0.596286162861472,0.584709906120869,-0.563439481094784,-0.514519554302794,-0.477423713989789,0.0235368162634734,0.29578442794474,0.2733178…
Moraxellaceae_plasmid,-0.435648718975781,-0.43574261656142,-0.00261802621808472,0.367233658363911,0.412751702855359,0.378286318582926,0.606747790026692,-0.153901493503983,0.168746806560724,-0.104568760349018,-0.387162892982642,-0.226729307010014,0.694026099595225,0.659888973388536,0.656664498412744,-0.558378295375791,-0.516072344891961,-0.479045239481485,0.0257805932976967,0.326912674991363,0.271…
Mycobacteriaceae,0.237439660039147,-0.47458755507145,0.644275416634271,0.911627216934125,0.88255781218518,0.88476347039112,0.319360545492343,-0.491458408520386,-0.18664407371356,-0.405096452798001,-0.732821339424965,-0.790742473825257,0.0830288048149888,0.129253893972416,0.0657259105023694,-0.301699577281345,-0.239173195321304,-0.200335865602082,-0.412355205837677,0.267253012102945,-0.16641304313…
Mycobacteriaceae_phage,0.177337942075165,-0.42634350851301,0.532889082489862,0.916593435829432,0.908969828070293,0.92303423787828,0.423979517941857,-0.398829188497651,-0.13011810309732,-0.367199459705685,-0.742823720630824,-0.688392864286529,0.264536485237778,0.317779204651801,0.247639105943752,-0.471167540526071,-0.437394565880882,-0.401366941413445,-0.347974241496076,0.243121861699329,-0.086399…
Mycobacteriaceae_plasmid,0.348030014955349,-0.331824218443172,0.68739438475824,0.952067495034933,0.936911359362352,0.946235053114477,0.344619561259326,-0.422460499128745,-0.154193509442889,-0.358482529175912,-0.756100783049167,-0.7562067462637,0.17591524167411,0.231564706743769,0.170402013077275,-0.431135847142456,-0.387791262129082,-0.353875790458468,-0.361409840157075,0.286189080775697,-0.10414…
Neisseriaceae,-0.187249379557313,-0.243321104442824,-0.136019476239486,0.345440510318625,0.405391806821444,0.346154961590185,0.499835264781701,0.151795073158889,0.28709030951294,0.162739477419164,-0.383869853474582,-0.232626518274321,0.110668880164148,0.119444105537911,0.0676277627299991,-0.526437445175159,-0.541817708498081,-0.536175422338937,0.0139482178571045,0.0432994433634685,0.1448872378790…
Neisseriaceae_plasmid,-0.267111741238291,-0.398486022909562,-0.0824786983014476,0.460097942797487,0.514439207576751,0.452127314824843,0.524105396336288,0.0342104468785409,0.213337202931687,0.0473032740129845,-0.457763874363437,-0.323202533561538,0.16510741437991,0.177543665816105,0.117581091614989,-0.520264630461858,-0.521381985310091,-0.505041334618153,-0.0502921259473098,0.0349360702974308,0.11…
Nitrosomonadaceae,0.20662940823116,-0.339969148692471,0.554532758770091,0.900993201313588,0.903804039046205,0.915535548957909,0.436626719720263,-0.380670783539836,-0.115328632551025,-0.392973637412378,-0.743425661522657,-0.666131043246151,0.350902689423304,0.409941317988762,0.343080971528468,-0.504641104461483,-0.479853518158453,-0.445904285389367,-0.323329453999217,0.282207235038934,-0.015118642…
Nitrosomonadaceae_phage,-0.144489502351592,0.153123912623022,-0.419801502108034,-0.623204461737858,-0.640428175288514,-0.634882525085065,-0.397875046084974,0.209501481319595,0.00527847714527085,0.214404087435136,0.44462259195106,0.333898563322102,-0.303528538960149,-0.305957861036765,-0.310718313038172,0.571109359138214,0.526406055896019,0.495666408328422,0.19410525748696,-0.170031394637685,-0.13…
Nitrosomonadaceae_plasmid,0.140639261503577,-0.249580148054279,0.485567953143252,0.853927447589313,0.888863411691214,0.888045029990842,0.654579099172604,-0.159821618209118,0.14198626679255,-0.299349654809753,-0.70778263522652,-0.577173015022472,0.481289584833142,0.534668346310244,0.471105147578193,-0.725220630375585,-0.703008451967448,-0.669353539277861,-0.129011175291498,0.337151717482605,0.2572…
Nitrospiraceae,0.437662347169456,0.18804935340678,0.446254023111745,0.561411601783392,0.588446651677754,0.592111315188799,0.357077598417784,-0.00289806957550558,0.0927551163789446,-0.300063934734588,-0.53610233545519,-0.430583853861849,0.103718069430658,0.171991617336105,0.117508716918924,-0.456203612325775,-0.483512941609334,-0.480450991920965,-0.143282946006822,0.131822896215569,0.1792301847039…
Nitrospiraceae_phage,0.246694802776613,-0.0338208519138037,0.490726720295423,0.711135655527048,0.760884574104367,0.742694594222382,0.610979285131073,0.0353275182079726,0.289957838809136,-0.275470129428627,-0.54071040581283,-0.462229454427381,0.294654334071051,0.358281001612439,0.297589926167291,-0.654295252264048,-0.64206145387688,-0.62013892300548,-0.046750684560216,0.238640489766532,0.392430161…
Nitrospiraceae_plasmid,0.212288384019926,-0.0110811167585084,0.471893380866855,0.71854818094947,0.768761389206755,0.754484379104455,0.687189040972557,-0.0325975012296137,0.251941608516978,-0.305449587784641,-0.626702286295036,-0.486623842463034,0.41557775801573,0.469890451528156,0.42083004984947,-0.760323846064888,-0.749522323165821,-0.724539400438963,-0.0770353169243963,0.33110662551597,0.407576…
Nocardioidaceae,0.0251127378560681,-0.305863239863472,0.398472758966147,0.533962531131319,0.558558456828343,0.493622682116058,0.274717969491221,-0.274832732357938,-0.0347340253332674,-0.0478345910411414,-0.354055716456339,-0.347438259730653,0.279023056784062,0.305028998552874,0.264456781938538,-0.297509448502219,-0.247160541232846,-0.209942186136591,-0.0559247405958779,0.470531721007113,0.0402310…
Nocardioidaceae_phage,0.0327736903045246,-0.188291156105296,0.300607584113536,0.423782834568399,0.451098987982385,0.3954172011788,0.174450174625925,-0.259129756262473,-0.112952366519786,0.00339017648381952,-0.249137566117817,-0.189918790268527,0.321137340975064,0.338631344950883,0.312980677361346,-0.255367883509395,-0.231492629890698,-0.203459827601101,-0.0354851478877589,0.437009998138848,-0.015…
Nocardioidaceae_plasmid,0.197419329907695,-0.121751467775213,0.468728740882857,0.623085356232495,0.64590216356813,0.603517677835509,0.286641155227412,-0.289881751881395,-0.0909675789526072,-0.124723004310941,-0.468172110970836,-0.398376925012474,0.294150772030904,0.318098815342901,0.29572770123262,-0.436016953312474,-0.407239691616829,-0.380025575192257,-0.155410144438019,0.393824891907528,0.0232…
Pseudomonadaceae,0.0965293264154383,-0.261101079940923,0.435528904179006,0.799115380167497,0.815895236155764,0.799485563743184,0.61827783776582,-0.139815461219513,0.162495872600786,-0.25239792047053,-0.710467601349178,-0.650557767610444,0.299144620001461,0.330439088250803,0.282462010719456,-0.701464136935104,-0.652950164670215,-0.622890169164177,-0.112025379051964,0.284864079549593,0.230289929876…
Pseudomonadaceae_phage,0.430936224018759,0.254147908152964,0.568695247419433,0.602961061626846,0.598076460765146,0.600349755456111,0.448451660459842,-0.0603035877858714,0.15405631509678,-0.400389734741036,-0.56945370468399,-0.570707547773524,0.121265533227708,0.141947616316845,0.140601275518732,-0.593562842998254,-0.551179815673522,-0.544941858573554,-0.142765321399442,0.250012101580892,0.2945311…
Pseudomonadaceae_plasmid,-0.0934597191516029,-0.373599418287229,0.283121018443548,0.708927078025983,0.735378559078451,0.702423499355351,0.56637779985573,-0.121264388447453,0.13975675037963,-0.212049440567903,-0.622583324330263,-0.549096577932387,0.396574760823431,0.445635328013597,0.370301089642656,-0.590623487757835,-0.554338829282194,-0.521505821375065,-0.0138124450963745,0.370460740467096,0.24…
Rhodocyclaceae,-0.0485209940350705,0.325136221228466,-0.485886891618423,-0.681809854007623,-0.723157815264118,-0.689745459659801,-0.713082712610703,-0.00762016099066983,-0.405681135150219,-0.0493491775299313,0.427048083214862,0.420498589435701,-0.478385236944128,-0.512537512547095,-0.450186252234646,0.675554633293148,0.596322197824489,0.550849580855363,-0.188238720592196,-0.622314665226324,-0.407…
Rhodocyclaceae_phage,0.034106881711629,0.357287292524627,-0.358177248114217,-0.58758820838438,-0.60868895328277,-0.573837086118004,-0.643286768844029,-0.0812290243234139,-0.439089720545228,0.0153170557790809,0.53876341888514,0.57062584122263,-0.36468795207742,-0.385206751306775,-0.323763405306347,0.597595726821165,0.502837998985649,0.468145046890759,-0.202044725954962,-0.530914943493043,-0.427664…
Rhodocyclaceae_plasmid,-0.109543626376531,0.332193891102056,-0.516491814967231,-0.756942300473544,-0.781990515702183,-0.768591348500797,-0.568949257135442,0.0708767458688282,-0.239389580743054,0.0352461396555601,0.494804600468614,0.463045439145188,-0.485070249730737,-0.533311458463872,-0.462121970761902,0.6267146912225,0.556661725494227,0.513680716694346,-0.11048037694881,-0.563012502128571,-0.28…
Saprospiraceae,-0.0729894556938066,0.0874684560838642,-0.326667305485026,-0.681482042377838,-0.741694926682331,-0.727574159804719,-0.80240817845074,-0.0599075207949285,-0.366715179851208,0.148932847797439,0.634869151873501,0.449632654032552,-0.399417969961041,-0.419722652162361,-0.394154725055656,0.894028412475436,0.883291227232036,0.858115120656799,0.0369679342782517,-0.306804434416751,-0.479819…
Saprospiraceae_phage,-0.263881086631882,-0.289714609479607,-0.256309035545186,-0.452488100994042,-0.496942732599522,-0.524537391410387,-0.577476532595994,-0.0818137859003521,-0.237952983101069,0.0771574712877453,0.496640742176855,0.261586717985548,-0.374288177374834,-0.36425412033441,-0.398726594829705,0.83182250184259,0.861929449323852,0.861590300378194,0.0787567909823662,-0.163046100714864,-0.3…
Saprospiraceae_plasmid,-0.21220380579861,-0.070266719764117,-0.38277162771453,-0.646710124938318,-0.694872008060472,-0.697523488459164,-0.691627129725157,0.0184079924888447,-0.248648431559912,0.172533794054445,0.605993676286058,0.414420721623926,-0.383478119478768,-0.392352898511723,-0.395675717609566,0.850345610432718,0.853967329428062,0.836466786976357,0.126855164014212,-0.273309341526984,-0.38…
Sphingobacteriaceae,-0.411028970787742,-0.535714762194802,-0.21071033540709,-0.234624545876169,-0.266672169875076,-0.30654187575931,-0.178988459643518,-0.156003907109932,-0.0837127829161294,0.0678033825658447,0.233177398792399,0.0259223366211567,-0.265416573671373,-0.26146203295756,-0.313543793781919,0.548544160249426,0.605171585376916,0.624239368554313,0.0342455010324059,0.014822873363555,-0.252…
Sphingobacteriaceae_phage,-0.409996307419202,-0.640357267635689,-0.128454258024969,-0.0618225046325658,-0.0780156794356802,-0.130602723162156,0.0433451403866053,-0.110844451051032,0.0636812193048617,0.110724201628006,0.0805818824981229,-0.102706737722892,-0.221620382477606,-0.225976583645477,-0.283365039514713,0.341083236234057,0.415903083004735,0.444447600295848,0.0622565113149192,0.138303391486…
Sphingobacteriaceae_plasmid,-0.411062502497066,-0.707989025063793,-0.0714734779233293,0.191828395007895,0.193258542725968,0.14534105145812,0.279233499099332,-0.192297911335,0.0704795469388608,0.0285658230129058,-0.222364640346152,-0.286563558589881,-0.0159434833201223,-0.0147824015390693,-0.0854154700255468,0.0378981383749178,0.10170773775458,0.136103716357468,-0.0654085458252007,0.16557459102768…
Streptomycetaceae,0.293306832394077,-0.47531818074968,0.648220842873937,0.619921022726766,0.565041047310389,0.546559817361494,-0.0683802515042252,-0.488546959159742,-0.277329583032015,-0.244871482647638,-0.354787816983784,-0.628983670675582,-0.523275881401049,-0.47410195097342,-0.523857567021996,0.22617911897551,0.293132060129818,0.329336884768727,-0.418393438765795,0.129722551946579,-0.321506582…
Streptomycetaceae_phage,0.264952414817684,-0.412104899535248,0.604611915070409,0.923274200712511,0.927827557453158,0.910942266671339,0.504280353153336,-0.307030406730531,0.0222620184612035,-0.307761848060008,-0.731818662120582,-0.755278391807065,-0.0587797854429121,-0.00554343070600772,-0.078786971388795,-0.437642412855868,-0.400723157890802,-0.365641415687955,-0.388797352782346,0.195154949119543…
Streptomycetaceae_plasmid,0.347329962808526,-0.449269129507236,0.774036436221275,0.955718180761373,0.933955615908139,0.924026993025238,0.330889957457694,-0.42373223847276,-0.104565475829919,-0.331110791771691,-0.639117231318483,-0.758771242040634,-0.0733191253301401,-0.00944741392113679,-0.0803558191968391,-0.290668303931993,-0.221229984903118,-0.176755559142185,-0.356661140600266,0.2952329910545…
Unassigned,-0.00257639689667057,0.240590230622266,-0.392340253721227,-0.581658748298294,-0.628133869684838,-0.596638092180022,-0.821809911636717,-0.174925667175314,-0.570576461628738,0.136287630403839,0.537027984552584,0.530993653628379,-0.163727034668926,-0.184338429074574,-0.145677777844907,0.711656392641528,0.646796379466038,0.609813523018917,-0.139047617373023,-0.31550967563726,-0.62711691301…
Unassigned_phage,0.0210602686951297,0.589597626155677,-0.571101715394316,-0.395336497486572,-0.358640906657137,-0.330529426633727,-0.0522385787965727,0.444944985039701,0.115540377257575,0.20055496858744,0.122482562566523,0.396722223694195,0.124668429752092,0.0951294966651416,0.128871908337781,-0.228550142697108,-0.336393341134359,-0.395304659115599,0.152463601699858,-0.35971014827436,0.0438937748…
Unassigned_plasmid,-0.0869578556296553,0.0812992209569912,-0.296579492014597,0.0177048728785945,0.0269681322053492,0.0734191995059098,-0.138612729243205,-0.174415321785375,-0.368378978426008,-0.0220490979841576,0.00502646149051983,0.26884175568821,0.421490154526886,0.393474928702515,0.421292247329398,-0.0960253561103194,-0.183737238775165,-0.204350245120489,-0.224065038391399,-0.239833305125017,-…
Verrucomicrobiaceae,0.111868043269259,0.410956353484901,-0.474739212610872,-0.673691935077474,-0.717529006659544,-0.67511902980976,-0.640495737024396,0.211130127931136,-0.18523102220394,0.365606503968181,0.417185184805804,0.394000223929744,-0.453369771455179,-0.481689222656012,-0.446683495103646,0.527726740273444,0.45408072162412,0.399991963045014,0.0121379102684917,-0.40472465175879,-0.409970161…
Verrucomicrobiaceae_phage,0.0770919558262622,0.303516127969363,-0.401637795249818,-0.546373550540073,-0.594232417101634,-0.546227006269582,-0.586176825298212,0.171499758730838,-0.187456318842619,0.436327170555404,0.371218621700952,0.328860150413686,-0.385082061563762,-0.404372681488894,-0.383449719064501,0.476521887560289,0.402110873741922,0.357822096419217,0.0168812656228177,-0.283349081495617,-…
Verrucomicrobiaceae_plasmid,0.14547098717478,0.47096549352525,-0.481190592119427,-0.699153001844807,-0.734286756733284,-0.697506249038732,-0.619155068765586,0.239680292082137,-0.159423967422521,0.311405532872106,0.418088891680431,0.416823636051882,-0.466403000181329,-0.496277473450585,-0.455813677772045,0.498353656315775,0.426689250147307,0.369735906318415,0.0291701930821198,-0.469544429098428,-0…
Xanthomonadaceae,0.048483722880004,-0.441154102012298,0.341427750937779,0.844826923329192,0.866199565032061,0.867186920615982,0.621862367298898,-0.253670162650728,0.0497240379105708,-0.263826170556864,-0.756216481416598,-0.615632953935142,0.230638081362058,0.250464858322442,0.196477313246305,-0.635466977871996,-0.617206417511052,-0.585893885677738,-0.363088706663535,0.0764250126715795,-0.00644274…
Xanthomonadaceae_phage,0.0129039008923658,-0.407046386494809,0.285039176377143,0.803589149960916,0.836034279115246,0.83676431740798,0.66375538783151,-0.17416742279066,0.123666024056543,-0.188646061422917,-0.729397309630681,-0.559856207402998,0.298513847520452,0.315186638265739,0.2662403134115,-0.695691710051337,-0.684917433745929,-0.655757860359383,-0.277105414985183,0.157383063604249,0.089467399…
Xanthomonadaceae_plasmid,0.111565822975547,-0.369298721928956,0.382142131605894,0.880792368663901,0.907292898733505,0.91091152285863,0.668273572903218,-0.168403662695003,0.129300600022155,-0.251841317166165,-0.80316161260802,-0.659636812985393,0.273797206086594,0.311977663868261,0.244501723496317,-0.718966557149722,-0.702429620686884,-0.673561673209196,-0.277901731787271,0.132001424578868,0.09338…
phage_NA,-0.345990762045409,-0.132068300650179,-0.37202590079115,-0.227817462453993,-0.248906924016669,-0.287357086371185,0.0393573338027819,0.212996293679599,0.197790502910787,-0.0361684215924551,-0.00244809144184418,-0.1074487775613,-0.162488281619705,-0.19514802757677,-0.218085394569412,0.130496808235113,0.173547373893943,0.15682261532387,0.164008711722123,-0.0768905402661783,0.065117981858062…
plasmid_NA,-0.598625194658897,-0.103955632988428,-0.752297801402245,-0.583634952325801,-0.549401841896763,-0.555293340490156,-0.153286905980613,-0.0516188497895655,-0.187944644853945,0.17964340241764,0.238833524350912,0.46932048496838,0.0917967209818769,0.00735115681556979,0.0767030369752337,0.2074458619026,0.119735868957899,0.104049814103536,-0.1221351179427,-0.418340564192613,-0.210816359929276…

## Sheet: before_correlation_pvalue0.001
,"Acidimicrobiaceae","Acidimicrobiaceae_phage","Acidimicrobiaceae_plasmid","Anaerolineaceae","Anaerolineaceae_phage","Anaerolineaceae_plasmid","Chitinophaga","Chitinophaga_phage","Chitinophaga_plasmid","Comamonadaceae","Comamonadaceae_phage","Comamonadaceae_plasmid","Corynebacteriaceae","Corynebacteriaceae_phage","Corynebacteriaceae_plasmid","Cryomorphaceae","Cryomorphaceae_phage","Cryomorphaceae…
Acidimicrobiaceae,NA,0.00748447640983141,0.000370092392916188,0.120818469038885,0.198877031890944,0.124679231802534,0.170306510849436,0.541539425176337,0.284003877234687,0.594573275994853,0.40406856468189,0.184435421868021,0.154505092028365,0.218512314066718,0.248683320538445,0.961730105174859,0.980009697016125,0.910686973585329,0.291971216032585,0.800152511181787,0.266964180740595,0.980308637001…
Acidimicrobiaceae_phage,0.00748447640983141,NA,0.907605119913447,0.121681049636563,0.102174282682718,0.160196581133634,0.167800278309418,0.259941053302462,0.89269265869779,0.850194110332313,0.317567639573526,0.22203665602437,0.70688585710821,0.663892330283466,0.92054675804247,0.926218059570313,0.724983916848815,0.557807895125573,0.711133167731756,0.870248349468551,0.772049954317424,0.118476963055…
Acidimicrobiaceae_plasmid,0.000370092392916188,0.907605119913447,NA,0.00041257325967603,0.00114941977512339,0.000925249396255712,0.979218021636444,0.0466279265206806,0.331388685837662,0.204322739639524,0.146782217852025,0.0162312021372457,0.64403662764575,0.802267405038373,0.785007131497419,0.730873567321751,0.957473627682652,0.937598309959136,0.177355117042502,0.0915911725525853,0.63553885874434…
Anaerolineaceae,0.120818469038885,0.121681049636563,0.00041257325967603,NA,0,0,0.0525994080658094,0.154812593691357,0.892977448337325,0.115694921328995,0.000122270584442141,3.74151206048445e-05,0.838628604754675,0.630597671402668,0.869591826006272,0.0346700024538775,0.0618150001076629,0.0899613744229768,0.12969510195147,0.361817874288279,0.916608892896374,0.571074137686784,2.15443527262771e-06,1.…
Anaerolineaceae_phage,0.198877031890944,0.102174282682718,0.00114941977512339,0,NA,0,0.0201744123276733,0.250168600297858,0.854465131541584,0.180383549183077,0.00016561004073834,0.000162333149726912,0.631668053818832,0.451143501934053,0.674262863635663,0.0130544712897156,0.0255449574074387,0.041463195139162,0.223106039927073,0.293262472534874,0.821324001672398,0.605996962845146,5.29762689827074e-…
Anaerolineaceae_plasmid,0.124679231802534,0.160196581133634,0.000925249396255712,0,0,NA,0.0361429754681977,0.219698322678897,0.989841504040902,0.16110549065124,0.000111980963609426,0.000153010887596672,0.629989095611214,0.449340691783597,0.656536507228481,0.0140120638808039,0.0247749690811225,0.0384710236618533,0.171548150043395,0.360790838249728,0.969754691541238,0.783991620936363,6.257020049860…
Chitinophaga,0.170306510849436,0.167800278309418,0.979218021636444,0.0525994080658094,0.0201744123276733,0.0361429754681977,NA,0.110239541389413,0.000278839974196199,0.950125516243018,0.0423464077051612,0.150129456765933,0.106829905192174,0.0907284476245742,0.167359699695347,5.30038020918333e-06,3.34422586720784e-05,9.61007759767707e-05,0.224460778281574,0.141033080362974,0.000326351124475543,0.5…
Chitinophaga_phage,0.541539425176337,0.259941053302462,0.0466279265206806,0.154812593691357,0.250168600297858,0.219698322678897,0.110239541389413,NA,1.07191136322626e-06,0.0115981234939078,0.337476043845512,0.215964385261869,0.953598687005353,0.938529004674278,0.838216401234187,0.0952134080574236,0.0850524959807726,0.065041109200525,4.73057837790947e-06,0.540338689436135,0.000435057457396582,0.86…
Chitinophaga_plasmid,0.284003877234687,0.89269265869779,0.331388685837662,0.892977448337325,0.854465131541584,0.989841504040902,0.000278839974196199,1.07191136322626e-06,NA,0.0548673457105462,0.97157636412824,0.892812959904035,0.589669194690567,0.51376746897981,0.738586675829927,0.00562563191721188,0.0107366018618307,0.0114794062810462,6.46105337303027e-05,0.110896678813366,3.77917583449516e-07,0…
Comamonadaceae,0.594573275994853,0.850194110332313,0.204322739639524,0.115694921328995,0.180383549183077,0.16110549065124,0.950125516243018,0.0115981234939078,0.0548673457105462,NA,0.032210833337081,0.0191597950086995,0.728175840573552,0.783032747165274,0.797393293269783,0.721970059640267,0.649500919661163,0.636332589140056,0.00179831426124522,0.183611417835604,0.337175360767394,0.632963573756698…
Comamonadaceae_phage,0.40406856468189,0.317567639573526,0.146782217852025,0.000122270584442141,0.00016561004073834,0.000111980963609426,0.0423464077051612,0.337476043845512,0.97157636412824,0.032210833337081,NA,7.17513475301246e-08,0.939204712874342,0.836917181565951,0.981243141677115,0.00977355937516444,0.014343810203892,0.0164102425951989,0.0563925490992678,0.457245401983374,0.859463125659503,0…
Comamonadaceae_plasmid,0.184435421868021,0.22203665602437,0.0162312021372457,3.74151206048445e-05,0.000162333149726912,0.000153010887596672,0.150129456765933,0.215964385261869,0.892812959904035,0.0191597950086995,7.17513475301246e-08,NA,0.311126160028222,0.420962087275519,0.274173035742803,0.163310672334559,0.261543664121032,0.290162568114796,0.0542093255981788,0.714305002618344,0.695730091229821…
Corynebacteriaceae,0.154505092028365,0.70688585710821,0.64403662764575,0.838628604754675,0.631668053818832,0.629989095611214,0.106829905192174,0.953598687005353,0.589669194690567,0.728175840573552,0.939204712874342,0.311126160028222,NA,3.5527136788005e-15,0,0.0426383592012383,0.0385307494444862,0.0503214856175189,0.282223895000856,0.104069074417669,0.199655377245904,0.641351055369458,0.5136218219…
Corynebacteriaceae_phage,0.218512314066718,0.663892330283466,0.802267405038373,0.630597671402668,0.451143501934053,0.449340691783597,0.0907284476245742,0.938529004674278,0.51376746897981,0.783032747165274,0.836917181565951,0.420962087275519,3.5527136788005e-15,NA,6.66133814775094e-14,0.0343042751632523,0.0325808567758754,0.0442201315025925,0.214868955618426,0.0795433478995755,0.168133637807777,0.…
Corynebacteriaceae_plasmid,0.248683320538445,0.92054675804247,0.785007131497419,0.869591826006272,0.674262863635663,0.656536507228481,0.167359699695347,0.838216401234187,0.738586675829927,0.797393293269783,0.981243141677115,0.274173035742803,0,6.66133814775094e-14,NA,0.055884790997907,0.0491692628696079,0.0623835183815322,0.340057180739169,0.0976975544301739,0.230725580250212,0.563574582107859,0.…
Cryomorphaceae,0.961730105174859,0.926218059570313,0.730873567321751,0.0346700024538775,0.0130544712897156,0.0140120638808039,5.30038020918333e-06,0.0952134080574236,0.00562563191721188,0.721970059640267,0.00977355937516444,0.163310672334559,0.0426383592012383,0.0343042751632523,0.055884790997907,NA,4.44089209850063e-16,8.39328606616618e-14,0.300367246129319,0.276006032038297,0.00455553609168047,…
Cryomorphaceae_phage,0.980009697016125,0.724983916848815,0.957473627682652,0.0618150001076629,0.0255449574074387,0.0247749690811225,3.34422586720784e-05,0.0850524959807726,0.0107366018618307,0.649500919661163,0.014343810203892,0.261543664121032,0.0385307494444862,0.0325808567758754,0.0491692628696079,4.44089209850063e-16,NA,0,0.344961889223645,0.3960972738357,0.00883581049096449,0.289338758355752…
Cryomorphaceae_plasmid,0.910686973585329,0.557807895125573,0.937598309959136,0.0899613744229768,0.041463195139162,0.0384710236618533,9.61007759767707e-05,0.065041109200525,0.0114794062810462,0.636332589140056,0.0164102425951989,0.290162568114796,0.0503214856175189,0.0442201315025925,0.0623835183815322,8.39328606616618e-14,0,NA,0.345825113166213,0.488233783799483,0.0109190125395493,0.2210164446322…
Flavobacteriaceae,0.291971216032585,0.711133167731756,0.177355117042502,0.12969510195147,0.223106039927073,0.171548150043395,0.224460778281574,4.73057837790947e-06,6.46105337303027e-05,0.00179831426124522,0.0563925490992678,0.0542093255981788,0.282223895000856,0.214868955618426,0.340057180739169,0.300367246129319,0.344961889223645,0.345825113166213,NA,0.0467329841423503,0.00037955781784893,0.4647…
Flavobacteriaceae_phage,0.800152511181787,0.870248349468551,0.0915911725525853,0.361817874288279,0.293262472534874,0.360790838249728,0.141033080362974,0.540338689436135,0.110896678813366,0.183611417835604,0.457245401983374,0.714305002618344,0.104069074417669,0.0795433478995755,0.0976975544301739,0.276006032038297,0.3960972738357,0.488233783799483,0.0467329841423503,NA,0.0176439467230747,0.0466621…
Flavobacteriaceae_plasmid,0.266964180740595,0.772049954317424,0.635538858744347,0.916608892896374,0.821324001672398,0.969754691541238,0.000326351124475543,0.000435057457396582,3.77917583449516e-07,0.337175360767394,0.859463125659503,0.695730091229821,0.199655377245904,0.168133637807777,0.230725580250212,0.00455553609168047,0.00883581049096449,0.0109190125395493,0.00037955781784893,0.0176439467230…
Gordoniaceae,0.980308637001306,0.118476963055945,0.0975062380728446,0.571074137686784,0.605996962845146,0.783991620936363,0.513727594855514,0.868193372113133,0.249229021995816,0.632963573756698,0.905422664278669,0.27577384277539,0.641351055369458,0.667211421539976,0.563574582107859,0.589105439814389,0.289338758355752,0.221016444632251,0.464778783409532,0.046662160146441,0.506614228258071,NA,0.809…
Gordoniaceae_phage,0.367657076803923,0.142666547724641,0.0092997209924941,2.15443527262771e-06,5.29762689827074e-06,6.25702004986017e-06,0.130655388824588,0.0311383957781761,0.385478616925439,0.0530396681497405,2.47669669657391e-05,4.8526981409891e-05,0.513621821987351,0.376836017715649,0.518749121656002,0.078163039887317,0.110212950864063,0.149375034584651,0.0524614447112621,0.382648419206671,0.…
Gordoniaceae_plasmid,0.245498322239956,0.0461378523934235,0.000430276040791266,1.42471590081072e-09,1.29285422367786e-08,4.07105118505058e-08,0.117731551057334,0.0535070519335374,0.645479686688092,0.12101472703029,0.00040672596617819,3.53536738888494e-05,0.677260392086957,0.510216570834028,0.715206537784848,0.132152968061941,0.233141953675942,0.316212399624998,0.156314468467525,0.138852342825043,…
Intrasporangiaceae,0.557396179827611,0.0971296814980134,0.577070068969008,0.00108718901643834,0.000246809403574355,0.000297692148281792,0.00117857187008541,0.912636308297257,0.273323293053381,0.933847077352016,0.00691373879265789,0.111505763763191,0.00736099137721791,0.00468402298298676,0.0150593461012389,0.000116171472549942,0.00015643133373322,0.000350377489276354,0.851715095286327,0.2987538493…
Intrasporangiaceae_phage,0.67457656618351,0.456404515538502,0.97206026387806,0.0100272305653513,0.00343400697711704,0.00332005603706609,0.000137088408216357,0.31673546157597,0.0678784868376794,0.928674359607037,0.00159065973438244,0.0875920482223647,0.0218035232857412,0.0170023249587059,0.0391497147838791,1.40233844980742e-07,1.08696079914594e-07,2.04348147292421e-07,0.73041315305224,0.6346154042…
Intrasporangiaceae_plasmid,0.583944378633956,0.366960347267671,0.81436302377867,0.0123430779188165,0.00443362930883962,0.00431043591214264,0.000372409203567958,0.326036599937216,0.0894270691924612,0.972745449937644,0.00279556927085256,0.113912129802308,0.025095146335036,0.0195914422795633,0.0471692144596314,3.66705332899286e-06,2.22753719114621e-06,3.10892577637389e-06,0.739449257459297,0.6620954…
Kofleriaceae,0.494751301862144,0.139237453438655,0.360216171260078,0.00115163002278051,0.000241678841169435,0.000580090661510102,5.65569089339135e-08,0.78768885041245,0.050599224296791,0.409952969160191,0.00197726990491542,0.0214551294007259,0.0357888665357589,0.020660832135641,0.0535308094010372,9.92444944358795e-06,3.83780561330482e-05,0.00013298475307133,0.861106078874866,0.112474888215317,0.0…
Kofleriaceae_phage,0.560713549450723,0.134233888293032,0.326032951666271,0.000598307767355699,0.000109393586200213,0.00028206080492188,1.07394149351236e-07,0.84101054131172,0.0630167956057348,0.396851434849127,0.00123758888676218,0.0165393696462623,0.0465022677533575,0.0284959874379414,0.0685618171475735,1.0628278396041e-05,3.71862338983675e-05,0.000126760255930725,0.965921081644068,0.12425202145…
Kofleriaceae_plasmid,0.507767433761462,0.123962275574013,0.3707981693058,0.00061601280350243,0.000121767379556603,0.000265937668606497,8.95796030242479e-07,0.964476565631696,0.127117438417748,0.333282389052104,0.000974027738188665,0.0199231993551381,0.0260111755427603,0.0153877101539939,0.0394296404677483,1.47754314681059e-05,3.94667108070124e-05,0.000133287730651466,0.880436690240624,0.179384474…
Leptospiraceae,0.548789665695819,0.134045249244599,0.0251693742017605,0.0897719213005108,0.117855485568503,0.198538980139514,0.725137423790787,0.0593500614498721,0.534432499493487,0.174586130816639,0.350403685067836,0.0472554985623088,0.162576432280813,0.213121058584184,0.156180634055257,0.40518128585322,0.245049487314508,0.185680923414384,0.148707594910546,0.199075219378064,0.531154778476097,0.0…
Leptospiraceae_phage,0.546312644762461,0.18381309499037,0.0226544433563438,0.076282198814396,0.0931282068186059,0.160975768820891,0.429297150174693,0.0843188509244792,0.757084159991319,0.191700911419927,0.327716732820739,0.0516320226562754,0.254207160468181,0.308722472707359,0.25251973853119,0.680710393081028,0.474720764301818,0.382510366645499,0.170285257692257,0.157558945820101,0.77230770957722…
Leptospiraceae_plasmid,0.514780049213849,0.198099571554973,0.0315127915604991,0.135004583953386,0.17129375109908,0.271886916823015,0.677623454787789,0.0943232541528392,0.67388996329628,0.209372319128531,0.434326847147408,0.060461848877988,0.109874142772881,0.14421926881277,0.108315241800388,0.410361005916629,0.253824710953261,0.197471219765449,0.171246269249259,0.245779576085146,0.617767594038698…
Microthrixaceae,0.000512608753644228,6.78238654239216e-05,0.108303116562713,0.62708857566921,0.471562248541737,0.605859610619658,0.111594171994537,0.906812800876583,0.422644605306179,0.263045144015542,0.599389694709707,0.992923162013646,0.0739532931682412,0.0784151537619016,0.156824484594618,0.504847889858235,0.532533609796732,0.630735066171709,0.350501954797183,0.53888471653499,0.773005786105809…
Microthrixaceae_phage,0.00124049112332392,0.00015610713627412,0.124232346695625,0.500046105473853,0.349240102456515,0.459091042696667,0.0536919738128077,0.702569339731675,0.257835185264266,0.194681927611754,0.434832651669986,0.8398216595138,0.0894951087306617,0.0894348227331809,0.184217335445493,0.27053219739242,0.286972129309515,0.355878726657225,0.285361773859332,0.569884827502408,0.61488015556…
Microthrixaceae_plasmid,0.000208473558351407,4.85696827805526e-05,0.0828823249495796,0.717576752388452,0.560751291628883,0.710541693453616,0.114119425499981,0.924009378340329,0.421010588709475,0.331804095485428,0.628953039247189,0.995901376518014,0.0762815025517949,0.0846908897140186,0.163718155726341,0.571907943720186,0.616367169686396,0.718183648877449,0.372736906106241,0.596048624481912,0.7814…
Moraxellaceae,0.0461909714919408,0.0806334875704597,0.81103531330369,0.203598401488338,0.138613890287988,0.17933257994105,0.00471532419796428,0.6532714789321,0.393381786248665,0.77926961085268,0.142840613300976,0.470468390753229,0.000723210939096219,0.00211679354664129,0.00177905270795176,0.0104923356517279,0.0193832019690507,0.0305175940675273,0.810237259927207,0.220042276318034,0.22677813741503…
Moraxellaceae_phage,0.0564960562019077,0.0402249832035662,0.990564334851189,0.0884093698143782,0.0557792294611734,0.0841959852077054,0.0029319719530112,0.576896209085742,0.399884777513704,0.633830619579216,0.0677051281795384,0.240017288025486,0.00307886340594266,0.00552177285420141,0.00677438164309074,0.00968068923188037,0.0202793542110504,0.0332744374672889,0.92153897980942,0.205449555615986,0.2…
Moraxellaceae_plasmid,0.0548572749545171,0.054799090339539,0.991259956556814,0.111203387838224,0.0705049575277905,0.100052922160179,0.00456011169359716,0.517095865401163,0.47696517294488,0.660849548056031,0.0917055904006507,0.336414531266491,0.000687539928341252,0.00154603106265627,0.00166050603237311,0.0105035306148662,0.0198403616325336,0.0325964462381414,0.914084582102398,0.159466372491024,0.2…
Mycobacteriaceae,0.313454332270124,0.034486721814817,0.00216870893857646,2.25753939986362e-08,2.61640375587291e-07,2.22445029063323e-07,0.169900936554884,0.0277571445982103,0.430747535008933,0.0764177235382881,0.000237738271532173,3.32225015848842e-05,0.727833425240865,0.587055226747953,0.78308090289406,0.196101461099441,0.309829003298906,0.397064554422982,0.0708025168306807,0.254658782957874,0.4…
Mycobacteriaceae_phage,0.454476633329378,0.0608603085153141,0.0155539229492889,1.36654196847275e-08,2.91823996079188e-08,6.79073530740482e-09,0.0624616235760387,0.081527077907118,0.584536181606393,0.111239221890993,0.000175586109169235,0.000791628732712324,0.259703178392325,0.172143626939728,0.29248995929439,0.0359940713502809,0.0537831086981613,0.0794285713917344,0.132727631190427,0.301666123389…
Mycobacteriaceae_plasmid,0.132661337962141,0.152922936834582,0.000811401832083947,1.06540554156709e-10,1.19439369505869e-09,2.93103541437745e-10,0.136758263173073,0.0635072346601055,0.516291392576443,0.120646926595815,0.00011493473896973,0.000114534673056887,0.458162542490824,0.325929217130186,0.472589670844592,0.0577095878181806,0.0911347063746268,0.125842161278685,0.117426412544684,0.2212338765…
Neisseriaceae,0.429227252888592,0.301257739633733,0.567458840163602,0.135764023974243,0.0761829686644639,0.134902921193727,0.0248246656624413,0.522916341673597,0.219718537858342,0.493014015168539,0.0947403593079019,0.32365303303141,0.642297040256056,0.615964860501909,0.776953977525412,0.0171003522565063,0.0136010730883467,0.0148105528871381,0.953458435498473,0.856165958201445,0.542217019443786,0.…
Neisseriaceae_plasmid,0.254919566617911,0.0818139690929311,0.72957170380949,0.0412268167419039,0.0203022778773754,0.0453452668287246,0.0176887008080353,0.88614500410693,0.366472712039558,0.843017304858579,0.0424016228480126,0.164535726929554,0.486656603391207,0.453944914674785,0.6215190250304,0.0186928725415787,0.0183961597264262,0.0231293703203046,0.833227672631182,0.883745600754384,0.6243485616…
Nitrosomonadaceae,0.382084320437887,0.142487275696584,0.0111659428282658,6.03189151959782e-08,4.70392595985913e-08,1.52465902125698e-08,0.0542535480012223,0.0977582793644438,0.628260617994763,0.0865255204814659,0.00017233888907886,0.00134318248372933,0.129278422612631,0.0726343977111061,0.138635425188406,0.0232563513627659,0.032262548043029,0.0487751800063587,0.164360500213814,0.228010790214014,0…
Nitrosomonadaceae_phage,0.543338095488573,0.519240906442738,0.0653692602841343,0.00332965495511628,0.0023507374112115,0.00263543502576269,0.0823266041974662,0.375354861404889,0.982379269214644,0.364023670158175,0.0495056520687334,0.150216249761907,0.193269650668976,0.189550911236,0.182404139542048,0.00853428284299307,0.0171081660014534,0.0262517806770997,0.412208399720919,0.473567633757895,0.5641…
Nitrosomonadaceae_plasmid,0.554244709379544,0.288600216819418,0.0299775801010971,1.6712931347751e-06,1.63061402602693e-07,1.73654614243901e-07,0.00173826171912994,0.500903365141971,0.550417925741646,0.199780461666246,0.000480848276540602,0.00770852998042848,0.0316759161281539,0.01514782370085,0.0360220390165249,0.000296733924766812,0.000545582071253659,0.00124754510016012,0.587763542054019,0.1460…
Nitrospiraceae,0.0536197794840072,0.427222423806735,0.0485772970800138,0.0100038432295522,0.00634689896427942,0.00594942120069142,0.122214792211366,0.990325097022179,0.697317430663317,0.1986573615836,0.0148267685470596,0.0580660489128972,0.66345228916229,0.468406684255673,0.621735194856184,0.0432012504588402,0.0307841835689231,0.0320174571074936,0.546745387570678,0.579580482328809,0.4495980077279…
Nitrospiraceae_phage,0.294393863588267,0.887433664404847,0.0280256923465272,0.000439391299563274,9.80238328240901e-05,0.000176289474825397,0.00421267059929642,0.882451611632304,0.214942386532103,0.239781671107633,0.0138319257363415,0.0401760999930196,0.207268588254126,0.120870938106343,0.202565424629894,0.00174907731506946,0.00227196180548561,0.0035351224886806,0.844829720779199,0.310940342163189…
Nitrospiraceae_plasmid,0.36888940963271,0.963018129348561,0.0356699534932741,0.000358400598310382,7.48244440598178e-05,0.000121187929355226,0.00081551963808657,0.891481885969765,0.283911154649001,0.190324946340741,0.0031074257002901,0.0295696378377688,0.0684111459381223,0.0365699045475962,0.0646441837067742,9.98881925045048e-05,0.000142242075730437,0.000302583086094099,0.746839497181601,0.1538671…
Nocardioidaceae,0.916302673259787,0.189694846383204,0.0818250729242571,0.0153078868732757,0.0104732971476749,0.0269746419312082,0.241119648673059,0.240915193248445,0.884413601478166,0.841275375652426,0.125636313003892,0.133365902489751,0.233526290705829,0.190967055424217,0.2598521291015,0.202693403940393,0.29345389519416,0.37432821867821,0.814843865930629,0.0362798704639997,0.866267457598007,0.26…
Nocardioidaceae_phage,0.890898692438488,0.426617420488238,0.197805384445764,0.0625962721401441,0.0458988502896562,0.0844128874076109,0.461974164960455,0.269929848227233,0.635403602614414,0.988682342832792,0.289484309376733,0.422556891538676,0.167405012596666,0.144166068784601,0.179072557766256,0.277192049839284,0.326084070594896,0.389588707430518,0.881930624124642,0.0540183330711412,0.94788971922…
Nocardioidaceae_plasmid,0.404114788213728,0.60911375595612,0.0370999137180319,0.00333744846106399,0.00209536709967084,0.00484097538716677,0.220472899223938,0.215068226469308,0.702893896943928,0.600336570182276,0.0373559720594829,0.0819053329216084,0.208082563956531,0.17168872577682,0.205540611093855,0.054629363883467,0.0747263982911663,0.0983753554595097,0.512946088119999,0.0857851733132446,0.922…
Pseudomonadaceae,0.685592523073762,0.266172340196706,0.0549315877225733,2.37752425544802e-05,1.15795864430446e-05,2.34178317675138e-05,0.00366491431219007,0.556590935997603,0.493670340382021,0.283010539507385,0.000447399347786925,0.00189683271507879,0.200103629652868,0.154749067390885,0.227573174995334,0.000568043298527332,0.00180110008316037,0.00335025300926217,0.638198571993951,0.22347415011133…
Pseudomonadaceae_phage,0.0578383063462122,0.279573037516382,0.00888248958773485,0.00489078577220337,0.00534630674829661,0.00513014539591206,0.0473479151804592,0.800615717958411,0.516669274527326,0.0802318349258093,0.00877186637480398,0.00859145398100525,0.610554033948423,0.550527564170033,0.554352798120424,0.00579775258624848,0.0117707613307354,0.0129664403418044,0.548210106622917,0.2877389605961…
Pseudomonadaceae_plasmid,0.695123407102738,0.10467716817298,0.226443769092591,0.000466340051558989,0.000220291341724632,0.000553999529236293,0.00922755962279487,0.610557428631431,0.556758316290133,0.369441249041223,0.00337046491733672,0.0121597095781891,0.0834255090031006,0.0489277769092549,0.108023009148405,0.00610825183443398,0.0112002240376774,0.0183635080797808,0.953911010680469,0.10785930028…
Rhodocyclaceae,0.83902604721118,0.161879984846431,0.029853895785211,0.00092986299015374,0.000314748105469498,0.000765494061859773,0.000416743281218102,0.974564256365793,0.0759535243907918,0.83631370740136,0.0603891066301747,0.0648771822917564,0.0328710903453415,0.0208508991971572,0.0463945475779997,0.00107957132908254,0.00551819493237216,0.0118317367687615,0.42674857817908,0.00338824455214359,0.0…
Rhodocyclaceae_phage,0.88648753910286,0.121979860591332,0.120986382974942,0.00644308988800946,0.00439789871355067,0.00815432121455739,0.0022143211392196,0.733525252982589,0.0527555453917767,0.948896438062201,0.014245486453961,0.00860311760071975,0.11389364072298,0.0934995796468541,0.16376235591067,0.00539296576423265,0.0238352888928142,0.0373684568658561,0.392965393878449,0.016014682627371,0.0599…
Rhodocyclaceae_plasmid,0.645704410655168,0.152438109694934,0.0197230810165017,0.000111790385655341,4.64060084715001e-05,7.52701493857977e-05,0.00884531564144875,0.766516646154803,0.309378262065945,0.882720597009038,0.026554713410446,0.0397793993101261,0.0301713922516447,0.015456737659562,0.0402285819267298,0.00310666009567329,0.0107951616681055,0.0205197005753976,0.642867367848558,0.0097480152415…
Saprospiraceae,0.759750180113739,0.713852054407655,0.159798259420443,0.000937247677583741,0.000181816877286689,0.000277262179839699,2.07556096150086e-05,0.801900240376231,0.111747554071791,0.530874182861958,0.00263615478299761,0.0466971991947061,0.081036586090629,0.0654250973246935,0.0854995733752952,1.08342648186266e-07,2.47984407453217e-07,1.30714316570746e-06,0.877032126575112,0.18826639797068…
Saprospiraceae_phage,0.260929601354676,0.2153448330466,0.275363885134907,0.0451522657610326,0.0258081568089779,0.0175785093403937,0.00766897920841769,0.731674452745587,0.312378176283767,0.746450681442553,0.0259125840871586,0.265251749370365,0.103988082205847,0.114356731668517,0.0816127694010318,5.45605357737955e-06,1.03786013916363e-06,1.05965757368764e-06,0.741365540816345,0.492188511985996,0.10…
Saprospiraceae_plasmid,0.369084689266865,0.768473457909329,0.0957686066301884,0.00205971821178919,0.00067295941162282,0.000628942072293803,0.000730353261187089,0.938600952378186,0.290463330829381,0.466984263353691,0.0046244473247552,0.0692626692616587,0.0951062008942758,0.0870683482546333,0.0841916321874661,2.05009686027324e-06,1.66744565244237e-06,4.3173581705247e-06,0.594071119738312,0.24363827…
Sphingobacteriaceae,0.0718046525339404,0.0149129974849807,0.372542577000956,0.319395639440462,0.255732092946164,0.188664151250171,0.450219712755776,0.511317212996063,0.725673910732046,0.776388841293882,0.322475860107486,0.91361390024213,0.2580620473422,0.26548791480534,0.178249775596411,0.01226457203673,0.00469543437426068,0.00326257119148399,0.886029069193115,0.950543256140366,0.282301326306987,…
Sphingobacteriaceae_phage,0.0725922763345803,0.00235420838332834,0.589390132841275,0.79569416827842,0.743720683794813,0.583125598101928,0.856015675644425,0.641766013497536,0.789681724851824,0.64212969846705,0.735575140703732,0.666551354539891,0.347705557773679,0.338064401289587,0.226026494843248,0.141099721236137,0.0681731438208133,0.0496060310256101,0.794289267506186,0.560908863351294,0.57740671…
Sphingobacteriaceae_plasmid,0.0717791851393248,0.000478203872296579,0.764603794246459,0.417819417652971,0.414290227073101,0.54093916829743,0.233159129042319,0.416659007181609,0.767790607561736,0.904841006886938,0.346047156968188,0.220603395627655,0.946809212617847,0.950678133464907,0.720306721257047,0.873961310918753,0.669617746241363,0.567216657097894,0.784104519753221,0.485407134412859,0.623331…
Streptomycetaceae,0.209451480388761,0.0341711817213102,0.00199442244390058,0.00355011880570077,0.00943151510344675,0.0126472943994465,0.774533267174645,0.0288378501080879,0.23649454637537,0.298091462846741,0.124801208422692,0.00296923589796738,0.0179018384988003,0.0346976966078318,0.0177521649806207,0.337620004502962,0.209735713455331,0.156212960377567,0.0663717849321657,0.585688586008342,0.16688…
Streptomycetaceae_phage,0.258926759493995,0.0709908478995345,0.00474427436296176,6.60844090560886e-09,3.87539200730203e-09,2.4138003151819e-08,0.0233712796968284,0.187924522597858,0.925777029108613,0.186820789691736,0.000244894275857721,0.000118080688502387,0.805560376638162,0.981494936782663,0.741269678692186,0.0536319250796002,0.0799570868624415,0.112880613774319,0.0902260960146453,0.4096353990…
Streptomycetaceae_plasmid,0.133495130355832,0.0468967612325373,6.20800126513998e-05,5.29289945205846e-11,1.7838610588683e-09,6.06423000704126e-09,0.154152997007108,0.0626309454179776,0.660859590063059,0.153861625873325,0.00241560401643381,0.000105210253823262,0.758695833668399,0.968467593108061,0.736291625801819,0.21376969018687,0.348577308690001,0.455983612113986,0.122682329743399,0.206335835944…
Unassigned,0.991398927316767,0.306884448762067,0.0870794319755028,0.00714068574071769,0.00302010053381707,0.00548691130172019,8.83194352763184e-06,0.460735320305463,0.00861017280111587,0.566688077398968,0.0146224476262002,0.0159961046982366,0.490357701169008,0.436564439923956,0.539991901697992,0.000433233992402471,0.00205594263690356,0.00430612678477083,0.558781770719713,0.175397541458597,0.00308…
Unassigned_phage,0.929773996453873,0.00621978185248095,0.00853536751905071,0.0844820468094747,0.120471087692608,0.154629507882819,0.82686488738443,0.0493211278653694,0.627625648817794,0.396537664241401,0.606949446589655,0.083300341846146,0.600497297808026,0.689933314170731,0.588170121725001,0.332443119201419,0.14700538908316,0.0845093423616117,0.521065734876222,0.119288751783808,0.854211770204173…
Unassigned_plasmid,0.715455673559878,0.733303002058729,0.204176167855958,0.940942180113721,0.910142030800477,0.758375858363576,0.560024301658633,0.462065037067185,0.11000809867749,0.926485071212185,0.983220437326031,0.251737665557907,0.0641820449674926,0.0860889728359948,0.0643203373968735,0.687154221938005,0.438087946251519,0.387472306218428,0.342275543376283,0.308455201887239,0.122905421604819,…
Verrucomicrobiaceae,0.638673424844912,0.0718598286770205,0.03442103833962,0.00112789261959279,0.000368718355269859,0.00109071225378354,0.0023474341990295,0.371568768034971,0.434307629934569,0.11291759165166,0.0672412291919533,0.0856332671736273,0.0446832801614501,0.0315141588610168,0.0483351428205465,0.0167818680210061,0.044307845052002,0.0805605231040829,0.959493860392662,0.0767140057725646,0.07…
Verrucomicrobiaceae_phage,0.746659208970365,0.193288773815834,0.0792069902737842,0.0126837094755059,0.0057288691020243,0.0127124182860741,0.00660383761430849,0.469698987178379,0.428708160092009,0.0544379215072981,0.107084601528074,0.15684909852513,0.0936147985462137,0.0769952723345062,0.0951327642470174,0.0336562459945724,0.0788210740314721,0.12138215108132,0.943685196131481,0.226053767607848,0.0…
Verrucomicrobiaceae_plasmid,0.540573547909335,0.0360847003018128,0.0317160846359128,0.000603120688724701,0.000227601455486948,0.000629220178800516,0.00360325267531314,0.308773319956213,0.501983249913619,0.181387726001883,0.066590131637315,0.0675030512703985,0.0381789165746043,0.0260386426992854,0.0434028952559544,0.0253246573038095,0.0606287389095179,0.108604002063996,0.902836748182535,0.03672715…
Xanthomonadaceae,0.839148153325726,0.0515244748413735,0.140672568203061,2.78039469714386e-06,7.9510099260105e-07,7.46631454884294e-07,0.00341835311342864,0.28050888837131,0.835086604661432,0.261032529623976,0.000114497977864003,0.00385614523219457,0.327923353467316,0.286837927941595,0.406406485018939,0.00260413888025646,0.00374141007190687,0.00663645509762567,0.115607444264647,0.748782968108276,0…
Xanthomonadaceae_phage,0.956939829808099,0.0748777879753577,0.223177254740091,1.97566882040867e-05,4.41383918614591e-06,4.25205813603391e-06,0.00141757055460157,0.462711649176397,0.60345263970338,0.42573025561893,0.000262938060696438,0.0102575980048147,0.201100014628167,0.175864076577671,0.256531957928865,0.000659081315760313,0.000862264236298538,0.00169394440889592,0.236889277311862,0.5075433104…
Xanthomonadaceae_plasmid,0.639585931353894,0.109054961829605,0.0963616573412656,2.97249551639567e-07,3.4177771501831e-08,2.4210318638751e-08,0.00127893623747921,0.477874794690487,0.586918967984314,0.284109335334884,2.01134000208381e-05,0.00155473762208103,0.242764071445866,0.180544465948146,0.298844756117709,0.000354236875840686,0.000553910876151198,0.00113133889349193,0.235488993503888,0.5790625…
phage_NA,0.135100482974175,0.57886859720153,0.106263845572747,0.334037822942273,0.289945695034234,0.219271284174134,0.869147683983725,0.367257246346221,0.403213759700954,0.879672854068993,0.991827249655708,0.652065894213949,0.493690799026409,0.40965233648083,0.355645294132144,0.58343376076031,0.464330982629085,0.509075298657114,0.489601342620112,0.747300395648017,0.785041994039396,0.1948170642039…
plasmid_NA,0.00529345466131304,0.662725073699849,0.000130110059409994,0.00690163415517397,0.0121020746823683,0.0110323132973873,0.518790924168714,0.828889620013765,0.427484551868505,0.448536262953654,0.310537353059575,0.0368292004470021,0.700305438617864,0.975461916309287,0.747897437654742,0.380164475710393,0.615096839586545,0.662436852422648,0.607977619054265,0.0664096549638034,0.372296491542972…

## Sheet: during_correlation_pvalue0.001
,"Acidimicrobiaceae","Acidimicrobiaceae_phage","Acidimicrobiaceae_plasmid","Anaerolineaceae","Anaerolineaceae_phage","Anaerolineaceae_plasmid","Chitinophaga","Chitinophaga_phage","Chitinophaga_plasmid","Comamonadaceae","Comamonadaceae_phage","Comamonadaceae_plasmid","Corynebacteriaceae","Corynebacteriaceae_phage","Corynebacteriaceae_plasmid","Cryomorphaceae","Cryomorphaceae_phage","Cryomorphaceae…
Acidimicrobiaceae,NA,9.19576703672931e-09,3.85247389544929e-13,6.05820041110761e-06,2.23837649833136e-05,4.38002343923216e-05,0.0249199922120567,0.177642763390714,0.0535252706915734,0.00152041863893859,0.0977807864713602,0.0190700623585478,0.852864944694397,0.943519390793671,0.259414653312845,0.0517856655488051,0.0374876931527535,0.0315139484890166,0.700784850781446,0.669131888794285,0.6825531146…
Acidimicrobiaceae_phage,9.19576703672931e-09,NA,1.81272774568697e-11,0.00210477873471859,0.00380387058116893,0.00565049876649382,0.0285180640459073,0.148471726806641,0.050340002666474,0.00551348917738981,0.0476185558055584,0.00629294792850432,0.544377879885209,0.427812272556078,0.0514028414402214,0.107186687061892,0.0841103164124577,0.0642806174239943,0.617881569625432,0.677236097412337,0.6571404…
Acidimicrobiaceae_plasmid,3.85247389544929e-13,1.81272774568697e-11,NA,0.000122347809653256,0.000414462502557944,0.000631305095481816,0.0347073029121252,0.1311562560431,0.0429655207977919,0.00390999174305762,0.0826664446034069,0.016626155008044,0.863701895433103,0.896180593856535,0.248535212341912,0.0682696714429745,0.0436233858171569,0.0341997480413103,0.875252809672915,0.944490346960694,0.92596…
Anaerolineaceae,6.05820041110761e-06,0.00210477873471859,0.000122347809653256,NA,0,2.8643754035329e-13,0.00526550083799204,0.50559708281926,0.166797669397711,0.0125975438478423,0.577509989129303,0.159569683867708,0.924112650940426,0.687802698606063,0.296160226114891,0.0249684609664178,0.01844018736558,0.0153071098524193,0.0644703675079055,0.0662889471372243,0.066008363506465,0.107008421928473,0.1…
Anaerolineaceae_phage,2.23837649833136e-05,0.00380387058116893,0.000414462502557944,0,NA,0,0.00854411656146459,0.598216671196975,0.249959534447028,0.0193132302287751,0.760699421474618,0.238834752532159,0.878660738917238,0.716183600345592,0.288111472277136,0.0532018872924196,0.0462501689855523,0.0427883283712389,0.0717896082643106,0.0750098133713824,0.0743476974982331,0.0862967723855472,0.11434416…
Anaerolineaceae_plasmid,4.38002343923216e-05,0.00565049876649382,0.000631305095481816,2.8643754035329e-13,0,NA,0.0237153687221192,0.686050235547626,0.359505517442841,0.0396038726972945,0.992869589095901,0.404953731221727,0.982939095981557,0.836722806945524,0.367885513887389,0.113385827646593,0.102241649712379,0.0986087373249194,0.093188939126986,0.0949067294130796,0.0938211784099301,0.09321295275…
Chitinophaga,0.0249199922120567,0.0285180640459073,0.0347073029121252,0.00526550083799204,0.00854411656146459,0.0237153687221192,NA,0.0233894711015767,0.000373857066305217,0.0250951206891752,0.0582662496114883,0.00882588333334722,0.0682931544273842,0.02070947218421,0.0100067374442481,1.88635700792972e-06,3.23383092326601e-06,2.04357997768412e-06,0.240510972972303,0.281854096252628,0.2884782799611…
Chitinophaga_phage,0.177642763390714,0.148471726806641,0.1311562560431,0.50559708281926,0.598216671196975,0.686050235547626,0.0233894711015767,NA,7.9756290460864e-10,0.0771184585504114,0.0592187992244089,0.0543462410462259,0.799524169017941,0.970366231943928,0.759913284356083,0.218633323215981,0.185881695680822,0.125355034219574,0.0729910951413553,0.0886309331255719,0.08049223620531,0.37410664787…
Chitinophaga_plasmid,0.0535252706915734,0.050340002666474,0.0429655207977919,0.166797669397711,0.249959534447028,0.359505517442841,0.000373857066305217,7.9756290460864e-10,NA,0.00716944809079467,0.00416626166639444,0.00205240376593729,0.685475335067639,0.439776450974965,0.273275923771759,0.0124749328334566,0.00843188559184327,0.00325865296353434,0.501216829488289,0.533262335888616,0.5056449566961…
Comamonadaceae,0.00152041863893859,0.00551348917738981,0.00390999174305762,0.0125975438478423,0.0193132302287751,0.0396038726972945,0.0250951206891752,0.0771184585504114,0.00716944809079467,NA,3.13732819572365e-05,3.92919464964336e-07,0.743362847915195,0.675292269129134,0.189166300698698,0.0790402496618845,0.0556231671641894,0.0268487887783753,0.366442378209521,0.346059514674125,0.373401386172662…
Comamonadaceae_phage,0.0977807864713602,0.0476185558055584,0.0826664446034069,0.577509989129303,0.760699421474618,0.992869589095901,0.0582662496114883,0.0592187992244089,0.00416626166639444,3.13732819572365e-05,NA,3.28839178109774e-10,0.319773012772806,0.240890578448111,0.0966895490089956,0.0633288647879857,0.0369943191352875,0.0157339374795444,0.863294462376808,0.863879198100594,0.88259898642629…
Comamonadaceae_plasmid,0.0190700623585478,0.00629294792850432,0.016626155008044,0.159569683867708,0.238834752532159,0.404953731221727,0.00882588333334722,0.0543462410462259,0.00205240376593729,3.92919464964336e-07,3.28839178109774e-10,NA,0.128281657311887,0.0878582444526144,0.0144727661820943,0.0314661911600496,0.017632535740574,0.00529311826875811,0.602593397567623,0.587905926675202,0.6147060602…
Corynebacteriaceae,0.852864944694397,0.544377879885209,0.863701895433103,0.924112650940426,0.878660738917238,0.982939095981557,0.0682931544273842,0.799524169017941,0.685475335067639,0.743362847915195,0.319773012772806,0.128281657311887,NA,1.37223565843669e-13,3.34757999098656e-10,0.242115746349005,0.289690256358896,0.221152782918389,0.266192847481908,0.321461704250609,0.315104961727606,0.60625628…
Corynebacteriaceae_phage,0.943519390793671,0.427812272556078,0.896180593856535,0.687802698606063,0.716183600345592,0.836722806945524,0.02070947218421,0.970366231943928,0.439776450974965,0.675292269129134,0.240890578448111,0.0878582444526144,1.37223565843669e-13,NA,6.82309764243882e-10,0.0608857790021426,0.0718838972697968,0.0472230846160631,0.170107920800733,0.209013904592409,0.20348736214222,0.6…
Corynebacteriaceae_plasmid,0.259414653312845,0.0514028414402214,0.248535212341912,0.296160226114891,0.288111472277136,0.367885513887389,0.0100067374442481,0.759913284356083,0.273275923771759,0.189166300698698,0.0966895490089956,0.0144727661820943,3.34757999098656e-10,6.82309764243882e-10,NA,0.0844619998531504,0.0958986082883744,0.0627231644340824,0.346080742937837,0.401224925192289,0.398586304356…
Cryomorphaceae,0.0517856655488051,0.107186687061892,0.0682696714429745,0.0249684609664178,0.0532018872924196,0.113385827646593,1.88635700792972e-06,0.218633323215981,0.0124749328334566,0.0790402496618845,0.0633288647879857,0.0314661911600496,0.242115746349005,0.0608857790021426,0.0844619998531504,NA,0,2.27906582495052e-12,0.0385530046808902,0.0491512100610958,0.0487450603814539,0.347236782821252,…
Cryomorphaceae_phage,0.0374876931527535,0.0841103164124577,0.0436233858171569,0.01844018736558,0.0462501689855523,0.102241649712379,3.23383092326601e-06,0.185881695680822,0.00843188559184327,0.0556231671641894,0.0369943191352875,0.017632535740574,0.289690256358896,0.0718838972697968,0.0958986082883744,0,NA,2.22044604925031e-16,0.052281346079861,0.0662437850890716,0.0651410511452135,0.354296226684…
Cryomorphaceae_plasmid,0.0315139484890166,0.0642806174239943,0.0341997480413103,0.0153071098524193,0.0427883283712389,0.0986087373249194,2.04357997768412e-06,0.125355034219574,0.00325865296353434,0.0268487887783753,0.0157339374795444,0.00529311826875811,0.221152782918389,0.0472230846160631,0.0627231644340824,2.27906582495052e-12,2.22044604925031e-16,NA,0.0605655110599976,0.0711731591801934,0.0721…
Flavobacteriaceae,0.700784850781446,0.617881569625432,0.875252809672915,0.0644703675079055,0.0717896082643106,0.093188939126986,0.240510972972303,0.0729910951413553,0.501216829488289,0.366442378209521,0.863294462376808,0.602593397567623,0.266192847481908,0.170107920800733,0.346080742937837,0.0385530046808902,0.052281346079861,0.0605655110599976,NA,0,0,0.0435486606442059,0.00920156126456217,0.0109…
Flavobacteriaceae_phage,0.669131888794285,0.677236097412337,0.944490346960694,0.0662889471372243,0.0750098133713824,0.0949067294130796,0.281854096252628,0.0886309331255719,0.533262335888616,0.346059514674125,0.863879198100594,0.587905926675202,0.321461704250609,0.209013904592409,0.401224925192289,0.0491512100610958,0.0662437850890716,0.0711731591801934,0,NA,0,0.119090359951602,0.0354698868430163,…
Flavobacteriaceae_plasmid,0.682553114637756,0.657140480545312,0.925962611128096,0.066008363506465,0.0743476974982331,0.0938211784099301,0.288478279961161,0.08049223620531,0.505644956696135,0.373401386172662,0.882598986426299,0.61470606026737,0.315104961727606,0.20348736214222,0.398586304356178,0.0487450603814539,0.0651410511452135,0.0721143510629059,0,0,NA,0.103235846864509,0.0293868909638118,0.0…
Gordoniaceae,0.480042383080191,0.887650168258272,0.972141409740003,0.107008421928473,0.0862967723855472,0.0932129527563466,0.24795728420715,0.374106647877554,0.805474295353495,0.218330409806878,0.495798249089053,0.517559814466497,0.606256289981206,0.671070540282406,0.539143524943844,0.347236782821252,0.354296226684303,0.399177658522215,0.0435486606442059,0.119090359951602,0.103235846864509,NA,1.8…
Gordoniaceae_phage,0.549002651229023,0.718788957814287,0.916818138818538,0.118984283224448,0.114344162905309,0.140240820168557,0.113551357323771,0.760673665589126,0.686517776803774,0.146403108228336,0.352271802763096,0.337291619616897,0.403386381005558,0.387116735491478,0.368393244645463,0.118488342366076,0.125010882995117,0.142535796284859,0.00920156126456217,0.0354698868430163,0.029386890963811…
Gordoniaceae_plasmid,0.622781487663505,0.653791271729101,0.834167754688928,0.150352284401019,0.142069428149195,0.17118265891097,0.114594149348119,0.733086548865857,0.720114987872962,0.172832061012794,0.385780795593051,0.381062171524454,0.399413890734733,0.390359845877773,0.381979296168012,0.12059542610972,0.131565303953726,0.153041442168933,0.0109808167852457,0.0411110049451069,0.0349358601825323…
Intrasporangiaceae,0.157908702930141,0.014956185273556,0.0471805526897167,0.747730676472331,0.7234103370043,0.715667299176612,0.605504740823082,0.0294566292973375,0.119717424364337,0.787617374960409,0.458404809006747,0.498405395589475,0.583064800568983,0.552836231901156,0.866760787661286,0.868965813131541,0.93080416913371,0.904024832910621,2.56686523458782e-06,2.06419608850261e-06,1.7471796880386…
Intrasporangiaceae_phage,0.214409846882891,0.0227368460511683,0.065388849983548,0.858882912197752,0.851078192281195,0.852262855299966,0.625203550233659,0.0809230386718911,0.25405284169569,0.849197471296908,0.80865337979981,0.809892476846364,0.72807368953318,0.693459000277088,0.782911294782036,0.804337332928047,0.87284449893886,0.82646136397021,4.43731680421777e-06,2.73108903137143e-06,2.993083089…
Intrasporangiaceae_plasmid,0.917894298585646,0.276045270981831,0.474721823893884,0.170955071296214,0.174866002374123,0.205894404574403,0.400360312951729,0.131342253656538,0.580445551762106,0.337257853610722,0.870759440066082,0.662677572523135,0.417243770602062,0.327929826794389,0.610470328946059,0.128998686065888,0.163451893168789,0.15972348643412,3.03210789809327e-11,1.27094557100804e-10,2.30873…
Kofleriaceae,0.269620752460373,0.119658250676233,0.151737956580311,0.567007544620712,0.609413921251909,0.551489873655719,0.611940916866193,0.201868082202304,0.337411091764402,0.14608864193188,0.338338387666834,0.196376684652079,0.871408881481773,0.824933938627181,0.75714646737951,0.202669110683127,0.317143804570916,0.581291057138223,0.0634959402645252,0.0867747299598329,0.0816505322411203,0.39833…
Kofleriaceae_phage,0.542759524251328,0.321686249302007,0.373083217322248,0.951094461984326,0.97477528650753,0.858145347674688,0.181075850936347,0.400583713560078,0.704607830631337,0.31928062864345,0.506467573669875,0.424109298903849,0.689771667882705,0.580821692820736,0.929942518720372,0.0370001326775826,0.0773777869102741,0.197037607593052,0.0437036945508931,0.0611993854126682,0.0582717300394089…
Kofleriaceae_plasmid,0.310553136421708,0.161210580263679,0.185978290351974,0.670175054834335,0.712577793212768,0.625378650194656,0.365407534500825,0.26243969809271,0.460275443657206,0.185405992903014,0.359904547620237,0.261291807600704,0.717777610338032,0.647914886292072,0.940724495464304,0.095002750326026,0.178401060837356,0.378827570886555,0.0475088166227193,0.0660320646014687,0.062423995894691…
Leptospiraceae,0.000423128416194185,3.84531778347963e-05,7.72385620499971e-05,0.00658454428123578,0.0151889948397743,0.0373288457739878,5.15528572346824e-05,0.00657471026744849,0.000159124263746868,0.00259324558080687,0.00413744556168338,0.000286023673126579,0.413637391890097,0.20537999734533,0.0553718129725957,0.00128517215371682,0.000650159639847381,0.000211697535660083,0.906067179537029,0.9880…
Leptospiraceae_phage,0.000680823687777998,2.80572117925537e-05,8.55713460334862e-05,0.0111417018174516,0.0225945993427079,0.0478674760081641,0.00017806180069857,0.00437571469698517,0.000189121906834178,0.0055447273283793,0.00815089247515099,0.000752435988809808,0.415748609493061,0.21884728045734,0.0574828695261038,0.00466645785789677,0.00264044635728089,0.000996766580952713,0.613849753299402,0.69…
Leptospiraceae_plasmid,0.000589677793703114,3.68674314659145e-05,8.88775375766926e-05,0.00902313319131487,0.0195661704593459,0.0442219357468014,0.000104379933564935,0.00543235112725693,0.000174618118215619,0.00395562943549344,0.00570778664817051,0.000475419515478137,0.414418327139619,0.210183148274332,0.0571625293429936,0.00244323612263964,0.00130844294405108,0.000455327019074137,0.76125687031452…
Microthrixaceae,6.41233954823406e-09,1.8442118943085e-09,3.13322789935455e-09,0.00441473879330889,0.00721965730393515,0.00965458911102135,0.0417555817068251,0.169617714494211,0.0573181794340034,0.00161950914520959,0.0300746287181295,0.0068677153533554,0.984576695551649,0.863126284755539,0.186891220855994,0.0569797941286621,0.0510802802240298,0.0538297116225799,0.895370479021636,0.940350768188708,…
Microthrixaceae_phage,1.55670321078105e-09,1.9660717498482e-11,1.67268865425285e-10,0.00185723676624683,0.00334931777337766,0.00528022985046506,0.0241336812936537,0.111777374833727,0.0294519091629064,0.000571887304525287,0.0190783536108579,0.0018484235772398,0.77033050695969,0.616870956579743,0.0910069608131159,0.061189161433044,0.0457184308590741,0.0362370744727836,0.818651746604383,0.8625344529…
Microthrixaceae_plasmid,8.41779979054991e-11,8.62097060405631e-11,3.69309027803411e-11,0.00100415079949023,0.00209011055167796,0.00314788734699079,0.0212219956815598,0.107877318245762,0.027072484305148,0.000736014406932828,0.0258465378044233,0.00335843639167388,0.888170197882944,0.702107840400125,0.127191706482812,0.0462002641748569,0.0349979796020969,0.029413713824336,0.936068520387255,0.9706453…
Moraxellaceae,1.04540361389738e-06,2.85104547037562e-06,1.45485077496232e-06,3.34341992029863e-05,9.1947069276177e-05,0.000363315402128972,2.07842094508415e-05,0.0139274143853916,0.000608474065424192,0.000845844971328447,0.025952308128961,0.00151681576210683,0.409876743028123,0.237860955852243,0.0359720102376522,0.00356566778103851,0.00185284051388468,0.000870310554153653,0.816046119684155,0.8288…
Moraxellaceae_phage,4.50127473938799e-06,7.92198369654606e-05,3.41482987080699e-05,3.27041128667105e-06,9.27024059604875e-06,4.83283412600066e-05,1.31202908912886e-05,0.0581971510634807,0.00392907577461887,0.000779002932266293,0.0625661685046035,0.00408020551729082,0.29610097441184,0.172135529053818,0.0240319441972252,0.00305538518428117,0.00184912279454608,0.00100340704249646,0.386267376650206,0…
Moraxellaceae_plasmid,9.67112003147363e-07,1.52331690270735e-05,4.97677214594816e-06,5.19462088366396e-06,1.75656108811761e-05,8.96949481905551e-05,2.5345991248038e-05,0.0314336246144149,0.00171360661848352,0.000382762729145725,0.0348298787523458,0.00180955990831633,0.365039749454581,0.218313594325388,0.0303601105457554,0.00419894294642331,0.00217202149641249,0.00101464032030574,0.575268885120782…
Mycobacteriaceae,5.67793746604206e-05,0.00298153578106097,0.000272585743335885,3.31577387768789e-09,6.4425899726217e-08,2.83561288227929e-07,0.00595049428540317,0.798870446604039,0.255217435657213,0.0136392180722122,0.428851246739169,0.10633235597786,0.829589445597559,0.51412812987953,0.238205999418716,0.00896688815991009,0.00529750674055851,0.00442017235454406,0.0443880782786059,0.04554243316595…
Mycobacteriaceae_phage,0.00390964997268628,0.036552415412642,0.0103036253241031,4.80703697292029e-07,7.90120061378019e-07,2.00473705458393e-06,0.00313873060927472,0.890584943527423,0.516850564782279,0.204836971201127,0.818405323979698,0.49697592485542,0.519469283446361,0.292822571636789,0.170996581896176,0.00711024168759655,0.00567767395899876,0.00688756670425095,0.0343586927832884,0.043988897314…
Mycobacteriaceae_plasmid,2.1272972907882e-05,0.00396971324872752,0.000179427356605366,1.11112004042013e-08,4.04122109554095e-07,1.4387067359678e-06,0.0271049950810776,0.945269210436271,0.328544142645818,0.00723203967052388,0.333706346865722,0.0845979396481837,0.894931454596045,0.74704267070177,0.409364327647098,0.0131615682892736,0.0072278204904288,0.00556651022747268,0.0145664586395946,0.0136682…
Neisseriaceae,0.372060198968414,0.835407961439234,0.651505079337513,0.0981983448104546,0.0959410443181778,0.147323969753614,0.193733402758811,0.868060637102904,0.586467414290265,0.0416308853061522,0.199937557414612,0.186393423443957,0.753660007855885,0.846058045877812,0.918295256804527,0.163133577964707,0.1796210969466,0.197769642528429,0.0109348743546205,0.00978809406895387,0.0104015838649829,0.…
Neisseriaceae_plasmid,0.365900946380846,0.755242814967796,0.592976334210163,0.0525718346541506,0.0495565447710553,0.0913758681742345,0.130970091884291,0.820681943764549,0.605656354446037,0.0300612034993453,0.263970019817152,0.158308174352032,0.836385230060317,0.946114219315729,0.965708424871319,0.145741209571538,0.150395349229466,0.151180963202875,0.0151300071145233,0.0141275349061454,0.014935557…
Nitrosomonadaceae,0.000729356681392179,0.011680900630356,0.0026306341906972,4.87195883636105e-09,1.22414114400726e-08,3.47154123225835e-08,0.000844785127413372,0.869767615926491,0.337850059629925,0.140270921160603,0.964434261556644,0.400412422527387,0.457999567277846,0.264520630347646,0.128807229239928,0.00554864906359231,0.00480884629113221,0.00592727055749798,0.0338214383394688,0.04327948520269…
Nitrosomonadaceae_phage,0.00056801817017571,0.00374889990143856,0.00193307154975386,0.00418237582413927,0.00733821540114699,0.013453907010702,5.81383398212676e-05,0.0103725273763937,0.000399992332394516,0.00056073375641752,0.0128980473090263,0.00320978633100522,0.928626494902077,0.686118946160406,0.264918099991489,0.00121248525064166,0.00132716925403686,0.00117682505347139,0.595432388363091,0.620…
Nitrosomonadaceae_plasmid,6.90134402927534e-05,0.00342926834464441,0.000550795253503988,4.2872372318925e-12,7.34539096214348e-11,1.26992727444986e-09,0.000530966726384641,0.445110131806962,0.101159162564761,0.0126928975715002,0.409503080749659,0.0826074394183589,0.411739752897796,0.248467959443333,0.0862123131090846,0.00862127543719682,0.00619010421250388,0.0043463269787285,0.0295770196836798,0.0…
Nitrospiraceae,8.59145883946866e-06,0.000584200805940904,9.09536160740299e-05,3.58523088994644e-08,3.86139171748567e-07,5.87324348710894e-06,7.15080804809531e-05,0.172723293024822,0.0128615212634704,0.000235512948397965,0.036658968165324,0.00200808461667989,0.321467949534572,0.171551028499024,0.039114673323918,0.00113051902280903,0.000582668801680786,0.000231077616229758,0.040765606545929,0.04095…
Nitrospiraceae_phage,9.07617101431057e-06,0.000264340948580744,4.82150721961006e-05,2.1404795313984e-07,2.13956725847453e-06,1.91534308713326e-05,0.000253023975386402,0.338201813243065,0.0352830049607009,0.000255155031776422,0.0281250385189662,0.00136076557175846,0.290394858129454,0.145590989861613,0.0316958844238484,0.0016658451062912,0.000720751840129985,0.000284824819571705,0.0398600074985551,…
Nitrospiraceae_plasmid,2.57487933550404e-05,0.00131020684517069,0.000240855061768963,1.97149230274363e-09,2.42522582016846e-08,5.47686323848495e-07,0.000483443478338286,0.463440151137252,0.073397660360921,0.000996241412484444,0.100240244958012,0.00789852620805576,0.273717005047366,0.149368564393764,0.0350292079079106,0.00389555075261439,0.00213898988742578,0.00103080105536124,0.0185154177900404,0…
Nocardioidaceae,0.943777023063524,0.71948340146084,0.746386118195665,0.627569551768324,0.357779435417991,0.240656223226357,0.765245316317784,0.882058592523997,0.47557335626159,0.0901321961591199,0.0010844236115426,0.00528303307103561,0.531132296600843,0.296538979860802,0.484111776114743,0.188538695175982,0.115882252628497,0.0636154838699512,0.222406749171085,0.198233210242544,0.205748087956995,0.…
Nocardioidaceae_phage,0.339443884832901,0.627240488264706,0.539910311385513,0.193743490036681,0.0791862564327319,0.0463582910475591,0.980338605089053,0.689366931641813,0.769937312984514,0.799325976248008,0.0479352788734446,0.151684187823688,0.475517645781024,0.235694423106343,0.692569403609767,0.21526647278393,0.170591294362968,0.114996457437248,0.328436386783397,0.287992768660211,0.2961219122244…
Nocardioidaceae_plasmid,0.78584323210587,0.914824792149615,0.966149477591772,0.453042317052998,0.225028532794606,0.14337905540966,0.830295297014255,0.860853263889265,0.542643763688176,0.286643530271783,0.00985802685069892,0.0306268695913969,0.497991484858856,0.249896670022703,0.543800128067994,0.181099963361172,0.123477314036505,0.0715858723812937,0.257715421777524,0.220802126347214,0.23025705256…
Pseudomonadaceae,0.169532472736449,0.349435676714428,0.323292298912378,0.101743563677239,0.102221489637813,0.139629357345301,0.126171943934349,0.800866049827121,0.357751769321679,0.0792381991800122,0.221296973220983,0.0857162914873151,0.26937140626509,0.23338069854574,0.156398343094198,0.201252767845286,0.182487496017928,0.16069710645413,0.0389290442877033,0.0583047709140045,0.0579148364869169,0.…
Pseudomonadaceae_phage,0.512961110716927,0.17549690075666,0.293157048768676,0.649916116214109,0.532861688360569,0.539621734690805,0.657834548875422,0.284688193365688,0.378494881285623,0.729755769148819,0.826733179536963,0.900808149651565,0.741814485982684,0.908263818657483,0.963036572003241,0.531930186609115,0.599561068153978,0.612747518541983,0.0492043856065993,0.0683401442838607,0.0645936861007…
Pseudomonadaceae_plasmid,0.489297675910836,0.257729886397875,0.445536299362281,0.596166683694097,0.712073368463707,0.853161462535999,0.124859921261023,0.914533449417906,0.569850273542063,0.599665725549504,0.433829629772722,0.571152491010596,0.773695682151688,0.781956122097629,0.590344370259864,0.0110732510983076,0.0178674176897782,0.025016160376508,0.0785525093995807,0.0704064820014967,0.07154809…
Rhodocyclaceae,0.000104775793248635,6.87670322019329e-07,8.86759805585058e-06,0.00581161990706414,0.00860786772032629,0.0161738021816076,0.00451991491691084,0.0720048349203652,0.0185063373363543,0.0314385261403825,0.0400568680599092,0.0085003487356663,0.496758788573416,0.34481953078238,0.0703082915966702,0.0530037246297792,0.0359084978691087,0.0243661410169951,0.458502128014278,0.524739172020559,…
Rhodocyclaceae_phage,0.0470128546134982,0.125347927562501,0.0923209971741497,0.00144479584632662,0.000870896897960272,0.00110131796420299,0.0083667662434439,0.158153276824649,0.063061810767103,0.0615006532172324,0.402387009107052,0.109564902330161,0.150898029350079,0.148974468458713,0.0549898879646538,0.234378521118545,0.192996568725232,0.132426067365658,0.214117599992499,0.241243629169937,0.2352…
Rhodocyclaceae_plasmid,0.554444168535756,0.129909197424289,0.217847166263327,0.303326542273644,0.265849321860241,0.251201342663807,0.951448885195246,0.189758541578632,0.448829971809124,0.426364828098458,0.878837452807287,0.864032925179184,0.306752178198569,0.349281388885843,0.551432000073824,0.994939642051125,0.98407796271097,0.880078457344911,0.000255183191618658,0.000626914746601148,0.000574313…
Saprospiraceae,0.00164460240454845,0.00785289873795092,0.00542587827879126,0.00234546025864057,0.00245137797821848,0.00783412713822784,0.0143521538694056,0.0699964218267524,0.0198871483321135,0.000722105157221931,0.0343084012397934,0.00414602505286243,0.807252227431512,0.855077376942251,0.27569651420836,0.215326470317034,0.177784733181638,0.118878068473512,0.660589039100694,0.637337816191973,0.66…
Saprospiraceae_phage,0.0610628200615317,0.0309666211379886,0.0471752277095718,0.0323869070658858,0.0265023924331134,0.0558007771170821,0.00162533132245102,0.30087025989871,0.148792647395244,0.170092036728137,0.496195895603525,0.185044486036703,0.639547573663653,0.60199972180441,0.25420240398224,0.0792033692498602,0.0714269649455765,0.0824852362160011,0.578090764547312,0.486899138434543,0.47764861…
Saprospiraceae_plasmid,0.0331809714783287,0.0179594760368564,0.0312283367850674,0.0158850691210843,0.0126342344968791,0.0317281961541749,4.49933076427378e-05,0.0881332104510044,0.0292415103994361,0.115303607458152,0.39503211507385,0.110405301757412,0.343414075804902,0.311509133959708,0.0973719156505521,0.0237852488206713,0.0263281606643779,0.0299709257407843,0.785786426712078,0.712467694093509,0.…
Sphingobacteriaceae,0.695893323466729,0.473606343012942,0.640192109611111,0.296536723230419,0.257163068926936,0.330331161455716,0.00174068115746984,0.551231758552519,0.383718975456956,0.565956996876245,0.432980037205196,0.782899978701834,0.197712525048001,0.14233241221925,0.152373711489107,0.0237700893911978,0.0410360154976583,0.0778751276577263,0.850216980759279,0.702385765150086,0.7152052927134…
Sphingobacteriaceae_phage,0.611167877128961,0.394134100168035,0.550510539850394,0.234296050151231,0.197600498582208,0.261093843501261,0.00185597600327059,0.598155518708314,0.422644664787478,0.564077113072287,0.397371017773109,0.797270445962791,0.174638441649652,0.127273388885128,0.124536462753637,0.0305257902974321,0.0482409430877606,0.0863167929560078,0.851433751707104,0.70931889344076,0.7242769…
Sphingobacteriaceae_plasmid,0.814928083702517,0.560246307386272,0.757409077349165,0.315052998266681,0.264560321968789,0.331723146057441,0.00538178580460746,0.961566351207304,0.726352494661249,0.401083196024028,0.27715972254195,0.621420417409255,0.138991068923295,0.104305982156085,0.121426129708912,0.0441542700568811,0.0703820125941848,0.124905773584366,0.978159488347142,0.864844140296807,0.882632…
Streptomycetaceae,0.325505719366984,0.213592229124846,0.19353204749447,0.740934836397098,0.939494588507279,0.693475278532033,0.0172993678716975,0.0041675610135754,0.000152380439567334,0.0497161936549633,0.00128069528695152,0.00151700471790894,0.384163019329538,0.137175405296873,0.181523124198973,0.00356544869650022,0.00112552202439531,0.000294630633419279,0.920112457830303,0.927066626478323,0.916…
Streptomycetaceae_phage,0.0755853722051738,0.117563665741247,0.0688522024373837,0.0913313198580687,0.197943868410871,0.338773556477057,0.00445665794608585,0.0613369442324236,0.0013980270188283,0.0013602082457127,0.000125461040031638,3.1508535780933e-05,0.283315603032767,0.0877125518965676,0.0930430220726635,0.000484305049297085,7.32124548668001e-05,4.19702120546539e-06,0.13721015336585,0.12897697…
Streptomycetaceae_plasmid,0.0995301106695758,0.0325303060104991,0.0333719695783774,0.588749658970945,0.848245369350128,0.952278041080508,0.0559089474254015,0.00111762286879769,0.000145088800592497,0.0226882416827627,0.000382507847766833,0.000580887142427766,0.755407961581124,0.444579623130588,0.293188028725005,0.0662318649757339,0.0247432261946243,0.0098776691037421,0.160573753777917,0.1582468599…
Unassigned,0.87344776886846,0.683569366759994,0.745625749692527,0.34818717050306,0.234920020967381,0.156233238234792,0.276961390508321,0.0172612950170501,0.00559495960573164,0.0481525311113464,0.00234723525400149,0.00777826728258013,0.810324916479996,0.586278352534251,0.584326965718011,0.104986933865583,0.0908353649543521,0.0628256044126971,0.68767906280198,0.749220739070706,0.703687222986407,0.3…
Unassigned_phage,0.647863701831981,0.603616931312837,0.570251990411078,0.291546644302283,0.208309872755964,0.17289658960827,0.786969288770575,0.0885172782852353,0.0555972504453552,0.164849563522976,0.0369901239524482,0.109459842775247,0.887817537899609,0.720261767387256,0.918380787629506,0.447120604995953,0.454253198170226,0.345312873762269,0.902313601282217,0.888399630903116,0.918385128993052,0.…
Unassigned_plasmid,0.57364230902402,0.713591748340556,0.613073751066226,0.215034723662817,0.127794240268144,0.0942773492019167,0.490622480933453,0.0337019637424876,0.0182126256476804,0.337562933315041,0.0393166351959922,0.116365427089761,0.631022374617447,0.415541405296877,0.693050233134666,0.223190093925344,0.232587614993107,0.163282511433783,0.843229932698739,0.878865093790023,0.850467374978868…
Verrucomicrobiaceae,0.134049712999844,0.0242800524750655,0.109896774643159,0.0833388077657031,0.0485749841646634,0.0587442349836025,0.0131033980151696,0.84824570879633,0.662969840890352,0.774529228813137,0.703301566838594,0.632492068327277,0.0413291165673473,0.0582423330428705,0.00880483291448897,0.325752443044616,0.393947237920154,0.433758641024724,0.569680111401974,0.487311646632733,0.485535080…
Verrucomicrobiaceae_phage,0.0168378400654099,0.00547347530979958,0.011760749250002,0.00448163341908536,0.00275553936009132,0.00443690499004257,0.00750358340877066,0.551827801382468,0.344602246142686,0.225466706624232,0.85563909100855,0.344450905413986,0.369550333881022,0.324994030213603,0.0908641557561465,0.142293341732283,0.132090051871841,0.142911333756896,0.609092700541343,0.509715419643071,0.…
Verrucomicrobiaceae_plasmid,0.339116064098052,0.0798879782091202,0.339046959183787,0.199453561312984,0.120893777641429,0.151444649063336,0.0189059122426358,0.898683006415532,0.620375721491864,0.562605845574504,0.806593524673189,0.263768409557344,5.66714962308978e-05,0.000421844141146988,7.7988273787799e-06,0.433828595844841,0.512823115882347,0.472881333206286,0.939924081983992,0.96728403982218,0.…
Xanthomonadaceae,0.225395335268273,0.17808686347005,0.210733107010021,0.00725161862385892,0.00597754619508706,0.00861020271981383,0.00297987427364621,0.647913241186119,0.810140160382432,0.992162005441913,0.472962844957546,0.893520448884496,0.033448656395267,0.0127204508585854,0.0174745678856321,0.018344587980772,0.0207102242683856,0.0234358050979009,0.170637373384948,0.200966532128043,0.196557690…
Xanthomonadaceae_phage,0.2216528595276,0.250303654611685,0.260835250185357,0.00360218535597712,0.00368874323632928,0.0047493345615266,0.0106986890373841,0.439699975857855,0.961714496376443,0.819360064344558,0.595885185424739,0.869614230728269,0.0556467603461486,0.0201087879766639,0.0384164804948672,0.023331704332646,0.0277444889282707,0.0271568865663401,0.041390134928575,0.0497963773308507,0.0475…
Xanthomonadaceae_plasmid,0.0125350689313506,0.0252980217442689,0.0162919641500008,1.81971938244541e-05,1.80145825763312e-05,4.10082909569898e-05,0.000562829256478548,0.933117637315364,0.394561422813063,0.371887799301179,0.800570912545951,0.510466624267215,0.163576638403201,0.0707885669321744,0.0434421564092999,0.00543767669580553,0.00500359049799393,0.00512268068127941,0.119293132688693,0.1354755…
phage_NA,1.94128848192143e-05,8.69385006005974e-05,5.13254596248292e-05,0.00014545834330626,0.000320825455059737,0.00132807818919312,1.76202219641652e-05,0.0474016632980518,0.00194203757388411,8.5824468292417e-05,0.0080271382409145,0.000221469927310203,0.255440022220593,0.150932009516197,0.0189137644208062,0.00143880228571391,0.000685170262842982,0.000323675431010972,0.410450573439554,0.436805054…
plasmid_NA,5.03923251349292e-06,8.95926813819781e-05,6.14984584812461e-06,0.00554742912789052,0.0120542393356349,0.0159811210899043,0.0118685376005589,0.00177075219462797,0.000525231621596234,0.00754501393407536,0.082541956835771,0.0398764800547575,0.451260239484034,0.695413226370501,0.670999074785405,0.0241688831483104,0.0205763038054287,0.0227497310406384,0.700343263496963,0.742294430119786,0.7…

## Sheet: after_correlation_pvalue0.001
,"Acidimicrobiaceae","Acidimicrobiaceae_phage","Acidimicrobiaceae_plasmid","Anaerolineaceae","Anaerolineaceae_phage","Anaerolineaceae_plasmid","Chitinophaga","Chitinophaga_phage","Chitinophaga_plasmid","Comamonadaceae","Comamonadaceae_phage","Comamonadaceae_plasmid","Corynebacteriaceae","Corynebacteriaceae_phage","Corynebacteriaceae_plasmid","Cryomorphaceae","Cryomorphaceae_phage","Cryomorphaceae…
Acidimicrobiaceae,NA,1.37836347757769e-05,0.000396948062421076,0.000614247890141639,3.51172707797609e-05,0.20608940843646,3.51998944672083e-05,0.00601806562888174,3.05711771306783e-05,0.00460844637105207,0.000508175429201785,1.79950681675756e-05,0.873379463006411,0.830270002587082,3.43048236617349e-06,0.000278283209415475,0.000205925348654379,0.000162541681431705,0.0864543488875751,0.093985709094…
Acidimicrobiaceae_phage,1.37836347757769e-05,NA,0.253957146238237,0.268748245793338,0.0946902963301621,0.416324797860941,0.00609846253794277,0.20824531125532,0.00692021863461068,0.527303084630526,0.0450847512888437,0.0423950227009513,0.391808190574338,0.631903658318404,0.0457053443417539,6.92243274031945e-05,0.000252349435718724,0.000451562820937612,0.106449238927365,0.148868196246424,0.094005068…
Acidimicrobiaceae_plasmid,0.000396948062421076,0.253957146238237,NA,5.08035835622422e-10,1.40584396546295e-06,2.82071339920975e-05,0.0296594912177861,0.00348553728740209,0.0146787407185074,0.00659299700005311,0.0306157886223835,0.00214931307186905,0.653947489924807,0.741532510204095,0.000661143899880923,0.405545560610439,0.303044891893529,0.25232982599957,0.90561784076085,0.915321040033044,0.9203…
Anaerolineaceae,0.000614247890141639,0.268748245793338,5.08035835622422e-10,NA,1.1432614304141e-06,3.3689604903131e-05,0.0135123730133007,0.00183401316652176,0.00656857041119485,0.00191346312013585,0.026055614430234,0.00169039123942927,0.785711082853048,0.934326402326702,0.000450376157631993,0.305010395447152,0.216461230203715,0.160868839656949,0.803133837311237,0.940154421677993,0.84245198565405…
Anaerolineaceae_phage,3.51172707797609e-05,0.0946902963301621,1.40584396546295e-06,1.1432614304141e-06,NA,0.000547741887693132,0.000311229004166913,6.61467503428881e-05,0.000103754143672807,0.000182663364109548,0.00103293212391842,1.13069110783126e-05,0.719775171356063,0.974307223416296,8.69827407834478e-05,0.0411382603444319,0.0258169006487985,0.0196575154933498,0.565530466779477,0.5320251421458…
Anaerolineaceae_plasmid,0.20608940843646,0.416324797860941,2.82071339920975e-05,3.3689604903131e-05,0.000547741887693132,NA,0.46456310350023,0.00709269455271366,0.253608812401094,0.0269130610765913,0.147932154730138,0.0652332003563383,0.426618221818979,0.447522246450476,0.0970284658336165,0.298461322177751,0.399154116776941,0.494706241051416,0.187005291458483,0.295886445058923,0.162726767194013,0…
Chitinophaga,3.51998944672083e-05,0.00609846253794277,0.0296594912177861,0.0135123730133007,0.000311229004166913,0.46456310350023,NA,0.00016494896996444,1.99840144432528e-14,9.82167584315796e-05,0.000152342282843998,5.67803548623402e-07,0.561534963234283,0.580259529505237,3.25169404225001e-05,1.77144284041475e-06,6.31027019082353e-07,1.99166969139242e-07,0.051624822253745,0.0614200954125488,0.063…
Chitinophaga_phage,0.00601806562888174,0.20824531125532,0.00348553728740209,0.00183401316652176,6.61467503428881e-05,0.00709269455271366,0.00016494896996444,NA,2.33470568700156e-06,0.00319746368041107,1.09190901367295e-05,3.33558776075549e-05,0.36178016108543,0.442535297480828,0.00998165094867454,0.104579350559102,0.089276452827515,0.0795766325120195,0.603548445473349,0.621406752538636,0.49000351…
Chitinophaga_plasmid,3.05711771306783e-05,0.00692021863461068,0.0146787407185074,0.00656857041119485,0.000103754143672807,0.253608812401094,1.99840144432528e-14,2.33470568700156e-06,NA,0.00017909420130624,1.39398572860383e-05,1.31395252678246e-07,0.899300942274674,0.919232081594752,8.62490033552987e-05,4.81942540582203e-05,2.81819727012689e-05,1.56715173511568e-05,0.173451525506257,0.192767771859…
Comamonadaceae,0.00460844637105207,0.527303084630526,0.00659299700005311,0.00191346312013585,0.000182663364109548,0.0269130610765913,9.82167584315796e-05,0.00319746368041107,0.00017909420130624,NA,0.000635267602119516,2.75796434578979e-07,0.0535207555054957,0.400614052035129,1.67740406897821e-07,0.0282805322738731,0.0115879744127698,0.00494771254376314,0.111959235000079,0.105496546325393,0.147214…
Comamonadaceae_phage,0.000508175429201785,0.0450847512888437,0.0306157886223835,0.026055614430234,0.00103293212391842,0.147932154730138,0.000152342282843998,1.09190901367295e-05,1.39398572860383e-05,0.000635267602119516,NA,2.97889617417724e-08,0.853866688379188,0.355285547653411,0.000439639952126258,0.0160911979745872,0.0120664580240146,0.0108564458624834,0.465440276033213,0.502814250062703,0.598…
Comamonadaceae_plasmid,1.79950681675756e-05,0.0423950227009513,0.00214931307186905,0.00169039123942927,1.13069110783126e-05,0.0652332003563383,5.67803548623402e-07,3.33558776075549e-05,1.31395252678246e-07,2.75796434578979e-07,2.97889617417724e-08,NA,0.60350323095854,0.900824862196162,1.57701334657645e-07,0.00191201515365647,0.000792421047179248,0.000412537156501358,0.195059225864683,0.2004424824…
Corynebacteriaceae,0.873379463006411,0.391808190574338,0.653947489924807,0.785711082853048,0.719775171356063,0.426618221818979,0.561534963234283,0.36178016108543,0.899300942274674,0.0535207555054957,0.853866688379188,0.60350323095854,NA,0.00103094742646292,0.0997283780493896,0.528412481554951,0.389205721782821,0.310070753576674,0.0517673048807832,0.0665572104736665,0.0580140583101696,0.2473220932…
Corynebacteriaceae_phage,0.830270002587082,0.631903658318404,0.741532510204095,0.934326402326702,0.974307223416296,0.447522246450476,0.580259529505237,0.442535297480828,0.919232081594752,0.400614052035129,0.355285547653411,0.900824862196162,0.00103094742646292,NA,0.462685806847643,0.387192058401939,0.342474428429171,0.306542361971257,0.204773499616464,0.211144118059538,0.176259459763043,0.9799097…
Corynebacteriaceae_plasmid,3.43048236617349e-06,0.0457053443417539,0.000661143899880923,0.000450376157631993,8.69827407834478e-05,0.0970284658336165,3.25169404225001e-05,0.00998165094867454,8.62490033552987e-05,1.67740406897821e-07,0.000439639952126258,1.57701334657645e-07,0.0997283780493896,0.462685806847643,NA,0.00337492235233183,0.00117891554546423,0.000479792391273826,0.030134568657544,0.0321…
Cryomorphaceae,0.000278283209415475,6.92243274031945e-05,0.405545560610439,0.305010395447152,0.0411382603444319,0.298461322177751,1.77144284041475e-06,0.104579350559102,4.81942540582203e-05,0.0282805322738731,0.0160911979745872,0.00191201515365647,0.528412481554951,0.387192058401939,0.00337492235233183,NA,0,1.33226762955019e-15,0.00981499267048225,0.0190250708031121,0.0094071783872467,0.044993030…
Cryomorphaceae_phage,0.000205925348654379,0.000252349435718724,0.303044891893529,0.216461230203715,0.0258169006487985,0.399154116776941,6.31027019082353e-07,0.089276452827515,2.81819727012689e-05,0.0115879744127698,0.0120664580240146,0.000792421047179248,0.389205721782821,0.342474428429171,0.00117891554546423,0,NA,0,0.0103128073579868,0.0197421233304151,0.0102649508153156,0.0430783390864202,0.027…
Cryomorphaceae_plasmid,0.000162541681431705,0.000451562820937612,0.25232982599957,0.160868839656949,0.0196575154933498,0.494706241051416,1.99166969139242e-07,0.0795766325120195,1.56715173511568e-05,0.00494771254376314,0.0108564458624834,0.000412537156501358,0.310070753576674,0.306542361971257,0.000479792391273826,1.33226762955019e-15,0,NA,0.00813363211384188,0.0151381789148837,0.0078719746470628,…
Flavobacteriaceae,0.0864543488875751,0.106449238927365,0.90561784076085,0.803133837311237,0.565530466779477,0.187005291458483,0.051624822253745,0.603548445473349,0.173451525506257,0.111959235000079,0.465440276033213,0.195059225864683,0.0517673048807832,0.204773499616464,0.030134568657544,0.00981499267048225,0.0103128073579868,0.00813363211384188,NA,0,0,0.0260619412411738,0.0127437537871971,0.0138…
Flavobacteriaceae_phage,0.0939857090948502,0.148868196246424,0.915321040033044,0.940154421677993,0.532025142145816,0.295886445058923,0.0614200954125488,0.621406752538636,0.192767771859115,0.105496546325393,0.502814250062703,0.200442482454913,0.0665572104736665,0.211144118059538,0.0321181696895549,0.0190250708031121,0.0197421233304151,0.0151381789148837,0,NA,0,0.0713232390230163,0.0406324054188913…
Flavobacteriaceae_plasmid,0.0936801600208113,0.094005068908845,0.920335407085918,0.842451985654059,0.648885298889792,0.162726767194013,0.0635221940156707,0.490003514533168,0.208886354938837,0.14721423171854,0.59817998517121,0.250326844825862,0.0580140583101696,0.176259459763043,0.0392496965486218,0.0094071783872467,0.0102649508153156,0.0078719746470628,0,0,NA,0.0707177185547343,0.0382804946377875…
Gordoniaceae,0.0654468359109297,0.149575780032282,0.955139722907168,0.87492298233831,0.298826408747656,0.636784618620399,0.0176817744601845,0.132948298553882,0.0218380718249391,0.0484110071018371,0.0135741937646663,0.0369363145257773,0.247322093243122,0.979909724757693,0.0189567880420025,0.0449930306544073,0.0430783390864202,0.0399258020481954,0.0260619412411738,0.0713232390230163,0.0707177185547…
Gordoniaceae_phage,0.0635057858199237,0.116233846962397,0.838439482639285,0.992191091707942,0.366594701748843,0.462539382349735,0.0154695497271624,0.175267893353658,0.0216407620135604,0.0572042379340154,0.014098175122534,0.0381233964376184,0.21261976871373,0.912391652550441,0.0192445014271005,0.0282777415192448,0.0276953171941077,0.0261634441429117,0.0127437537871971,0.0406324054188913,0.03828049…
Gordoniaceae_plasmid,0.0652243247841877,0.129540506317787,0.858649119016755,0.979627577525237,0.341720532789526,0.520455718241762,0.0146855430640738,0.160182788882692,0.0204685597914465,0.0476450065315657,0.0140255079216853,0.0358902390135611,0.211785553895501,0.908344737702211,0.0194611819523318,0.0324782776669972,0.0315109476051005,0.0290602183810809,0.0138265475882906,0.0423533670408691,0.0418…
Intrasporangiaceae,2.86742982202881e-06,0.0300806440202788,0.000632634185218084,0.000213816208528783,2.28422921899618e-05,0.107449781995726,2.59559499404816e-06,0.00516065353026929,1.03290413080437e-05,3.19608636445423e-07,0.000843542791881813,8.94111522597996e-08,0.190921478726139,0.438735788200682,3.45146133895469e-12,0.000605812045539444,0.000135694936192809,4.15682928205374e-05,0.071665673904…
Intrasporangiaceae_phage,3.52138191268558e-05,0.103117264978394,1.51230943230551e-05,2.13578708585516e-06,9.37019549507312e-07,0.0100339373701213,6.40664014501802e-05,0.000437631661848181,3.8768625711505e-05,4.73721700089413e-06,0.000646432441490763,5.85969640809481e-07,0.518680627160913,0.724119942558186,1.7615584635422e-07,0.011364585992176,0.00405735738097679,0.00220546072996242,0.566988954943…
Intrasporangiaceae_plasmid,0.0828917403038623,0.880512767142757,4.9153568822291e-05,1.53995751142055e-05,0.00177545385262512,0.00016441888957619,0.163721858396416,0.00496115760840632,0.0805907541017647,0.0185636498489146,0.0653665612726697,0.0195022792179289,0.857431819395941,0.819297482762765,0.0204784196990304,0.91677029846292,0.69619037316915,0.618928686791704,0.0971829279851277,0.118731509993…
Kofleriaceae,0.487996361599186,0.00469113829730494,0.157291793416263,0.0832682886836755,0.503211416837349,0.0119998615035597,0.855432501780253,0.348478894684394,0.974466783772806,0.0484272132684924,0.547478543149526,0.392578213512357,0.10096384220407,0.770386298148944,0.293280705739908,0.0691294789641299,0.148842088460898,0.232837094165051,0.245758679707878,0.335402171919153,0.240357828533896,0.7…
Kofleriaceae_phage,0.226267107190533,0.00127551852004704,0.434710100086764,0.300110787320692,0.969468516131403,0.0584015347284315,0.599434963428163,0.668999592415078,0.66902934542867,0.111676050024171,0.896022097994286,0.706949396252114,0.0582825840973054,0.69155337834294,0.501160223590709,0.0417009419016101,0.093445117402877,0.156376765894735,0.327416433394589,0.416575977360032,0.320896309103561…
Kofleriaceae_plasmid,0.904122648758185,0.0292056236290059,0.0914638322117352,0.0368772656451866,0.316476061493146,0.0105368005158573,0.77868145036133,0.214655289177801,0.667139752577688,0.0131738006153523,0.27022415230891,0.175042471172159,0.0858701360612475,0.834624125919583,0.10074144965838,0.185392573602821,0.333959186591744,0.475686228226769,0.448995461912538,0.552788771827678,0.4339319153313…
Leptospiraceae,9.44009671908219e-05,0.0550961041144218,9.62333784659819e-05,5.43065224567485e-06,1.94753299758155e-05,0.0387749055996385,3.17867125936289e-05,0.00166950218156714,3.40720744571588e-05,0.000102509667372797,0.00387850959468761,1.10215890654075e-05,0.761179995301478,0.690855422826315,3.27737775824843e-05,0.0027493766033273,0.000881795412920994,0.00043347237606195,0.605700744896781,0.5…
Leptospiraceae_phage,0.000265099250794432,0.10178137891689,7.8198927890849e-06,2.55319541508925e-07,7.4632248976414e-06,0.00805233348240941,0.000526951484814298,0.000946407507903979,0.000286423176086181,0.000465678780096734,0.00467896584407801,4.660379559418e-05,0.92191100489225,0.892169780453106,0.000214050896233609,0.021204342372976,0.00971617891419818,0.00631565226641628,0.941305844696378,0.95…
Leptospiraceae_plasmid,0.000154213934910441,0.0738740775306836,3.92228520953442e-05,1.70974192736928e-06,1.37063941112459e-05,0.0225808637016176,0.000124582508877591,0.00156059658685814,0.00010139733659198,0.000183131471214848,0.0044451351996635,2.17291687476528e-05,0.866575599822956,0.747594335495911,6.93873705690518e-05,0.00674008262847403,0.00250539508372016,0.00140370856179217,0.7783767844950…
Microthrixaceae,1.94691129884461e-09,0.000147646592477457,0.00872282954019399,0.00678599051176709,0.000932004721836188,0.628901497697155,1.80959176887541e-06,0.0228791053484048,1.18562282942491e-05,0.000608265423641896,0.000376957921627952,3.80163119073629e-06,0.428715469330866,0.737550670335039,1.26352746487868e-07,2.46530208780626e-06,7.42637563888593e-07,3.34062664864021e-07,0.0136410133327067…
Microthrixaceae_phage,2.10266690725547e-07,0.00246348765056403,0.00698272704032288,0.00374629165113793,0.00037435273669395,0.491181282481757,4.21699780872586e-07,0.0186810348711861,6.96357825802352e-06,5.93173206262509e-05,0.000473512666137044,1.05970440600345e-06,0.26077479762563,0.49063709225388,2.68320445862003e-08,3.39778719204986e-06,3.90839900443751e-07,1.09187431540647e-07,0.01703157438599…
Microthrixaceae_plasmid,3.19001935977781e-10,0.000164378933908527,0.00598590583220249,0.00489707351435786,0.000440573744184825,0.51420817713305,9.56030213661307e-07,0.0131517958746104,4.83824930386234e-06,0.000364611285586403,0.000171077579346868,1.04347377027914e-06,0.482741187673267,0.815855427979713,3.66153605213526e-08,4.78465234809988e-06,1.63059533053733e-06,7.49210465222916e-07,0.015239238…
Moraxellaceae,1.80496659085705e-06,0.0385663595880033,9.43028877955499e-05,5.8631970958789e-05,4.28698463394994e-08,0.011435920236075,4.24215255589999e-07,9.05897310055082e-06,5.93082423172575e-08,1.04177397508565e-06,1.09501627683084e-05,3.10510284151633e-10,0.818180275994374,0.912110629680977,6.24237612711909e-08,0.00543084893745904,0.00280128931803492,0.00150232849721554,0.164305124054172,0.16…
Moraxellaceae_phage,9.20553752292719e-06,0.0478216866279124,0.00134055969412539,0.000882915988307031,1.98533479456309e-06,0.0376654645112591,2.20987804944173e-07,6.62400528681495e-05,1.10828072497071e-07,3.74284741422315e-07,1.82355525555344e-05,2.45859954617345e-09,0.528777789882564,0.945076289982953,3.42840942302303e-08,0.00342162539031632,0.00170310619163372,0.00083775142803022,0.0603863931504…
Moraxellaceae_plasmid,6.2335803334701e-06,0.0516770131162883,0.000427192524341313,0.000245089604619997,4.79779221684851e-07,0.0196246411312839,2.24637484613766e-07,1.72727739764511e-05,5.21521321683593e-08,2.65759986906033e-07,9.12371697880943e-06,4.8778359129642e-10,0.632735418824605,0.998706416965469,3.40344006311e-08,0.00467812481842844,0.00231862086491175,0.00117016395703207,0.109249980977038…
Mycobacteriaceae,0.916028211464582,0.240530522198866,0.0652563292889965,0.163402051362776,0.462665078249151,0.135525809834845,0.523999563624077,0.585457296278127,0.480186409164971,0.765943185604105,0.320532919701488,0.788809455631568,0.745090665636513,0.476088726023052,0.88792049033281,0.38028350824647,0.539664143049618,0.55775414236007,0.715952926617921,0.943068787820829,0.849877713447114,0.0166…
Mycobacteriaceae_phage,0.0184205784030476,0.272627905867835,0.0327671980486979,0.0345336234035851,0.0144972131871268,0.0493089141515106,0.0299294506037571,0.00245087379275954,0.0114747601247611,0.0752044385001902,0.000773533314402552,0.00826226297495802,0.114946721262685,0.0208542554709781,0.044071881260531,0.380910280540158,0.359574098790372,0.334801593366076,0.516780157095188,0.494275162878421,…
Mycobacteriaceae_plasmid,0.00900188077203068,0.411348630682433,0.03441818845381,0.0134576396897337,0.00059822613225835,0.0423559655468164,5.10635492858569e-05,3.97598398649279e-06,8.55223065832078e-06,5.81899679907849e-06,4.52017546503924e-07,1.19825156730258e-06,0.546474134630932,0.813199748283946,0.000204435183371654,0.0450849109131903,0.0288526942678251,0.0201260730979724,0.35689877520155,0.39…
Neisseriaceae,4.59119993578838e-07,0.00758257344579616,3.10420849372051e-05,4.25652441649049e-06,3.0802653028239e-07,0.0112691944291075,0.000221176427507075,0.000161738201630346,4.49443858987486e-05,0.00139902826229088,0.000125449960353352,2.679911487391e-06,0.455834623141308,0.578880507465631,3.0232131447594e-05,0.0107567869499228,0.00708261157570256,0.00537069829241266,0.647428276642151,0.65137…
Neisseriaceae_plasmid,8.84969772574351e-07,0.0180318422273311,3.95683521894341e-05,5.62734052556024e-06,5.64481925646731e-08,0.00848515740435651,1.04428437066595e-05,4.61041420174446e-06,7.88007857188688e-07,7.80552365076126e-05,2.31862441202324e-06,2.30681136415001e-08,0.695456739725236,0.605845630315791,4.28939349483848e-06,0.00722843558800523,0.00439588683568992,0.00300472515058736,0.484992033…
Nitrosomonadaceae,1.19313025068735e-05,0.00413681778835051,0.0174311852494249,0.0110545028397246,0.00270005851291799,0.657955484832245,7.14794017309117e-07,0.0297111941273314,1.04024084535137e-05,9.02293408189259e-05,0.00769135808950372,4.36726739339033e-05,0.153726496879893,0.329785809907928,6.85515922693725e-07,1.59486256152697e-05,5.60697209150973e-06,1.22063757768132e-06,0.00654653230872926,0…
Nitrosomonadaceae_phage,0.00574305965179689,0.0169211458278289,0.17167001401897,0.0509462519197887,0.00846570232257826,0.555403970938617,2.49218381931371e-07,0.000277304210962726,1.74579576128764e-07,0.0156893952468242,0.0116766057718811,0.00264551636906907,0.895110358394574,0.596699348873382,0.0231624817510996,0.000343002150244853,0.000465919280453253,0.000307028914823704,0.312670083898544,0.341…
Nitrosomonadaceae_plasmid,2.64345935456767e-05,0.00940393040475263,0.0112903100213229,0.00310877338239557,0.000209421833215595,0.327160721716189,3.445784924061e-08,0.00743784213415921,8.00617168117412e-07,6.02660486648254e-05,0.00532838970489546,2.79384128536453e-05,0.265955058572199,0.310617369601337,6.33374697844857e-06,2.91393208411428e-05,7.79732398470401e-06,1.66337150231399e-06,0.0240088052…
Nitrospiraceae,6.84171834741676e-07,3.59067908162203e-05,0.074309581833071,0.0568371163996355,0.00326477992813023,0.828161744684768,7.0914399930011e-07,0.0451179694182891,1.42242999920938e-05,0.00374234290890829,0.00184119475723232,4.52695109247614e-05,0.512146651526933,0.519445093169556,4.05756133874391e-05,2.21826557122995e-10,1.55928603362554e-11,1.32109878592246e-11,0.0143777972566266,0.02500…
Nitrospiraceae_phage,3.45015378488966e-07,2.01154935479675e-05,0.0352716707201353,0.0316326375876581,0.00125449477395345,0.748609535524521,4.44787109388223e-06,0.0221139326861535,1.41656312102612e-05,0.00890407208059463,0.00222921502805162,9.32744409156694e-05,0.948465970482523,0.863860640848674,0.000250479248004032,1.24749290009163e-07,7.16082164675669e-08,1.00668511748836e-07,0.0410452887503845…
Nitrospiraceae_plasmid,1.23450888431798e-05,7.8670230152067e-05,0.086007611100237,0.0509127071870099,0.00671776261282142,0.804714915342613,0.000170437793594047,0.224362356121691,0.00123560461747507,0.0235306518336205,0.0626768703576035,0.00437943419367448,0.540219888561357,0.396446700305638,0.000500610394280843,2.81956838321662e-07,1.00435640693064e-07,9.18303695307543e-08,0.0159752292739144,0.03…
Nocardioidaceae,0.000706409173995226,0.201252696094439,0.000906431957529819,0.000442848495294523,4.8183290739523e-06,0.00933100796355335,2.66770021939422e-06,5.75600100916063e-09,8.40656757539193e-08,1.11897217995871e-05,2.20088431701626e-06,6.57272485327098e-08,0.920018991064618,0.860477151346751,5.83890460519321e-05,0.0200723444577682,0.0116145854103178,0.00827076429292983,0.648117857792089,0.6…
Nocardioidaceae_phage,0.00760020660726823,0.50933049117905,0.00247770160855687,0.00150813793774374,3.93173243391498e-05,0.00758406976580184,2.76409198982641e-05,1.8549960456582e-08,2.27342951530929e-06,1.35776755072481e-05,1.94614299711127e-05,1.63649817608302e-06,0.700725869106462,0.943183315919553,0.000329359110584848,0.0586407883420894,0.0354990461372835,0.0263182908305299,0.78947206291545,0.7…
Nocardioidaceae_plasmid,0.00939629157235711,0.528076571621753,0.00334461320725188,0.00163134912814922,5.11030949330582e-05,0.00806294413560016,2.79307120920613e-05,1.50205681226367e-08,2.16918092510454e-06,1.69594326391298e-05,2.30342598563915e-05,2.72644053422866e-06,0.743026952597338,0.987919586668236,0.00047592499422322,0.0599664063614753,0.0364817437484026,0.0269404608993922,0.807189501461568…
Pseudomonadaceae,0.0140191574761919,0.317232142325347,0.0592029339401854,0.0617583918599678,0.00113670751673922,0.125020560986664,0.00237934904366588,0.0234091553343885,0.00288034518572733,0.000555922276333831,0.00844760234667952,0.000459178554988782,0.359081218554313,0.676288789370238,0.00116885995978988,0.056700620963045,0.0433627020052141,0.0305073754511229,0.0156224408617438,0.017075584201474…
Pseudomonadaceae_phage,0.0932575176627453,0.00432001427841477,0.847748482210972,0.8156966848216,0.721088128295609,0.127619806424924,0.61585503825748,0.816776359548928,0.657420342265484,0.443984855027917,0.578179452950813,0.905766855911107,0.548726748526082,0.4352366301917,0.659127574012012,0.122106376894937,0.150971347732281,0.191246642672827,0.95654067889333,0.886069346809696,0.943285452914706,0…
Pseudomonadaceae_plasmid,0.386708661991078,0.36586988522242,0.0828761383817116,0.0428188135211589,0.0141610137267403,0.0162573777133974,0.0238548102859655,0.00193651740540002,0.0137476016112876,0.000318351275068185,0.0028665466706328,0.00260130129411129,0.362051310947869,0.96392732177682,0.0282980222717,0.459274114499161,0.345466794465452,0.281731770361918,0.942727208092871,0.879597471252158,0.94…
Rhodocyclaceae,0.00325845120416424,0.122939030750568,5.47220735414022e-06,4.2335104354585e-05,0.00027621209914197,0.000580291361774288,0.121624087159948,0.0030004899315097,0.0436650098012226,0.230527063242193,0.0257225729500883,0.0260484899678297,0.0104076611542634,0.113958260888181,0.0791046333752718,0.552472126673375,0.515497948937391,0.524546668809748,0.405672468722513,0.55338142056024,0.44238…
Rhodocyclaceae_phage,0.000103228271946421,0.0129826423646073,0.0723026034402543,0.0376605661617702,0.00696565838995289,0.799707936006683,4.21895451945264e-05,0.078393899834533,0.000263846616473717,0.000161142450009866,0.00532043117280079,5.51640367125739e-05,0.144393555263139,0.363084408651841,6.0766846621263e-07,0.000109337533941822,2.58606975136466e-05,7.72338099563896e-06,0.00610617925548462,0…
Rhodocyclaceae_plasmid,0.787662481217259,0.208619699160514,0.0216967445312157,0.0425548899562582,0.328118926775364,0.000947252439827517,0.225790861462035,0.237267515017936,0.500248620054235,0.625211509364397,0.882274587528197,0.844266289277652,0.0412017102339797,0.150089911752029,0.538024192536143,0.0111189460523744,0.0146382842692199,0.0145492049862699,0.000750004541854477,0.00461785405561299,0.…
Saprospiraceae,7.60480997730184e-07,0.00942855236272888,0.00081523832014474,0.000283496348954415,4.24157250877855e-06,0.0404758329040913,7.15520560579108e-08,2.97035943774837e-05,8.43534730954332e-09,1.0333925935635e-05,2.98756957435309e-05,1.66105460497334e-08,0.949951226161819,0.822862143679479,8.97581415415516e-07,0.00188697720183262,0.00115217292622161,0.000517965601760428,0.106369849355707,0…
Saprospiraceae_phage,0.000457452284018611,0.235542122434189,0.000871622787175008,0.000297735143373945,2.87461174175441e-06,0.0102463442509033,1.19090449324233e-06,0.000103325831317225,1.12098071092248e-06,6.85958800872299e-09,0.000372182772505614,1.43675821462352e-07,0.421654189099292,0.735723334005558,9.10392247810421e-07,0.013910845883407,0.00664634660364882,0.00299443103613628,0.08291212285473…
Saprospiraceae_plasmid,8.04613180260816e-06,0.0332275891977662,0.000753739752898941,0.000202353575015746,1.28811747845958e-06,0.0273606824807442,1.6235139010945e-08,3.45483958903436e-05,5.91049298392932e-09,4.74403247796573e-07,7.89947286023995e-05,8.69859784202731e-09,0.687819473552047,0.911238968871748,3.48654765058853e-07,0.00190548286034598,0.000961935093179989,0.000378543676435195,0.08948723…
Sphingobacteriaceae,0.000106183607663901,0.00397110037819148,0.0834963466873935,0.0398374910797272,0.00246635581633159,0.853600020830857,6.21724893790088e-15,0.0023570923014582,5.11264364178032e-10,0.000436883667684684,0.000925751846482692,1.09727085706446e-05,0.468487994840278,0.510503687065633,9.45620683006076e-05,1.1782570341623e-07,3.94414567672641e-08,7.58255813693154e-09,0.016784717483763,0…
Sphingobacteriaceae_phage,6.26903091598408e-05,0.00511984111168662,0.0583377544815955,0.0325410439596294,0.00139433585121695,0.762800417602236,1.06581410364015e-14,0.00234943215310857,7.04658997818797e-10,0.000168604256856053,0.000529205924683751,1.95718972406667e-06,0.44299139501935,0.529588171712003,2.75133236895542e-05,8.57230348927374e-08,1.57532162869956e-08,2.51339749013368e-09,0.0169470247…
Sphingobacteriaceae_plasmid,7.89852434945892e-05,0.00196907580231453,0.0963753173566642,0.0559740764499976,0.0031651262850243,0.943153263388363,2.30926389122033e-14,0.00319851356623335,8.2475226648171e-10,0.000909428835193182,0.00107782647445376,1.84714635187433e-05,0.500641852715353,0.517132890078442,0.000188533846605221,1.18009548799591e-08,3.17369286406688e-09,7.14532877310603e-10,0.0168787333…
Streptomycetaceae,0.591730654263144,0.110533423616661,0.0121206020187052,0.00851313903811679,0.0198787229065149,3.82578310351711e-05,0.329669484929363,0.00352910410099994,0.16675386876965,0.0166979583378375,0.0524960663676923,0.0505597194409209,0.730483729059629,0.345452393755614,0.123417733092934,0.284408316916668,0.416482237587373,0.503480823643086,0.467124112857862,0.599770369026129,0.37044343…
Streptomycetaceae_phage,0.0364869435288591,0.911817380303841,0.00011878274191357,0.000246575688729322,3.03590787902319e-05,0.000100936961267895,0.037626331711214,0.000119262204096859,0.0132009269436559,0.00426240708738801,0.00200162121609737,0.00166278970114941,0.661711428053503,0.774746200854056,0.00743420483762458,0.73316397721526,0.557715582888091,0.517573974996143,0.757195697991604,0.84061680…
Streptomycetaceae_plasmid,0.804849131443248,0.028510114502672,0.0183222345277767,0.027135184465193,0.0878799301709183,1.62442540654339e-05,0.664873161099129,0.0334585591166707,0.925057171468466,0.379462689639173,0.321381355924235,0.489623042513378,0.371043671324591,0.307972318798023,0.71593019920902,0.0152149313372112,0.030500268756386,0.0367915953733287,0.0210109327576431,0.0360440055515525,0.01…
Unassigned,0.69704763243479,0.771271413003712,0.331246840839805,0.384564246685527,0.432692311203033,0.0445675808191344,0.439589935667731,0.301175588830424,0.771735304747219,0.658472461639668,0.698032136581296,0.942517346769186,0.0233736770223791,0.0395086944198426,0.67864756431939,0.13449756489221,0.108203945076089,0.111642821658191,0.0301422699484892,0.0287091645131512,0.0191280701330152,0.84911…
Unassigned_phage,0.235484620948393,0.974506648675291,0.0928583777090128,0.0937956834239499,0.100636683462838,0.507000275783262,0.0117613074095955,0.250679934034506,0.0329317533981996,0.0113293856416896,0.361768993196214,0.0506292933194361,0.121531049968464,0.105221679231783,0.0287105696227901,0.0446552509880958,0.022345083358799,0.016273545702806,0.13229672965974,0.0803355942136594,0.096053953538…
Unassigned_plasmid,0.296530424646909,0.41503441345879,0.678469132629247,0.458374407224312,0.566590051047613,0.297634610056683,0.018559508765857,0.804587830546414,0.0723738492253827,0.0920673740259372,0.692627579251249,0.190208490162133,0.0304698175851834,0.0167816194408472,0.0923158580813577,0.00277126501101743,0.00123795909642643,0.000934012677955121,0.160022862227394,0.152570689201853,0.1015703…
Verrucomicrobiaceae,0.000118781958157621,1.20801111425095e-06,0.453211254266328,0.313257073506733,0.12594643754512,0.321040063030625,0.00686074971651607,0.474656482109155,0.0150000404107449,0.1536094760118,0.0340411859817231,0.0177584039949092,0.958480270889322,0.789837240518478,0.00748540898395778,3.03654047617563e-05,6.66107382127912e-05,7.41874584886393e-05,0.0130893069679496,0.027386929067640…
Verrucomicrobiaceae_phage,0.000547008780702241,0.00366868631651829,0.19235307585839,0.0503268564857851,0.0318256423378895,0.938038901445083,0.00828090568355622,0.287601007212727,0.0176237173156106,0.0141693700658008,0.0222053247868794,0.0046184300872687,0.603264969404343,0.61401135778437,0.000618165358440503,0.00218788392936275,0.00194965313561291,0.00113396110391628,0.0501374131064591,0.07631454…
Verrucomicrobiaceae_plasmid,0.000705037878334647,8.69992982099888e-08,0.699190267014999,0.583198558608345,0.326425765052783,0.211249440891703,0.0657478601387345,0.849796274473908,0.0947959119232076,0.564841858486304,0.135114032552822,0.125653678556515,0.679109436874332,0.62964869598594,0.0624066900164801,0.000980409426510231,0.00209650612221002,0.00266883144999186,0.0320846574050779,0.06250940709…
Xanthomonadaceae,0.00970719295835254,0.0989166431173301,0.339906797600452,0.131815450274309,0.082462194486403,0.883744762268686,9.68780482020204e-05,0.0415519079824063,0.000297508055216111,0.00147830943241334,0.00449090536767094,0.00210509496338362,0.0986086989032664,0.490925976955231,0.000313233631911825,0.00248290560083975,0.00146799165885581,0.000796114174863138,0.00579948415944864,0.010558484…
Xanthomonadaceae_phage,0.000348400136571225,0.0236392322360359,0.0362062172446787,0.00454126263337673,0.00523325958210474,0.379877569543682,1.34529828739183e-05,0.00109266187792034,8.32125588767774e-06,0.00125822002807863,0.000196320120859017,0.000112366651413343,0.592923605408307,0.780706823281757,9.83833573975357e-05,0.00290025761393609,0.00193320897210092,0.00106047342789539,0.222566636674359,…
Xanthomonadaceae_plasmid,0.103770314765446,0.234951393194253,0.940241479295575,0.565866487375323,0.471172249594314,0.384433358905646,0.00272873120976214,0.162213639853879,0.00602332587567611,0.0211947034150566,0.0330528880589087,0.0368300132947235,0.0449988229055289,0.389092259256251,0.0107275507022087,0.0118921181288958,0.00916266235612939,0.00652514942193516,0.00739751343399053,0.01391047045928…
phage_NA,5.06653787812894e-07,0.0337165525957586,4.43306891728668e-06,4.95794856680831e-06,6.17603745922679e-10,0.00387682035035941,1.77866981214692e-05,7.37743645209399e-05,5.22277295322837e-06,1.02273270716768e-05,0.000124400820411097,2.5610590537184e-08,0.997363470396747,0.891678861764286,2.08036572413306e-07,0.0114483769077276,0.00597109098537363,0.00365274291156292,0.262878021094406,0.248898…
plasmid_NA,3.52985640716952e-09,7.30566036333258e-07,0.0202087090365617,0.019099662275214,0.00144792062602295,0.7922210853409,2.16442533451655e-07,0.00293209649217707,2.05828104338224e-07,0.0137434048866716,0.000290969818094844,3.66188489238084e-05,0.876782547153513,0.900811688077308,0.000149370083787126,4.54368363378421e-07,6.8037243128316e-07,8.22494383490024e-07,0.0738654387656077,0.0945244734…

## Sheet: after_correlation_value0.001
,"Acidimicrobiaceae","Acidimicrobiaceae_phage","Acidimicrobiaceae_plasmid","Anaerolineaceae","Anaerolineaceae_phage","Anaerolineaceae_plasmid","Chitinophaga","Chitinophaga_phage","Chitinophaga_plasmid","Comamonadaceae","Comamonadaceae_phage","Comamonadaceae_plasmid","Corynebacteriaceae","Corynebacteriaceae_phage","Corynebacteriaceae_plasmid","Cryomorphaceae","Cryomorphaceae_phage","Cryomorphaceae…
Acidimicrobiaceae,1,0.811977319973283,0.714859687179409,0.6984436831528,0.789317415298105,0.295386158360203,0.789256799219356,0.591464340197425,0.792859314264051,0.606180418924077,0.705704434251783,0.805804044313481,-0.03807444917794,-0.0511965255688691,0.840894247835304,0.727447298446315,0.73761766302353,0.745302581050002,-0.393055236878823,-0.384681424512269,-0.385011377430556,-0.41969196784880…
Acidimicrobiaceae_phage,0.811977319973283,1,0.267633557488256,0.25974780057114,0.383923545707786,-0.192433267185724,0.59071426301855,0.29405024583784,0.583479323689827,0.150214784841246,0.452614589259434,0.457776846966239,-0.202528924335713,-0.114115392191711,0.451457351220045,0.770975739469597,0.730800343877307,0.710124280202323,-0.371843158032808,-0.334941401284238,-0.384660544932514,-0.3343932…
Acidimicrobiaceae_plasmid,0.714859687179409,0.267633557488256,1,0.942765526990782,0.856888248864759,0.794885179515887,0.486390294961284,0.620864911155702,0.536771923179887,0.586271115732796,0.483938450136725,0.644701096421781,-0.106830631114213,-0.0787042265341337,0.695568965081618,0.196830860740749,0.242450395484252,0.268518745662279,0.0283316193566126,-0.0254082799924804,0.0238989590547199,0.01…
Anaerolineaceae,0.6984436831528,0.25974780057114,0.942765526990782,1,0.86034361392068,0.790384766218309,0.542247195812452,0.652115891422294,0.586484042409123,0.65015252220645,0.496228671309861,0.655853483661651,-0.0649106562300529,-0.0196921090059427,0.710221857658485,0.241496386654475,0.289041446892305,0.32587819852445,0.0595272980705412,0.0179414372828444,0.047475682072144,-0.0376067752767214,0…
Anaerolineaceae_phage,0.789317415298105,0.383923545707786,0.856888248864759,0.86034361392068,1,0.70285763375866,0.723552731658331,0.772259179206107,0.75918920273248,0.741544138017594,0.6774203791271,0.816424086928656,-0.0855843150029259,-0.00769718835882175,0.764406728178057,0.460275958222604,0.49691740956847,0.51672718590674,-0.136690672361076,-0.148520535177933,-0.108495190155041,-0.24451072266…
Anaerolineaceae_plasmid,0.295386158360203,-0.192433267185724,0.794885179515887,0.790384766218309,0.70285763375866,1,0.173458584162224,0.582051089950267,0.267822731000656,0.493795094313353,0.335669391233341,0.419993850891855,-0.18829083571533,-0.180038518900783,0.38143771668607,-0.244689863519884,-0.19946851143588,-0.16211170479615,0.307639376628892,0.245957121182773,0.324517308111684,0.1124941390…
Chitinophaga,0.789256799219356,0.59071426301855,0.486390294961284,0.542247195812452,0.723552731658331,0.173458584162224,1,0.744832600573989,0.981755941274813,0.76082612639526,0.747362486346463,0.87139562097999,0.138084570166503,0.131588932238624,0.791291121575631,0.852916526570095,0.869789807981631,0.886240730779075,-0.440984427802,-0.425511817970003,-0.422438904213767,-0.524132486930149,-0.53325…
Chitinophaga_phage,0.591464340197425,0.29405024583784,0.620864911155702,0.652115891422294,0.772259179206107,0.582051089950267,0.744832600573989,1,0.848017362448727,0.625260830867611,0.817195660520058,0.790639893444789,-0.215385039532442,-0.181988521414247,0.561549148378735,0.373696988830648,0.389856867855369,0.401186268654493,0.123633562094127,0.117618684927175,0.163858911435075,-0.34778873263694…
Chitinophaga_plasmid,0.792859314264051,0.583479323689827,0.536771923179887,0.586484042409123,0.75918920273248,0.267822731000656,0.981755941274813,0.848017362448727,1,0.742184039367871,0.811720772859595,0.891623372069741,0.0302368087902579,0.0242309825428628,0.764654174536199,0.780974912044785,0.794907519520203,0.809032509546653,-0.31686348623368,-0.303854555152812,-0.293654789491688,-0.5092136420…
Comamonadaceae,0.606180418924077,0.150214784841246,0.586271115732796,0.65015252220645,0.741544138017594,0.493795094313353,0.76082612639526,0.625260830867611,0.742184039367871,1,0.6971329657601,0.88183214999232,0.43782500174572,0.198863989603413,0.888496349055031,0.490037463781493,0.552178130634753,0.602330619592957,-0.366513982950089,-0.372784694556099,-0.336229924604699,-0.446548769106544,-0.431…
Comamonadaceae_phage,0.705704434251783,0.452614589259434,0.483938450136725,0.496228671309861,0.6774203791271,0.335669391233341,0.747362486346463,0.817195660520058,0.811720772859595,0.6971329657601,1,0.908753299819693,-0.0439987511245184,-0.218244571154635,0.711114757085467,0.530591536752616,0.549591074156748,0.556305792953425,-0.173123255893577,-0.159118246118717,-0.125455851627626,-0.54194761962…
Comamonadaceae_plasmid,0.805804044313481,0.457776846966239,0.644701096421781,0.655853483661651,0.816424086928656,0.419993850891855,0.87139562097999,0.790639893444789,0.891623372069741,0.88183214999232,0.908753299819693,1,0.123648881908438,-0.029777034754917,0.889295438561773,0.650187688442678,0.68835245147088,0.71345418479457,-0.302370647529265,-0.29892987099009,-0.269613282393497,-0.469085944532…
Corynebacteriaceae,-0.03807444917794,-0.202528924335713,-0.106830631114213,-0.0649106562300529,-0.0855843150029259,-0.18829083571533,0.138084570166503,-0.215385039532442,0.0302368087902579,0.43782500174572,-0.0439987511245184,0.123648881908438,1,0.677501338693513,0.378621130469594,0.149816107278824,0.203620758490477,0.239057217562104,-0.440743940881698,-0.418134761556167,-0.430664202793288,-0.271…
Corynebacteriaceae_phage,-0.0511965255688691,-0.114115392191711,-0.0787042265341337,-0.0196921090059427,-0.00769718835882175,-0.180038518900783,0.131588932238624,-0.181988521414247,0.0242309825428628,0.198863989603413,-0.218244571154635,-0.029777034754917,0.677501338693513,1,0.174177326867244,0.204468354480458,0.22397510056533,0.240755388403616,-0.29620612753909,-0.292268347990377,-0.314913324494…
Corynebacteriaceae_plasmid,0.840894247835304,0.451457351220045,0.695568965081618,0.710221857658485,0.764406728178057,0.38143771668607,0.791291121575631,0.561549148378735,0.764654174536199,0.888496349055031,0.711114757085467,0.889295438561773,0.378621130469594,0.174177326867244,1,0.622515859965543,0.671796697558801,0.707864928773227,-0.485164618167395,-0.480205046900978,-0.464144885964571,-0.51928…
Cryomorphaceae,0.727447298446315,0.770975739469597,0.196830860740749,0.241496386654475,0.460275958222604,-0.244689863519884,0.852916526570095,0.373696988830648,0.780974912044785,0.490037463781493,0.530591536752616,0.650187688442678,0.149816107278824,0.204468354480458,0.622515859965543,1,0.993503425986343,0.986429585925733,-0.562590106380344,-0.519030321587076,-0.565199310094748,-0.452786661526782…
Cryomorphaceae_phage,0.73761766302353,0.730800343877307,0.242450395484252,0.289041446892305,0.49691740956847,-0.19946851143588,0.869789807981631,0.389856867855369,0.794907519520203,0.552178130634753,0.549591074156748,0.68835245147088,0.203620758490477,0.22397510056533,0.671796697558801,0.993503425986343,1,0.996380072999582,-0.559521946987456,-0.516423572618712,-0.559811606228148,-0.45644198381628…
Cryomorphaceae_plasmid,0.745302581050002,0.710124280202323,0.268518745662279,0.32587819852445,0.51672718590674,-0.16211170479615,0.886240730779075,0.401186268654493,0.809032509546653,0.602330619592957,0.556305792953425,0.71345418479457,0.239057217562104,0.240755388403616,0.707864928773227,0.986429585925733,0.996380072999582,1,-0.57398856808565,-0.53471106708621,-0.575932061908493,-0.4627435686070…
Flavobacteriaceae,-0.393055236878823,-0.371843158032808,0.0283316193566126,0.0595272980705412,-0.136690672361076,0.307639376628892,-0.440984427802,0.123633562094127,-0.31686348623368,-0.366513982950089,-0.173123255893577,-0.302370647529265,-0.440743940881698,-0.29620612753909,-0.485164618167395,-0.562590106380344,-0.559521946987456,-0.57398856808565,1,0.98978307983657,0.992024890510411,0.49621048…
Flavobacteriaceae_phage,-0.384681424512269,-0.334941401284238,-0.0254082799924804,0.0179414372828444,-0.148520535177933,0.245957121182773,-0.425511817970003,0.117618684927175,-0.303854555152812,-0.372784694556099,-0.159118246118717,-0.29892987099009,-0.418134761556167,-0.292268347990377,-0.480205046900978,-0.519030321587076,-0.516423572618712,-0.53471106708621,0.98978307983657,1,0.99125798510935,…
Flavobacteriaceae_plasmid,-0.385011377430556,-0.384660544932514,0.0238989590547199,0.047475682072144,-0.108495190155041,0.324517308111684,-0.422438904213767,0.163858911435075,-0.293654789491688,-0.336229924604699,-0.125455851627626,-0.269613282393497,-0.430664202793288,-0.314913324494269,-0.464144885964571,-0.565199310094748,-0.559811606228148,-0.575932061908493,0.992024890510411,0.99125798510935…
Gordoniaceae,-0.419691967848801,-0.334393206173676,0.0134438513003909,-0.0376067752767214,-0.2445107226687,0.112494139056738,-0.524132486930149,-0.347788732636943,-0.509213642013984,-0.446548769106544,-0.541947619624842,-0.469085944532362,-0.271265771465488,-0.0060183895697059,-0.519282619209778,-0.452786661526782,-0.456441983816283,-0.462743568607041,0.49621048500918,0.411664336766315,0.41246807…
Gordoniaceae_phage,-0.422462590838467,-0.362508425255141,0.0487000496144052,0.00233910179029212,-0.21328416660114,0.174233449404395,-0.533255654245033,-0.315599550279212,-0.509868307424502,-0.431922852551494,-0.539451657664618,-0.466521417297254,-0.291367469926498,-0.0262904490319197,-0.518224409479349,-0.490044985330449,-0.49162765260688,-0.495919191919914,0.546067358777401,0.461298545553199,0.4…
Gordoniaceae_plasmid,-0.420006408836883,-0.350678244667148,0.0425445872498116,-0.00610292833100337,-0.224316181420735,0.152684213747644,-0.536741034745411,-0.326383456276605,-0.513858546619789,-0.447916605421099,-0.539793293817884,-0.471399510252039,-0.291876245243531,-0.0275096967668292,-0.517435757872097,-0.479330550825149,-0.481697172631946,-0.487958566552456,0.540736032488669,0.45785875725403…
Intrasporangiaceae,0.844256604015666,0.485302975085412,0.69729514424851,0.736371835257986,0.800092078854685,0.370860876362341,0.846091417876608,0.600024183946929,0.818416485220999,0.879776470770773,0.685814422756896,0.896367229441378,0.305058820459366,0.183481927161338,0.967460481333693,0.6989804266938,0.750993722859616,0.784917778768384,-0.411212065680299,-0.398536585950771,-0.398740137919715,-0…
Intrasporangiaceae_phage,0.789246595632654,0.375163334976229,0.809854762562927,0.849616394967463,0.863584425676462,0.561225475397793,0.77315619944829,0.711283835436623,0.786749093809624,0.834642294285428,0.696451646722778,0.870918817664328,0.153326868134896,0.0842053581191709,0.887858206097301,0.553415655977553,0.612964846821095,0.643477478525732,-0.136182933848931,-0.133062754852405,-0.123906420…
Intrasporangiaceae_plasmid,0.397204752258391,-0.035914205603719,0.780443414335913,0.809437059999343,0.653609139358678,0.74493558251943,0.323792825496703,0.602182594642015,0.399955438599175,0.520749500803217,0.419805314785705,0.517286966930094,-0.0429145852065624,-0.0545576907266626,0.51382423363866,0.0249719614424945,0.0931169736464004,0.118449129285108,0.38127504786239,0.360216718785492,0.380389…
Kofleriaceae,0.164607136172331,0.60522104487378,-0.328529175845573,-0.396760012763971,-0.158972216416471,-0.549946118514299,0.0435224821701361,-0.221274029386938,0.00764937139085628,-0.44652000985833,-0.143023774139224,-0.202206642378183,-0.377350784439589,-0.069670807692884,-0.247246453386059,0.414600991839433,0.334961662809488,0.279418253361575,-0.272130665339778,-0.227192252121621,-0.275145905…
Kofleriaceae_phage,0.283224294128799,0.668390065576108,-0.185071661952545,-0.243881561530273,-0.00914739163940645,-0.430066685102758,0.125029254095412,-0.101908993581872,0.101899305197592,-0.366783204523816,-0.0312264012458134,-0.089670532200492,-0.430249795187918,-0.0946078268187196,-0.159726996499165,0.459149856722542,0.385265729459952,0.329213997337155,-0.230873316834298,-0.192331533214025,-0.…
Kofleriaceae_plasmid,0.0287824194432243,0.487575730162155,-0.387428643482028,-0.469215174359173,-0.236003942135464,-0.558180525528173,-0.0670911464788008,-0.290131537084905,-0.102514915437128,-0.543907761786886,-0.258976082634967,-0.31575592536042,-0.393726926702422,-0.0498653468528233,-0.377578617625636,0.308712664750326,0.227853543214313,0.169229827406194,-0.179464625789082,-0.141151249917362,-…
Leptospiraceae,-0.762000922421081,-0.435264091983159,-0.761431768893083,-0.8319164698757,-0.803931114857688,-0.465140176310433,-0.791869893827011,-0.656419084916967,-0.790095048478702,-0.759550429196177,-0.615330779747941,-0.816989453540739,-0.0725425893525496,-0.0948325213532872,-0.791090223437934,-0.63280238877595,-0.683999019101911,-0.71163611525182,0.122904852706499,0.14239702744028,0.1464608…
Leptospiraceae_phage,-0.729116887979459,-0.376516372106274,-0.824399687820309,-0.882893003225371,-0.825382174952384,-0.5745868867416,-0.704330886681023,-0.681078447017056,-0.726449884421884,-0.708979958018505,-0.60536138618953,-0.781876541357268,0.0234248877325061,-0.0323897016891954,-0.736335388174703,-0.511333348668345,-0.563214107035275,-0.588727806593278,-0.0175956695151394,0.0125841163713813…
Leptospiraceae_plasmid,-0.746975802757342,-0.408333482463184,-0.78644437273068,-0.853533242055799,-0.81210509688563,-0.506790443986433,-0.753636668752502,-0.659467791295619,-0.759876501542015,-0.741461008575311,-0.608117662543818,-0.801303638660159,-0.040137579077682,-0.076798221919074,-0.770909125962935,-0.585002473870804,-0.637350213605571,-0.664190009189373,0.0671857642203104,0.090909920809645…
Microthrixaceae,0.933292457493551,0.748350845302615,0.569792408178335,0.584611158467001,0.681714555366633,0.115115001836218,0.852544537937513,0.505835268020261,0.815369625399331,0.698823676647283,0.716732410281575,0.838932435621133,0.187453404049283,0.0799587291403015,0.892115829304532,0.84703103637394,0.867270758041483,0.879152414546943,-0.541625053988359,-0.525897357397089,-0.537992787939346,-0…
Microthrixaceae_phage,0.885518441695996,0.638168229192445,0.582958371384683,0.617138663147657,0.716982661600544,0.163420565727047,0.875808542461713,0.5203089363117,0.826829521359413,0.775301923249044,0.708357561349885,0.861589578302459,0.263963705981864,0.163623040069863,0.909848096568993,0.841075811477997,0.87690997340992,0.893932669193222,-0.526714235329389,-0.511828787893051,-0.520323462976192…
Microthrixaceae_plasmid,0.945715306566086,0.744943356471462,0.591766687638141,0.602891130840675,0.71103636452458,0.154950700872741,0.863260888093057,0.544016872974094,0.834224359322645,0.717931751605021,0.743662093380891,0.861841515166668,0.166573383093644,0.05561409307324,0.906551713463251,0.834445114441467,0.854353434363957,0.867132991766511,-0.534264512496138,-0.517760522698284,-0.525717107297…
Moraxellaceae,-0.852589271116191,-0.465580334671298,-0.762031653160131,-0.775623707157247,-0.904831728447885,-0.553018354654142,-0.875721906400551,-0.821264602861847,-0.90118689620868,-0.861868097697547,-0.817132971840593,-0.945881475849199,-0.0549004650722765,0.0263750945824634,-0.900598797525581,-0.597207924385313,-0.631878393840896,-0.661173000184524,0.323369583487839,0.326517352021247,0.28981…
Moraxellaceae_phage,-0.820918838695071,-0.44759962153399,-0.666216804505323,-0.68394684939009,-0.850914593597039,-0.467503266943602,-0.884851870648774,-0.772219520614603,-0.893748571222945,-0.877532640179982,-0.805490894592005,-0.931489455822014,-0.149684913841471,-0.0164636518167708,-0.907259614198335,-0.621813409842086,-0.655512071013316,-0.686095307863302,0.427052152631592,0.416636352413248,0.…
Moraxellaceae_plasmid,-0.82911560947745,-0.440896279543882,-0.712173486634519,-0.731791645998451,-0.873914471505999,-0.516845435794537,-0.884631420657577,-0.806766894466677,-0.902647936363836,-0.882343152489579,-0.821111269047559,-0.943029815074853,-0.113838773780099,0.000387477908921651,-0.907337925696548,-0.605371093855273,-0.641088456168631,-0.672116800460673,0.369110064396516,0.36633371964105…
Mycobacteriaceae,-0.0251953670233831,-0.275048822034833,0.419961132074839,0.324025331593612,0.174185271309655,0.345637834342173,-0.151404276298871,-0.129801913283602,-0.167533098765357,0.071055599503489,-0.234089263417612,-0.0639511680153717,0.0775848939111986,0.16907774545028,0.0336736934340382,-0.207395173671761,-0.145794349611511,-0.139407613589282,0.0867996020513653,0.0170663296880206,0.04521…
Mycobacteriaceae_phage,-0.521289488661116,-0.257724845404065,-0.478634393850815,-0.474479401095328,-0.537600497548886,-0.444966356916138,-0.48569193929994,-0.638416718829785,-0.552802876224274,-0.406630286638972,-0.689325283251275,-0.573051806576124,0.363703233183697,0.512526001808024,-0.45452993757673,-0.20712841884066,-0.216353021119609,-0.227467281251689,0.154016066936253,0.162271524005287,0.1…
Mycobacteriaceae_plasmid,-0.567885262818367,-0.194455615830979,-0.474745797861004,-0.542513350761798,-0.699468531083418,-0.457853645820538,-0.779411322091753,-0.838067921358001,-0.822498762895146,-0.830519819792166,-0.874793189019489,-0.859566381628206,-0.143378874270195,0.056429829046062,-0.737857504512359,-0.452614290031561,-0.488507570262296,-0.515058666223778,0.217531491930481,0.2010021234833…
Neisseriaceae,-0.874563975283496,-0.5781440994057,-0.79247203732671,-0.83674384110118,-0.880294643974337,-0.55395011501954,-0.735244733497271,-0.745460773821585,-0.782846015096329,-0.664337567338182,-0.753423227495524,-0.845505057614485,0.176813092873424,0.132064193822358,-0.793141353251254,-0.556885437255432,-0.582133797390522,-0.597824722422544,0.10897519096685,0.10767574307643,0.10291363808811…
Neisseriaceae_plasmid,-0.864500563424476,-0.522773786490277,-0.786214625303392,-0.831198610922319,-0.901751184329409,-0.571456381054774,-0.818176393333486,-0.83517795631412,-0.866340710367872,-0.767548019313506,-0.84814212413817,-0.911406851256881,0.0933526224611003,0.12285583662836,-0.836593720974868,-0.580946917297669,-0.608713397869155,-0.628389484407128,0.165729928786146,0.171625492849726,0.1…
Nitrosomonadaceae,0.815228823904827,0.61194129791866,0.52511835835412,0.555166528733861,0.63369376088702,0.105516108265172,0.867866446963305,0.486256160033664,0.818261439271635,0.763332931060033,0.577304637512788,0.783610118986168,0.331213306512943,0.229775656629196,0.868515139308957,0.80862648683596,0.831271927683411,0.859258879256081,-0.586676706696143,-0.581420582537437,-0.592155458320864,-0.4…
Nitrosomonadaceae_phage,0.594093940035444,0.527160522736027,0.318111974495239,0.442136751530067,0.571594264817675,0.140232030823864,0.883223518418618,0.72756892963985,0.887975668577886,0.532303829305711,0.551692479217422,0.634695488604961,-0.0315016609992101,0.125959633606406,0.504936803567525,0.720116708564094,0.708960718511097,0.724029084275704,-0.237813639044772,-0.224428067171447,-0.230374532…
Nitrosomonadaceae_plasmid,0.796502862749594,0.565220457066373,0.553831493817128,0.62668045626208,0.737060680432214,0.230992061406751,0.907205414896784,0.579276356047864,0.86609055873082,0.77486172537255,0.598261980881476,0.795124665798999,0.261215606848881,0.238795183858221,0.828788561287009,0.794069421552083,0.824460689834989,0.854009648524503,-0.502304339332131,-0.48641097983277,-0.499783568260…
Nitrospiraceae,0.868545497367771,0.788743156610085,0.407773426206916,0.432497905629264,0.624205014037911,-0.0518416006398261,0.867989796476781,0.452552336936208,0.811260000631338,0.617193464446705,0.65193552268601,0.782653662447386,0.155701445096092,0.153049973736263,0.785554574955036,0.947909749088598,0.96143069900958,0.96214561403974,-0.538150129276519,-0.499287873854034,-0.531649177783755,-0.4…
Nitrospiraceae_phage,0.878695097881067,0.803159122857315,0.472792375213825,0.481396352052304,0.669112491237375,0.0764794566876465,0.835883682708667,0.508306177202717,0.811354380559422,0.56854817136719,0.642967627518811,0.762355556772143,0.0154462416533112,0.0409615908246414,0.731053357817769,0.892276042290846,0.899003948179425,0.894929541528266,-0.460463168213988,-0.428259562699352,-0.45647918223…
Nitrospiraceae_plasmid,0.814466291199188,0.767321961343461,0.393568564258877,0.442194019604521,0.58519351798422,-0.0590401755843311,0.743782592050632,0.28434115749757,0.669770343986549,0.50378241461738,0.423665256224397,0.608913647463294,0.145596710335164,0.200592811445039,0.706270055089584,0.881526512961097,0.894957817655886,0.896045370071881,-0.531082185238054,-0.481268939615515,-0.534650653430…
Nocardioidaceae,-0.692953642694981,-0.298417375039331,-0.682864733158329,-0.710845987039533,-0.834306157013449,-0.565696812754922,-0.845588973007586,-0.924480201698618,-0.897106448789189,-0.816654782167269,-0.849079297865594,-0.900002751136031,-0.0239941737166019,0.0419891322685839,-0.775738543127333,-0.515248411624459,-0.552032001962124,-0.57299031568525,0.108747965072739,0.110461795713228,0.065…
Nocardioidaceae_phage,-0.578007363107306,-0.156729336609418,-0.637889486693231,-0.661000519762699,-0.786381378416104,-0.578132486105992,-0.795392128559386,-0.913605731871959,-0.848496841613618,-0.812319426604663,-0.803948119702414,-0.854291077197522,-0.0916619785017917,-0.0170319442499009,-0.721557382336919,-0.429699238047496,-0.472278186342476,-0.495476525435821,0.0637460983823618,0.068327749859…
Nocardioidaceae_plasmid,-0.565270215430508,-0.149936780107235,-0.622976063431886,-0.657467633170421,-0.779390307080452,-0.574508518337957,-0.795131558089896,-0.915680673709305,-0.849339115567621,-0.807195482631513,-0.799888323776453,-0.845188337395843,-0.078233909385518,-0.00361867367852479,-0.70816766580828,-0.4276836840122,-0.470084956524656,-0.493718342781025,0.0582782181227627,0.0612616360679…
Pseudomonadaceae,-0.539823217354186,-0.235645992253492,-0.428840342982195,-0.425011976373446,-0.673359415062311,-0.354595183032462,-0.639846264070171,-0.504161772321731,-0.630498298701519,-0.702290941304528,-0.571722776861272,-0.709503188088233,-0.216569753608651,-0.0995400081164424,-0.672164668629755,-0.432712429409704,-0.455891290582005,-0.484213365511401,0.53259256936308,0.526537019045688,0.48…
Pseudomonadaceae_phage,0.385469077618628,0.609642081595143,0.0458612599422569,0.0556628368876585,-0.0851673300094827,-0.35233064486908,0.11948101039908,-0.0553313527848468,0.105691450366633,-0.181420538077101,0.132305989179268,0.028286696394765,-0.142582891725766,-0.184863296976349,0.105132250625004,0.357174331436315,0.3333172748145,0.30484616266358,0.013023622776139,0.0342333225904043,-0.0170012…
Pseudomonadaceae_plasmid,-0.204672192043813,0.213599436166322,-0.397223211838779,-0.456947030740175,-0.539157370834828,-0.529893372569236,-0.502777806570739,-0.64959559042402,-0.541113134476044,-0.722757346245896,-0.630736891846152,-0.635520258530545,-0.215266297379553,0.0108085176013512,-0.489990338609623,-0.175487346704854,-0.22262558580287,-0.253047377804237,0.0171688860797549,0.03619123949212…
Rhodocyclaceae,-0.62430350217582,-0.356432966279614,-0.831762941452119,-0.784434801301889,-0.727705047286625,-0.700643733103824,-0.35760539670182,-0.628460085722271,-0.455308891696286,-0.28074842103443,-0.497190950188739,-0.49624915461613,0.558951039840573,0.364627338717559,-0.401763103151248,-0.141262679856709,-0.154481733135214,-0.151207039595773,-0.19677871889294,-0.140942768972682,-0.18204757…
Rhodocyclaceae_phage,0.759341387675328,0.544860581026599,0.410375122663583,0.467513819458386,0.583100243060534,0.0605835829799993,0.784525898017544,0.402636539459486,0.729279182617623,0.745578503361692,0.598344551495422,0.777303458079271,0.338450905495335,0.214814348235256,0.870365962985362,0.757612982985882,0.797046752235063,0.824661633846085,-0.590642696617187,-0.544303599063088,-0.571734166343…
Rhodocyclaceae_plasmid,0.0643062461628741,0.293819190246224,-0.509682079723402,-0.457463065113027,-0.230547383509661,-0.681041384424561,0.283502967178549,-0.276890839639715,0.160062920064453,0.116346195263135,-0.0353810769383693,0.0469224451552479,0.460148381660075,0.333996019268845,0.146378107526059,0.554799406073606,0.536955868096351,0.537362334324918,-0.690565665763103,-0.606070559741951,-0.66…
Saprospiraceae,0.866899206462884,0.565060296372166,0.687203041602782,0.726805698962519,0.836812463986088,0.461617053098802,0.899013139769384,0.793586525430534,0.9210938056692,0.81840613292806,0.793440822432509,0.914697969009584,0.0150005248351831,-0.0534646879817449,0.864274342173089,0.650799330007733,0.672781234222141,0.704982965159333,-0.371921384326666,-0.3770996523809,-0.352084993916157,-0.49…
Saprospiraceae_phage,0.709643200357862,0.277871462529882,0.684475197348448,0.725103214418063,0.844210219675818,0.55992452148666,0.859668398299731,0.759313104185583,0.86066786262851,0.922945078933627,0.717192240550695,0.890490095836828,0.190281766883084,0.0805351195429609,0.864047376097028,0.540335274327882,0.585808307412105,0.62856123206245,-0.397180640299319,-0.41284672497119,-0.366824975172054,…
Saprospiraceae_plasmid,0.823796488865062,0.477534924759079,0.690366575485005,0.738195054276469,0.85836087481825,0.49254886592185,0.914922273888027,0.789738142294765,0.924250437930748,0.874081092604197,0.767203295113092,0.920814777959026,0.0958107948064502,0.0266376626460175,0.878545954205137,0.650346613572907,0.680401750171643,0.716580804362642,-0.389620981601385,-0.396792439701758,-0.36804842810…
Sphingobacteriaceae,0.758494613816136,0.61409490001967,0.396491377498047,0.462925555822618,0.638111875245779,0.044079878523771,0.984030103264081,0.640298419112519,0.942724257595961,0.71134697786836,0.681993304204052,0.817087582547381,0.171960649806158,0.156300793977702,0.761950504905118,0.892989283502434,0.905744883403835,0.922053665088953,-0.527715118467474,-0.509696171588152,-0.51861201965779,-…
Sphingobacteriaceae_phage,0.773763441725956,0.600460079495813,0.430164831854135,0.479178904288049,0.664485924394899,0.0720364331706666,0.983007141871681,0.640454862705425,0.940593834332389,0.744130083156119,0.704168771077809,0.851166932982606,0.181809703085009,0.149394031220905,0.795507608251122,0.896872942043118,0.915217013699799,0.931316559761201,-0.527055726444635,-0.509909892331528,-0.5159122…
Sphingobacteriaceae_plasmid,0.767206757777807,0.648818441739078,0.382127665525955,0.433860957991063,0.625774605477536,0.0170409670651567,0.981456874518121,0.625244222841167,0.939519298604348,0.682728536642526,0.675623198909186,0.805187157799918,0.159917978498478,0.153888059079229,0.740514553106874,0.917989269734182,0.929459212600473,0.940499614363582,-0.527332549146623,-0.50735102907887,-0.518334…
Streptomycetaceae,0.127654037798293,-0.367874514712273,0.549303583660566,0.571258518650705,0.515935569399344,0.787095469354802,0.229829437237915,0.620226587376016,0.321603861621578,0.528069684735932,0.439521757819984,0.442798401906442,-0.0821902340005189,-0.222632063965609,0.35600836740122,-0.2516900963318,-0.192369496294479,-0.158873192982966,0.172480451309179,0.124915304257718,0.211616015199974…
Streptomycetaceae_phage,0.470073474355508,-0.0264634260470187,0.75509743686907,0.731586704284473,0.793035431915884,0.760012357385411,0.46758760051416,0.754974381892595,0.54377345721457,0.610356245563077,0.648052276067585,0.656602094899789,-0.104286924752726,-0.0683140352334915,0.579305042553016,0.0813431344079624,0.139421127382903,0.153728046161257,0.0737884040927636,0.0480355211030718,0.11786410…
Streptomycetaceae_plasmid,-0.0589988346357389,-0.489420690845629,0.521662609191135,0.493174653647943,0.391430129996286,0.808200015700564,-0.103254178038141,0.47698781804294,0.0224785086388072,0.207744888400719,0.233690669185772,0.164000627439896,-0.211356746964993,-0.240065751585002,0.0868068344121609,-0.53437170219546,-0.484231413483347,-0.469402952027801,0.511990291011718,0.47105616895831,0.550…
Unassigned,0.0928417209283429,0.0693952003389787,0.229101130461705,0.205578162946157,0.185871402487417,0.453588375741348,-0.183145613796493,0.243361204121913,-0.0692507874377777,-0.105346768097927,0.0925257518088381,0.0172318965794296,-0.50427284310882,-0.463605885040107,-0.0987753472197928,-0.346492397625391,-0.370124842146199,-0.366814826684236,0.485144874463657,0.488889095199966,0.518651113295…
Unassigned_phage,-0.277904223169156,0.0076374247405481,-0.385902723597188,-0.384886534771259,-0.377686073676114,-0.157581917044725,-0.551231140727751,-0.269419931119558,-0.478240037868333,-0.553612451642632,-0.215389931275429,-0.442679023386227,-0.357688692714163,-0.373057487425694,-0.48888535293655,-0.453422690200151,-0.50755268372043,-0.529825752581139,0.348337118132571,0.400264037022936,0.3824…
Unassigned_plasmid,-0.245639548817401,-0.192956427829871,-0.0988331579866632,-0.175833644246861,-0.136321745956789,0.245096009808189,-0.520765083514898,-0.0590793214575054,-0.410281847027382,-0.38676616428025,-0.0942621572192521,-0.305525970197586,-0.484308783813919,-0.527727754206324,-0.386494340925737,-0.632411040279295,-0.669687889029707,-0.681625376989413,0.326501452568528,0.332092720340817,0…
Verrucomicrobiaceae,0.755097638370501,0.859431708962224,0.177827725499241,0.237533672409839,0.3537847255068,-0.233850932538598,0.583978535878939,0.169619206146473,0.535325353188888,0.331302134211566,0.475620714192399,0.523833241771442,-0.012441886345115,-0.0636330983634933,0.578902259865388,0.793030163723996,0.772062433146837,0.769005924658395,-0.544327531231996,-0.492476292260244,-0.553078410377…
Verrucomicrobiaceae_phage,0.702908769347343,0.618224573526703,0.304124368310192,0.443198876810438,0.480921092098928,0.0185768096016769,0.572917029422485,0.250081364567222,0.524359896590569,0.539118315533092,0.508007518021485,0.606063839081361,0.123729618704437,0.120100959415746,0.698196550411672,0.643857700412452,0.649280742484518,0.67346278296123,-0.443525726451048,-0.405226187434018,-0.45053566…
Verrucomicrobiaceae_plasmid,0.693030759424,0.896695815782284,0.092154249343242,0.130577644619007,0.231333659406926,-0.292203911356822,0.419267854679334,0.0452375906254703,0.383810297935713,0.136930594901968,0.345979506794356,0.354040529632389,-0.0986257281217305,-0.114866038402893,0.424059852263068,0.679608539342196,0.645876538336712,0.634265194785969,-0.480286818464959,-0.423909683145161,-0.4906…
Xanthomonadaceae,-0.563271108176472,-0.379462036245394,-0.22513856683025,-0.348743409594699,-0.397713916008874,0.0349363239219838,-0.761233745987458,-0.459446970960344,-0.725129816173634,-0.661892117738314,-0.607568871676135,-0.645683684247593,-0.379782362903312,-0.163515542351268,-0.723327306865654,-0.637787767439625,-0.66220404256988,-0.688164529332006,0.593546095914302,0.558051900752923,0.5710…
Xanthomonadaceae_phage,-0.719560148655297,-0.503444696329294,-0.470695204054951,-0.606970394432879,-0.599255691578048,-0.207568073258633,-0.812528740021037,-0.675043186567461,-0.823082504521516,-0.668983743806152,-0.739190492554419,-0.756786567334964,-0.127246681372315,0.0664623865714664,-0.760775733795102,-0.630155659974747,-0.649675171383066,-0.676310244308917,0.28539977331099,0.253858767896994…
Xanthomonadaceae_plasmid,-0.374506529935268,-0.278208268654524,-0.0179152930339482,-0.136573643789782,-0.170939858746859,0.205633551560824,-0.633173898395284,-0.324892087025091,-0.591415012866653,-0.511365975679538,-0.477950722180302,-0.469318703135075,-0.452775787004779,-0.203668452442687,-0.557056309643464,-0.550523917637361,-0.566808189257406,-0.586864152091735,0.57959506307499,0.5403370547699…
phage_NA,-0.873105268162267,-0.476380175619687,-0.835949060877115,-0.833738927507738,-0.94147914814253,-0.615353553366444,-0.806078321919712,-0.769165477070469,-0.832700198513045,-0.8186330262617,-0.75368153567166,-0.910331604088999,0.000789743093635518,0.0325379963769473,-0.885660831411968,-0.552949182262419,-0.591906417397642,-0.618450019890692,0.262843843765219,0.270397443783279,0.236531914467…
plasmid_NA,-0.928595196632601,-0.86752657660171,-0.514767619068714,-0.518755538297163,-0.66281613865397,-0.0628957644382703,-0.885130925478856,-0.629611845440932,-0.885803164336641,-0.541133229807013,-0.725903253811935,-0.788234520317541,0.0370435169716447,0.0297810090163384,-0.747984992423994,-0.87471697520709,-0.868631595216507,-0.865664607606718,0.408344616767866,0.384101538244278,0.4034139526…
